# Supplementary material for: Investigation of a herpesvirus outbreak in mixed breeds of adult domestic ducks using next generation sequencing
Source: PLoS One. 2023 Jan 27;18(1):e0280923. doi: 10.1371/journal.pone.0280923 (PMC9882916; doi:10.1371/journal.pone.0280923)
Supplement: S1 File — (XLSX) [file pone.0280923.s001.xlsx]

## Sheet: Raw Hits
Query accession dot version	Subject accession dot version (database hit)	Percentage of identical matches	Alignment length	Number of mismatches	Number of gap openings	Start of alignment in query	End of alignment in query	Start of alignment in subject (database hit)	End of alignment in subject (database hit)	Expectation value (E-value)	Bit score	All subject Seq-id(s), separated by a ';'	Raw score	Number of identical matches	Number of positive-scoring matches	Total number of gaps	Percentage of positive-scoring matches	Query frame	Subject frame	Aligned part of query sequence	Aligned part of subject sequence	Query sequence length	Subject sequence length	All subject title(s), separated by a '<>'	All subject title(s), separated by a '<>'	All subject title(s), separated by a '<>'	All subject title(s), separated by a '<>'	All subject title(s), separated by a '<>'	All subject title(s), separated by a '<>'	All subject title(s), separated by a '<>'	All subject title(s), separated by a '<>'	All subject title(s), separated by a '<>'	All subject title(s), separated by a '<>'	All subject title(s), separated by a '<>'	All subject title(s), separated by a '<>'	All subject title(s), separated by a '<>'	All subject title(s), separated by a '<>'	All subject title(s), separated by a '<>'	All subject title(s), separated by a '<>'	All subject title(s), separated by a '<>'	All subject title(s), separated by a '<>'	All subject title(s), separated by a '<>'	All subject title(s), separated by a '<>'	All subject title(s), separated by a '<>'	All subject title(s), separated by a '<>'	All subject title(s), separated by a '<>'	All subject title(s), separated by a '<>'	All subject title(s), separated by a '<>'	All subject title(s), separated by a '<>'
A00125:307:H27MGDSXY:2:1272:6108:18771	EU853154.1	98.013	151	3	0	1	151	287	437	5.51e-66	263	gi|209573813|gb|EU853154.1|;gi|475986632|gb|KC010511.1|	142	148	148	0	98.01	1	1	TCCCCTGCCTGGATCTCACTCCACCTTTCAATCAAAGCTCTAAAACTTCTTTCTATTTCTACAACTGCTCTTCTCTAAACCAAACCTGTTGTCCATGCCCTGAAGGACACTGTGACAGGAAGAACACCTCTGAGGAGGGATTCCCCAGTCC	TCCCCTGCCTGGATCTCACTCCACCTCTCAATCAAAGCTCTAAAACGTCTTTCTATTTCTACAACTGCTCTTCTCTAAACCAAACCTGTTGTCCATGCCCTGAAGGACACTGTGACAGGAAGAACACCTCTGAGGAGGGATTCCCCGGTCC	151	1608	Pongo	abelii	endogenous	virus	endogenous	retrovirus	PPAV2	envelope	glycoprotein	(env)	gene,	complete	cds<>Pongo	abelii	endogenous	virus	ERV-V2	envelope	protein	ENVV2	(envV2)	gene,	complete	cds
A00125:307:H27MGDSXY:2:1413:29875:10708	AAMH01000758.1	99.338	151	1	0	1	151	19	169	2.55e-69	274	gi|85009311|gb|AAMH01000758.1|	148	150	150	0	99.34	1	1	CTACCATGGTGACCACGGGTAACGGGGAATCAGGGTTCGATTCCGGAGAGGGAGCCTGAGAAACGGCTACCACATCCAAGGAAGGCAGCAGGCGCGCAAATTACCCACTCCCGACCCGGGGAGGTAGTGACGAAAAATAACAATACAGGAC	CTACCATGGTGACCACGGGTGACGGGGAATCAGGGTTCGATTCCGGAGAGGGAGCCTGAGAAACGGCTACCACATCCAAGGAAGGCAGCAGGCGCGCAAATTACCCACTCCCGACCCGGGGAGGTAGTGACGAAAAATAACAATACAGGAC	151	176	Uncultured	human	fecal	virus	RVHLib2_811,	whole	genome	shotgun	sequence
A00125:307:H27MGDSXY:2:1520:18982:7310	AAMH01000758.1	99.338	151	1	0	1	151	169	19	2.55e-69	274	gi|85009311|gb|AAMH01000758.1|	148	150	150	0	99.34	1	-1	GTCCTGTATTGTTATTTTTCGTCACTACCTCCCCGGGTCGGGAGTGGGTAATTTGCGCGCCTGCTGCCTTCCTTGGATGTGGTAGCCGTTTCTCAGGCTCCCTCTCCGGAATCGAACCCTGATTCCCCGTTACCCGTGGTCACCATGGTAG	GTCCTGTATTGTTATTTTTCGTCACTACCTCCCCGGGTCGGGAGTGGGTAATTTGCGCGCCTGCTGCCTTCCTTGGATGTGGTAGCCGTTTCTCAGGCTCCCTCTCCGGAATCGAACCCTGATTCCCCGTCACCCGTGGTCACCATGGTAG	151	176	Uncultured	human	fecal	virus	RVHLib2_811,	whole	genome	shotgun	sequence
A00125:307:H27MGDSXY:2:1542:12943:30514	AAMH01000758.1	99.338	151	1	0	1	151	22	172	2.55e-69	274	gi|85009311|gb|AAMH01000758.1|	148	150	150	0	99.34	1	1	CCATGGTGACCACGGGTAACGGGGAATCAGGGTTCGATTCCGGAGAGGGAGCCTGAGAAACGGCTACCACATCCAAGGAAGGCAGCAGGCGCGCAAATTACCCACTCCCGACCCGGGGAGGTAGTGACGAAAAATAACAATACAGGACTCT	CCATGGTGACCACGGGTGACGGGGAATCAGGGTTCGATTCCGGAGAGGGAGCCTGAGAAACGGCTACCACATCCAAGGAAGGCAGCAGGCGCGCAAATTACCCACTCCCGACCCGGGGAGGTAGTGACGAAAAATAACAATACAGGACTCT	151	176	Uncultured	human	fecal	virus	RVHLib2_811,	whole	genome	shotgun	sequence
A00125:307:H27MGDSXY:2:2242:10610:29951	AAMH01000758.1	99.338	151	1	0	1	151	25	175	2.55e-69	274	gi|85009311|gb|AAMH01000758.1|	148	150	150	0	99.34	1	1	TGGTGACCACGGGTAACGGGGAATCAGGGTTCGATTCCGGAGAGGGAGCCTGAGAAACGGCTACCACATCCAAGGAAGGCAGCAGGCGCGCAAATTACCCACTCCCGACCCGGGGAGGTAGTGACGAAAAATAACAATACAGGACTCTTTC	TGGTGACCACGGGTGACGGGGAATCAGGGTTCGATTCCGGAGAGGGAGCCTGAGAAACGGCTACCACATCCAAGGAAGGCAGCAGGCGCGCAAATTACCCACTCCCGACCCGGGGAGGTAGTGACGAAAAATAACAATACAGGACTCTTTC	151	176	Uncultured	human	fecal	virus	RVHLib2_811,	whole	genome	shotgun	sequence
A00125:307:H27MGDSXY:2:2629:13955:15327	AAMH01000758.1	99.338	151	1	0	1	151	169	19	2.55e-69	274	gi|85009311|gb|AAMH01000758.1|	148	150	150	0	99.34	1	-1	GTCCTGTATTGTTATTTTTCGTCACTACCTCCCCGGGTCGGGAGTGGGTAATTTGCGCGCCTGCTGCCTTCCTTGGATGTGGTAGCCGTTTCTCAGGCTCCCTCTCCGGAATCGAACCCTGATTCCCCGTTACCCGTGGTCACCATGGTAG	GTCCTGTATTGTTATTTTTCGTCACTACCTCCCCGGGTCGGGAGTGGGTAATTTGCGCGCCTGCTGCCTTCCTTGGATGTGGTAGCCGTTTCTCAGGCTCCCTCTCCGGAATCGAACCCTGATTCCCCGTCACCCGTGGTCACCATGGTAG	151	176	Uncultured	human	fecal	virus	RVHLib2_811,	whole	genome	shotgun	sequence
A00125:307:H27MGDSXY:2:1370:12879:10864	AAMH01000758.1	99.324	148	1	0	4	151	166	19	1.19e-67	268	gi|85009311|gb|AAMH01000758.1|	145	147	147	0	99.32	1	-1	CTGTATTGTTATTTTTCGTCACTACCTCCCCGGGTCGGGAGTGGGTAATTTGCGCGCCTGCTGCCTTCCTTGGATGTGGTAGCCGTTTCTCAGGCTCCCTCTCCGGAATCGAACCCTGATTCCCCGTTACCCGTGGTCACCATGGTAG	CTGTATTGTTATTTTTCGTCACTACCTCCCCGGGTCGGGAGTGGGTAATTTGCGCGCCTGCTGCCTTCCTTGGATGTGGTAGCCGTTTCTCAGGCTCCCTCTCCGGAATCGAACCCTGATTCCCCGTCACCCGTGGTCACCATGGTAG	151	176	Uncultured	human	fecal	virus	RVHLib2_811,	whole	genome	shotgun	sequence
A00125:307:H27MGDSXY:2:2441:9724:35650	AAMI01000760.1	99.338	151	1	0	1	151	176	26	2.55e-69	274	gi|85012639|gb|AAMI01000760.1|	148	150	150	0	99.34	1	-1	CGGCTACCACATCCAAGGAAGGCAGCAGGCGCGCAAATTACCCACTCCCGACCCGGGGAGGTAGTGACGAAAAATAACAATACAGGACTCTTTCGAGGCCCTGTAATTGGAATGAGTCCACTTTAAATCCTTTAACGAGGATCCATTGGAG	CGGCTACCACATCCAAGGAAGGCAGCAGGCGCGCAAATTACCCACTCCCGACCCGGGGAGGTAGTGACGAAAAATAACATTACAGGACTCTTTCGAGGCCCTGTAATTGGAATGAGTCCACTTTAAATCCTTTAACGAGGATCCATTGGAG	151	264	Uncultured	human	fecal	virus	RVHLib3_820,	whole	genome	shotgun	sequence
A00125:307:H27MGDSXY:2:1343:3730:23109	KY274514.1	97.143	35	1	0	1	35	153638	153672	7.76e-05	60.2	gi|1184843085|gb|KY274514.1|	32	34	34	0	97.14	1	1	ACCCTAACCCTAACCCTAACCCTAACCCTAGCCCT	ACCCTAACCCTAACCCTAACCCTAACCCTAACCCT	151	162111	Human	herpesvirus	6	strain	HP24D3,	partial	genome
A00125:307:H27MGDSXY:2:1343:3730:23109	KY274514.1	97.059	34	1	0	1	34	8676	8709	0.000279	58.4	gi|1184843085|gb|KY274514.1|	31	33	33	0	97.06	1	1	ACCCTAACCCTAACCCTAACCCTAACCCTAGCCC	ACCCTAACCCTAACCCTAACCCTAACCCTAACCC	151	162111	Human	herpesvirus	6	strain	HP24D3,	partial	genome
A00125:307:H27MGDSXY:2:1343:3730:23109	KY274514.1	97.059	34	1	0	1	34	161996	162029	0.000279	58.4	gi|1184843085|gb|KY274514.1|	31	33	33	0	97.06	1	1	ACCCTAACCCTAACCCTAACCCTAACCCTAGCCC	ACCCTAACCCTAACCCTAACCCTAACCCTAACCC	151	162111	Human	herpesvirus	6	strain	HP24D3,	partial	genome
A00125:307:H27MGDSXY:2:1343:3730:23109	KY274514.1	94.872	39	2	0	1	39	8646	8684	2.16e-05	62.1	gi|1184843085|gb|KY274514.1|	33	37	37	0	94.87	1	1	ACCCTAACCCTAACCCTAACCCTAACCCTAGCCCTTACC	ACCCTAACCCTAACCCTAACCCTAACCCTAACCCTAACC	151	162111	Human	herpesvirus	6	strain	HP24D3,	partial	genome
A00125:307:H27MGDSXY:2:1343:3730:23109	KY274514.1	94.872	39	2	0	1	39	8652	8690	2.16e-05	62.1	gi|1184843085|gb|KY274514.1|	33	37	37	0	94.87	1	1	ACCCTAACCCTAACCCTAACCCTAACCCTAGCCCTTACC	ACCCTAACCCTAACCCTAACCCTAACCCTAACCCTAACC	151	162111	Human	herpesvirus	6	strain	HP24D3,	partial	genome
A00125:307:H27MGDSXY:2:1343:3730:23109	KY274514.1	94.872	39	2	0	1	39	8658	8696	2.16e-05	62.1	gi|1184843085|gb|KY274514.1|	33	37	37	0	94.87	1	1	ACCCTAACCCTAACCCTAACCCTAACCCTAGCCCTTACC	ACCCTAACCCTAACCCTAACCCTAACCCTAACCCTAACC	151	162111	Human	herpesvirus	6	strain	HP24D3,	partial	genome
A00125:307:H27MGDSXY:2:1578:31647:28808	AB187565.1	90.066	151	15	0	1	151	3830	3680	5.67e-46	196	gi|53749058|dbj|AB187565.1|	106	136	136	0	90.07	1	-1	ATGGCTGCTACCATCCGTAGGCAAGGGGGCCACCCAGCTGCTACTGGGTCTAGCTTTTTGGACAGGTAGGCCACCGGCCGACGCCAAGGTCCCAGTTTTTGCGTTAGGACACCTTTGGCGTAGCCCTGCTTCTCGTCGACAAAGAGTTCAA	ATGGCAGCCACCATCCGCAAGCAAGGGGGCCATCCCGCGGCCACGGGGTCGAGCTTTTTGGACAGGTAGGCCACCGGCCGACGCCAGGGTCCCAGTCTCTGCGTTAGGACGCCTTTGGCGTAGCCCTGCTTCTCGTCAACAAAGAGTTCAA	151	8319	Murine	leukemia	virus	Graffi	GV-1.2	DNA,	complete	genome
A00125:307:H27MGDSXY:2:1578:31647:28808	AB187566.2	90.066	151	15	0	1	151	3830	3680	5.67e-46	196	gi|378404894|dbj|AB187566.2|	106	136	136	0	90.07	1	-1	ATGGCTGCTACCATCCGTAGGCAAGGGGGCCACCCAGCTGCTACTGGGTCTAGCTTTTTGGACAGGTAGGCCACCGGCCGACGCCAAGGTCCCAGTTTTTGCGTTAGGACACCTTTGGCGTAGCCCTGCTTCTCGTCGACAAAGAGTTCAA	ATGGCAGCCACCATCCGCAAGCAAGGGGGCCATCCCGCGGCCACGGGGTCGAGCTTTTTGGACAGGTAGGCCACCGGCCGACGCCAGGGTCCCAGTCTCTGCGTTAGGACGCCTTTGGCGTAGCCCTGCTTCTCGTCAACAAAGAGTTCAA	151	8260	Murine	leukemia	virus	Graffi	GV-1.4	DNA,	complete	genome
A00125:307:H27MGDSXY:2:1578:31647:28808	AB213652.1	96.689	151	5	0	1	151	4238	4088	1.19e-62	252	gi|66274552|dbj|AB213652.1|	136	146	146	0	96.69	1	-1	ATGGCTGCTACCATCCGTAGGCAAGGGGGCCACCCAGCTGCTACTGGGTCTAGCTTTTTGGACAGGTAGGCCACCGGCCGACGCCAAGGTCCCAGTTTTTGCGTTAGGACACCTTTGGCGTAGCCCTGCTTCTCGTCGACAAAGAGTTCAA	ATGGCTGCTACCATCCGTAGACAAGGGGGCCACCCAGCTGCCACTGGGTCTAGCTTTTTGGACAGGTAGGCCACGGGCCGACGCCAAGGTCCCAGTTTTTGCGTTAGGACGCCTTTGGCGTAGCCCTGCTTCTCGTCAACAAAGAGTTCAA	151	8728	Murine	leukemia	virus	gag,	env	genes	for	gag	polyprotein,	env	polyprotein,	complete	cds,	clone:	BXH2_S027
A00125:307:H27MGDSXY:2:2434:28800:32737	AB213652.1	94.04	151	9	0	1	151	4019	4169	5.59e-56	230	gi|66274552|dbj|AB213652.1|	124	142	142	0	94.04	1	1	CCTATCAAGAAATCAAGCAAGCTCTTCTAACTGCCCCAGCCCTGGGGTTGCCAGATTTGACTAAGCCCTTTGAACTCTTTGTCGACGAGAAGCAGGGCTACGCCAAAGGTGTCCTAACGCAAAAACTGGGACCTTGGCGTCGGCCGGTGGC	CCTATCAAGAAATCAAACAGGCCCTCCTAACTGCCCCCGCCCTGGGATTGCCAGATTTGACTAAGCCCTTTGAACTCTTTGTTGACGAGAAGCAGGGCTACGCCAAAGGCGTCCTAACGCAAAAACTGGGACCTTGGCGTCGGCCCGTGGC	151	8728	Murine	leukemia	virus	gag,	env	genes	for	gag	polyprotein,	env	polyprotein,	complete	cds,	clone:	BXH2_S027
A00125:307:H27MGDSXY:2:2439:20437:9956	AB213652.1	94.04	151	9	0	1	151	4019	4169	5.59e-56	230	gi|66274552|dbj|AB213652.1|	124	142	142	0	94.04	1	1	CCTATCAAGAAATCAAGCAAGCTCTTCTAACTGCCCCAGCCCTGGGGTTGCCAGATTTGACTAAGCCCTTTGAACTCTTTGTCGACGAGAAGCAGGGCTACGCCAAAGGTGTCCTAACGCAAAAACTGGGACCTTGGCGTCGGCCGGTGGC	CCTATCAAGAAATCAAACAGGCCCTCCTAACTGCCCCCGCCCTGGGATTGCCAGATTTGACTAAGCCCTTTGAACTCTTTGTTGACGAGAAGCAGGGCTACGCCAAAGGCGTCCTAACGCAAAAACTGGGACCTTGGCGTCGGCCCGTGGC	151	8728	Murine	leukemia	virus	gag,	env	genes	for	gag	polyprotein,	env	polyprotein,	complete	cds,	clone:	BXH2_S027
A00125:307:H27MGDSXY:2:1578:31647:28808	AB213653.1	96.689	151	5	0	1	151	4238	4088	1.19e-62	252	gi|66274555|dbj|AB213653.1|	136	146	146	0	96.69	1	-1	ATGGCTGCTACCATCCGTAGGCAAGGGGGCCACCCAGCTGCTACTGGGTCTAGCTTTTTGGACAGGTAGGCCACCGGCCGACGCCAAGGTCCCAGTTTTTGCGTTAGGACACCTTTGGCGTAGCCCTGCTTCTCGTCGACAAAGAGTTCAA	ATGGCTGCTACCATCCGTAGACAAGGGGGCCACCCAGCTGCCACTGGGTCTAGCTTTTTGGACAGGTAGGCCACGGGCCGACGCCAAGGTCCCAGTTTTTGCGTTAGGACGCCTTTGGCGTAGCCCTGCTTCTCGTCAACAAAGAGTTCAA	151	8728	Murine	leukemia	virus	gag,	env	genes	for	gag	polyprotein,	env	polyprotein,	complete	cds,	clone:	BXH2_K043
A00125:307:H27MGDSXY:2:2434:28800:32737	AB213653.1	94.04	151	9	0	1	151	4019	4169	5.59e-56	230	gi|66274555|dbj|AB213653.1|	124	142	142	0	94.04	1	1	CCTATCAAGAAATCAAGCAAGCTCTTCTAACTGCCCCAGCCCTGGGGTTGCCAGATTTGACTAAGCCCTTTGAACTCTTTGTCGACGAGAAGCAGGGCTACGCCAAAGGTGTCCTAACGCAAAAACTGGGACCTTGGCGTCGGCCGGTGGC	CCTATCAAGAAATCAAACAGGCCCTCCTAACTGCCCCCGCCCTGGGATTGCCAGATTTGACTAAGCCCTTTGAACTCTTTGTTGACGAGAAGCAGGGCTACGCCAAAGGCGTCCTAACGCAAAAACTGGGACCTTGGCGTCGGCCCGTGGC	151	8728	Murine	leukemia	virus	gag,	env	genes	for	gag	polyprotein,	env	polyprotein,	complete	cds,	clone:	BXH2_K043
A00125:307:H27MGDSXY:2:2439:20437:9956	AB213653.1	94.04	151	9	0	1	151	4019	4169	5.59e-56	230	gi|66274555|dbj|AB213653.1|	124	142	142	0	94.04	1	1	CCTATCAAGAAATCAAGCAAGCTCTTCTAACTGCCCCAGCCCTGGGGTTGCCAGATTTGACTAAGCCCTTTGAACTCTTTGTCGACGAGAAGCAGGGCTACGCCAAAGGTGTCCTAACGCAAAAACTGGGACCTTGGCGTCGGCCGGTGGC	CCTATCAAGAAATCAAACAGGCCCTCCTAACTGCCCCCGCCCTGGGATTGCCAGATTTGACTAAGCCCTTTGAACTCTTTGTTGACGAGAAGCAGGGCTACGCCAAAGGCGTCCTAACGCAAAAACTGGGACCTTGGCGTCGGCCCGTGGC	151	8728	Murine	leukemia	virus	gag,	env	genes	for	gag	polyprotein,	env	polyprotein,	complete	cds,	clone:	BXH2_K043
A00125:307:H27MGDSXY:2:1578:31647:28808	AF003736.1	94.776	134	7	0	1	134	134	1	7.29e-50	209	gi|2150143|gb|AF003736.1|AF003736	113	127	127	0	94.78	1	-1	ATGGCTGCTACCATCCGTAGGCAAGGGGGCCACCCAGCTGCTACTGGGTCTAGCTTTTTGGACAGGTAGGCCACCGGCCGACGCCAAGGTCCCAGTTTTTGCGTTAGGACACCTTTGGCGTAGCCCTGCTTCTC	ATGGCTGCCACCATCCGTAGGCAGGGGGGCCAGCCAGCTGCCACTGGGTCTAGCTTTTTAGACAGGTAGGCCACCGGCCGACGCCAAGGTCCCAGCTTTTGCGTTAGGACGCCTTTGGCGTAGCCCTGCTTCTC	151	900	Murine	leukemia	virus	reverse	transcriptase	gene,	partial	cds
A00125:307:H27MGDSXY:2:2434:28800:32737	AF019230.1	93.377	151	10	0	1	151	3613	3763	2.6e-54	224	gi|4071074|gb|AF019230.1|AF019230	121	141	141	0	93.38	1	1	CCTATCAAGAAATCAAGCAAGCTCTTCTAACTGCCCCAGCCCTGGGGTTGCCAGATTTGACTAAGCCCTTTGAACTCTTTGTCGACGAGAAGCAGGGCTACGCCAAAGGTGTCCTAACGCAAAAACTGGGACCTTGGCGTCGGCCGGTGGC	CCTATCAAGAAATCAAACAGGCTCTTCTAACGGCCCCAGCCTTGGGGTTACCAGATTTGACTAAGCCCTTTGAACTCTTTGTTGACGAGAAGCAGGGCTACGCCAAAGGCGTCCTAACGCAGAGACTGGGACCCTGGCGTCGGCCGGTGGC	151	8256	Murine	leukemia	virus	strain	SRS	19-6	complete	genome
A00125:307:H27MGDSXY:2:2439:20437:9956	AF019230.1	93.377	151	10	0	1	151	3613	3763	2.6e-54	224	gi|4071074|gb|AF019230.1|AF019230	121	141	141	0	93.38	1	1	CCTATCAAGAAATCAAGCAAGCTCTTCTAACTGCCCCAGCCCTGGGGTTGCCAGATTTGACTAAGCCCTTTGAACTCTTTGTCGACGAGAAGCAGGGCTACGCCAAAGGTGTCCTAACGCAAAAACTGGGACCTTGGCGTCGGCCGGTGGC	CCTATCAAGAAATCAAACAGGCTCTTCTAACGGCCCCAGCCTTGGGGTTACCAGATTTGACTAAGCCCTTTGAACTCTTTGTTGACGAGAAGCAGGGCTACGCCAAAGGCGTCCTAACGCAGAGACTGGGACCCTGGCGTCGGCCGGTGGC	151	8256	Murine	leukemia	virus	strain	SRS	19-6	complete	genome
A00125:307:H27MGDSXY:2:1578:31647:28808	AF019230.1	90.066	151	15	0	1	151	3832	3682	5.67e-46	196	gi|4071074|gb|AF019230.1|AF019230	106	136	136	0	90.07	1	-1	ATGGCTGCTACCATCCGTAGGCAAGGGGGCCACCCAGCTGCTACTGGGTCTAGCTTTTTGGACAGGTAGGCCACCGGCCGACGCCAAGGTCCCAGTTTTTGCGTTAGGACACCTTTGGCGTAGCCCTGCTTCTCGTCGACAAAGAGTTCAA	ATGGCAGCCACCATCCGCAAGCAAGGGGGCCATCCCGCGGCCACGGGGTCGAGCTTTTTGGACAGGTAGGCCACCGGCCGACGCCAGGGTCCCAGTCTCTGCGTTAGGACGCCTTTGGCGTAGCCCTGCTTCTCGTCAACAAAGAGTTCAA	151	8256	Murine	leukemia	virus	strain	SRS	19-6	complete	genome
A00125:307:H27MGDSXY:2:1578:31647:28808	AF136491.1	96.026	151	6	0	1	151	1607	1457	5.55e-61	246	gi|4959868|gb|AF136491.1|AF136491	133	145	145	0	96.03	1	-1	ATGGCTGCTACCATCCGTAGGCAAGGGGGCCACCCAGCTGCTACTGGGTCTAGCTTTTTGGACAGGTAGGCCACCGGCCGACGCCAAGGTCCCAGTTTTTGCGTTAGGACACCTTTGGCGTAGCCCTGCTTCTCGTCGACAAAGAGTTCAA	ATGGCTGCTACCATCCGTAGACAAGGGGGCCACCCAGCTGCCACTGGGTCTAGCTTTTTGGACAGGTAGGCCACGGGCCGACGCCAAGGTCCCAGTTTTTGCGTTAGGGAGCCTTTGGCGTAGCCCTGCTTCTCGTCGACAAAGAGTTCAA	151	3539	Murine	leukemia	virus	erv1	polymerase	gene,	partial	cds
A00125:307:H27MGDSXY:2:1324:6180:31548	AF252854.1	100	151	0	0	1	151	14850	15000	5.47e-71	279	gi|9802268|gb|AF252854.1|AF252854	151	151	151	0	100	1	1	GATGCCGATTGTTCATACTAGTGCTGCCAAAAGAAGCGCTGTGCCTACTGTGGAAGTCTTAGCCCCTAAAAAGCGCCGCTTCACAGAGTCTTCTGATCAGCTTGCAGTGGACATGGTTACTGAAACAAGCACTGTTCCTCCAGGAACGGCT	GATGCCGATTGTTCATACTAGTGCTGCCAAAAGAAGCGCTGTGCCTACTGTGGAAGTCTTAGCCCCTAAAAAGCGCCGCTTCACAGAGTCTTCTGATCAGCTTGCAGTGGACATGGTTACTGAAACAAGCACTGTTCCTCCAGGAACGGCT	151	33034	Bovine	adenovirus	type	2,	complete	genome
A00125:307:H27MGDSXY:2:1526:28320:25175	AF252854.1	100	151	0	0	1	151	14850	15000	5.47e-71	279	gi|9802268|gb|AF252854.1|AF252854	151	151	151	0	100	1	1	GATGCCGATTGTTCATACTAGTGCTGCCAAAAGAAGCGCTGTGCCTACTGTGGAAGTCTTAGCCCCTAAAAAGCGCCGCTTCACAGAGTCTTCTGATCAGCTTGCAGTGGACATGGTTACTGAAACAAGCACTGTTCCTCCAGGAACGGCT	GATGCCGATTGTTCATACTAGTGCTGCCAAAAGAAGCGCTGTGCCTACTGTGGAAGTCTTAGCCCCTAAAAAGCGCCGCTTCACAGAGTCTTCTGATCAGCTTGCAGTGGACATGGTTACTGAAACAAGCACTGTTCCTCCAGGAACGGCT	151	33034	Bovine	adenovirus	type	2,	complete	genome
A00125:307:H27MGDSXY:2:2434:28800:32737	V01185.1	99.338	151	1	0	1	151	2764	2914	2.55e-69	274	gi|61647|emb|V01185.1|	148	150	150	0	99.34	1	1	CCTATCAAGAAATCAAGCAAGCTCTTCTAACTGCCCCAGCCCTGGGGTTGCCAGATTTGACTAAGCCCTTTGAACTCTTTGTCGACGAGAAGCAGGGCTACGCCAAAGGTGTCCTAACGCAAAAACTGGGACCTTGGCGTCGGCCGGTGGC	CCTATCAAGAAATCAAGCAAGTTCTTCTAACTGCCCCAGCCCTGGGGTTGCCAGATTTGACTAAGCCCTTTGAACTCTTTGTCGACGAGAAGCAGGGCTACGCCAAAGGTGTCCTAACGCAAAAACTGGGACCTTGGCGTCGGCCGGTGGC	151	5833	Genome	of	murine	sarcoma	virus	(strain	124).	Contains	genes	for	the	gag	polyprotein,	which	is	post-	translationally	cleaved	into	the	core	proteins	p15,	p12,	p30	and
A00125:307:H27MGDSXY:2:2439:20437:9956	V01185.1	99.338	151	1	0	1	151	2764	2914	2.55e-69	274	gi|61647|emb|V01185.1|	148	150	150	0	99.34	1	1	CCTATCAAGAAATCAAGCAAGCTCTTCTAACTGCCCCAGCCCTGGGGTTGCCAGATTTGACTAAGCCCTTTGAACTCTTTGTCGACGAGAAGCAGGGCTACGCCAAAGGTGTCCTAACGCAAAAACTGGGACCTTGGCGTCGGCCGGTGGC	CCTATCAAGAAATCAAGCAAGTTCTTCTAACTGCCCCAGCCCTGGGGTTGCCAGATTTGACTAAGCCCTTTGAACTCTTTGTCGACGAGAAGCAGGGCTACGCCAAAGGTGTCCTAACGCAAAAACTGGGACCTTGGCGTCGGCCGGTGGC	151	5833	Genome	of	murine	sarcoma	virus	(strain	124).	Contains	genes	for	the	gag	polyprotein,	which	is	post-	translationally	cleaved	into	the	core	proteins	p15,	p12,	p30	and
A00125:307:H27MGDSXY:2:1578:31647:28808	V01185.1	98.675	151	2	0	1	151	2983	2833	1.19e-67	268	gi|61647|emb|V01185.1|	145	149	149	0	98.68	1	-1	ATGGCTGCTACCATCCGTAGGCAAGGGGGCCACCCAGCTGCTACTGGGTCTAGCTTTTTGGACAGGTAGGCCACCGGCCGACGCCAAGGTCCCAGTTTTTGCGTTAGGACACCTTTGGCGTAGCCCTGCTTCTCGTCGACAAAGAGTTCAA	ATGGCTGCTACCATCCGTAGGCAAGGGGGTCACCCAGCTGCTACTGGGTCTAGCTGTTTGGACAGGTAGGCCACCGGCCGACGCCAAGGTCCCAGTTTTTGCGTTAGGACACCTTTGGCGTAGCCCTGCTTCTCGTCGACAAAGAGTTCAA	151	5833	Genome	of	murine	sarcoma	virus	(strain	124).	Contains	genes	for	the	gag	polyprotein,	which	is	post-	translationally	cleaved	into	the	core	proteins	p15,	p12,	p30	and
A00125:307:H27MGDSXY:2:1201:15790:18787	AF172491.1	98.013	151	3	0	1	151	169	19	5.51e-66	263	gi|5764593|gb|AF172491.1|AF172491	142	148	148	0	98.01	1	-1	AGGCAAGGACCAGCCATTTACACTTCTTTTGTGGTGGAATGTCATCAGTTAAGGTGGGGCAGGGCATATTCACTTCTTTTGTGATTCTTCAGTTACTTCAGGCCATCTGGGCGTATAGGTGCAAGTCACAAGGGATGCGATGGCTTGGCTT	AGGCAAGGACCGGCCATTTACACTTCTTTTGTGGTGGAATGTCATCAGTTAAGGTGGGGCAGGGCATATTCACTTCTTTTGTGATTCTTCAGTTACTTCAGGCCATCTGGGCGTATATGTGCAAGTCACAGGGGATGCGATGGCTTGGCTT	151	457	Gorilla	gorilla	RTVL-H-like	retrovirus,	partial	sequence
A00125:307:H27MGDSXY:2:2604:25464:14998	AY573560.1	96.026	151	6	0	1	151	3807	3957	5.55e-61	246	gi|50898142|gb|AY573560.1|	133	145	145	0	96.03	1	1	GGCTCTATGAACAAGGGATTACAGTAAAATGCAAGTCCTCTTGGAATACTCCTCTGCAGCCTGTGCACAAGCCAAATGGTGAATACAGGCCAGTGCAGGACTTCTGGTGGGCAAAGAAGGCTACTGTCACTATCTATGCCATAGTACCCAA	GGCTCTATGAACAAGGGATTACAGTAAAATGCAAGTCTTCTTGGAATACTCCTCTGCAGCCTGTGCTCAAGCCAAATGGTGAATACAGGCCAGTGCAGGACTTCTGGGTGGCAAACAAGGCCACTGTCACTATCTATGCCATAGTACCCAA	151	9904	Gorilla	gorilla	endogenous	virus	HERV15	proximal	AZFa	repeat
A00125:307:H27MGDSXY:2:2434:28800:32737	AF136491.1	93.377	151	10	0	1	151	1388	1538	2.6e-54	224	gi|4959868|gb|AF136491.1|AF136491	121	141	141	0	93.38	1	1	CCTATCAAGAAATCAAGCAAGCTCTTCTAACTGCCCCAGCCCTGGGGTTGCCAGATTTGACTAAGCCCTTTGAACTCTTTGTCGACGAGAAGCAGGGCTACGCCAAAGGTGTCCTAACGCAAAAACTGGGACCTTGGCGTCGGCCGGTGGC	CCTATCAAGAAATCAAACAGGCCCTCCTAACTGCCCCCGCCCTGGGATTGCCAGATTTGACTAAGCCCTTTGAACTCTTTGTCGACGAGAAGCAGGGCTACGCCAAAGGCTCCCTAACGCAAAAACTGGGACCTTGGCGTCGGCCCGTGGC	151	3539	Murine	leukemia	virus	erv1	polymerase	gene,	partial	cds
A00125:307:H27MGDSXY:2:2439:20437:9956	AF136491.1	93.377	151	10	0	1	151	1388	1538	2.6e-54	224	gi|4959868|gb|AF136491.1|AF136491	121	141	141	0	93.38	1	1	CCTATCAAGAAATCAAGCAAGCTCTTCTAACTGCCCCAGCCCTGGGGTTGCCAGATTTGACTAAGCCCTTTGAACTCTTTGTCGACGAGAAGCAGGGCTACGCCAAAGGTGTCCTAACGCAAAAACTGGGACCTTGGCGTCGGCCGGTGGC	CCTATCAAGAAATCAAACAGGCCCTCCTAACTGCCCCCGCCCTGGGATTGCCAGATTTGACTAAGCCCTTTGAACTCTTTGTCGACGAGAAGCAGGGCTACGCCAAAGGCTCCCTAACGCAAAAACTGGGACCTTGGCGTCGGCCCGTGGC	151	3539	Murine	leukemia	virus	erv1	polymerase	gene,	partial	cds
A00125:307:H27MGDSXY:2:1578:31647:28808	AF169256.1	96.689	151	5	0	1	151	3861	3711	1.19e-62	252	gi|5881088|gb|AF169256.1|AF169256	136	146	146	0	96.69	1	-1	ATGGCTGCTACCATCCGTAGGCAAGGGGGCCACCCAGCTGCTACTGGGTCTAGCTTTTTGGACAGGTAGGCCACCGGCCGACGCCAAGGTCCCAGTTTTTGCGTTAGGACACCTTTGGCGTAGCCCTGCTTCTCGTCGACAAAGAGTTCAA	ATGGCTGCTACCATCCGTAGACAAGGGGGCCACCCAGCTGCCACTGGATCTAGCTTTTTGGACAGGTAGGCCACGGGCCGACGCCAAGGTCCCAGTTTTTGCGTTAGGACGCCTTTGGCGTAGCCCTGCTTCTCGTCGACAAAGAGTTCAA	151	8377	Murine	leukemia	virus	SL3-3,	complete	genome
A00125:307:H27MGDSXY:2:2434:28800:32737	AF169256.1	94.702	151	8	0	1	151	3642	3792	1.2e-57	235	gi|5881088|gb|AF169256.1|AF169256	127	143	143	0	94.7	1	1	CCTATCAAGAAATCAAGCAAGCTCTTCTAACTGCCCCAGCCCTGGGGTTGCCAGATTTGACTAAGCCCTTTGAACTCTTTGTCGACGAGAAGCAGGGCTACGCCAAAGGTGTCCTAACGCAAAAACTGGGACCTTGGCGTCGGCCGGTGGC	CCTATCAAGAAATCAAACAGGCCCTCCTAACTGCCCCCGCCCTGGGATTGCCAGATTTGACTAAGCCCTTTGAACTCTTTGTCGACGAGAAGCAGGGCTACGCCAAAGGCGTCCTAACGCAAAAACTGGGACCTTGGCGTCGGCCCGTGGC	151	8377	Murine	leukemia	virus	SL3-3,	complete	genome
A00125:307:H27MGDSXY:2:2439:20437:9956	AF169256.1	94.702	151	8	0	1	151	3642	3792	1.2e-57	235	gi|5881088|gb|AF169256.1|AF169256	127	143	143	0	94.7	1	1	CCTATCAAGAAATCAAGCAAGCTCTTCTAACTGCCCCAGCCCTGGGGTTGCCAGATTTGACTAAGCCCTTTGAACTCTTTGTCGACGAGAAGCAGGGCTACGCCAAAGGTGTCCTAACGCAAAAACTGGGACCTTGGCGTCGGCCGGTGGC	CCTATCAAGAAATCAAACAGGCCCTCCTAACTGCCCCCGCCCTGGGATTGCCAGATTTGACTAAGCCCTTTGAACTCTTTGTCGACGAGAAGCAGGGCTACGCCAAAGGCGTCCTAACGCAAAAACTGGGACCTTGGCGTCGGCCCGTGGC	151	8377	Murine	leukemia	virus	SL3-3,	complete	genome
A00125:307:H27MGDSXY:2:2434:28800:32737	AF290913.1	97.143	70	2	0	82	151	1	70	1.26e-22	119	gi|9965929|gb|AF290913.1|AF290913	64	68	68	0	97.14	1	1	TCGACGAGAAGCAGGGCTACGCCAAAGGTGTCCTAACGCAAAAACTGGGACCTTGGCGTCGGCCGGTGGC	TCGACGAGAAACAGGGCTACGCCAAAGGCGTCCTAACGCAAAAACTGGGACCTTGGCGTCGGCCGGTGGC	151	2011	Murine	leukemia	virus	polyprotein	gene,	partial	cds
A00125:307:H27MGDSXY:2:2439:20437:9956	AF290913.1	97.143	70	2	0	82	151	1	70	1.26e-22	119	gi|9965929|gb|AF290913.1|AF290913	64	68	68	0	97.14	1	1	TCGACGAGAAGCAGGGCTACGCCAAAGGTGTCCTAACGCAAAAACTGGGACCTTGGCGTCGGCCGGTGGC	TCGACGAGAAACAGGGCTACGCCAAAGGCGTCCTAACGCAAAAACTGGGACCTTGGCGTCGGCCGGTGGC	151	2011	Murine	leukemia	virus	polyprotein	gene,	partial	cds
A00125:307:H27MGDSXY:2:1578:31647:28808	AF290913.1	95.683	139	6	0	1	139	139	1	2.6e-54	224	gi|9965929|gb|AF290913.1|AF290913	121	133	133	0	95.68	1	-1	ATGGCTGCTACCATCCGTAGGCAAGGGGGCCACCCAGCTGCTACTGGGTCTAGCTTTTTGGACAGGTAGGCCACCGGCCGACGCCAAGGTCCCAGTTTTTGCGTTAGGACACCTTTGGCGTAGCCCTGCTTCTCGTCGA	ATGGCTGCCACCATCCGTAGGCAAGGGGGCCAGCCAGCTGCCACTGGGTCTAGCTTTTTAGACAGGTAGGCCACCGGCCGACGCCAAGGTCCCAGTTTTTGCGTTAGGACGCCTTTGGCGTAGCCCTGTTTCTCGTCGA	151	2011	Murine	leukemia	virus	polyprotein	gene,	partial	cds
A00125:307:H27MGDSXY:2:2604:25464:14998	AY573561.1	96.689	151	5	0	1	151	4000	4150	1.19e-62	252	gi|50898143|gb|AY573561.1|	136	146	146	0	96.69	1	1	GGCTCTATGAACAAGGGATTACAGTAAAATGCAAGTCCTCTTGGAATACTCCTCTGCAGCCTGTGCACAAGCCAAATGGTGAATACAGGCCAGTGCAGGACTTCTGGTGGGCAAAGAAGGCTACTGTCACTATCTATGCCATAGTACCCAA	GGCTCTATGAACAAGGGATTACAGTAAAATGCAAGTCCTCTTGGAATACTCCTCTGCAGCCTGTGCGCAAGCCAAATGGTGAATACAGGCCAGTGCAGGACTTCTGGGTGGCAAACAAGGCCACTGTCACTATCTATGCCATAGTACCCAA	151	12237	Gorilla	gorilla	endogenous	virus	HERV15	distal	AZFa	repeat
A00125:307:H27MGDSXY:2:2623:27986:11506	AY884849.1	97.351	151	4	0	1	151	851	701	2.57e-64	257	gi|61612603|gb|AY884849.1|	139	147	147	0	97.35	1	-1	GGACCGGCGTTCAGCACACGGAGGATCCCGCCGGCCTCTGAGTTCCCTTAGTATTTATTCATCATTATTGGGTGTTTCTCGGAGAGGGGGATGTGGCAGGGTCATAGGATAATAGTGGAGAGAAGGTCAGCAGGTAAACACGTGAACAAAG	GGACCAGCGTTCAGCATACGGAGGATCCCACCAGCCTCTGAGTTCCCTTAGTATTTATTCATCATTATTGGGTGTTTCTCGGAGAGGGGGATGTGGCAGGGTCATAGGATAATAGTGGAGAGAAGGTCAGCAGGTAAACACGTGAACAAAG	151	967	Gorilla	gorilla	endogenous	virus	HERV-K19p13.11A	clone	JFH13	3'	LTR,	complete	sequence
A00125:307:H27MGDSXY:2:2623:27986:11506	AY884864.1	94.702	151	8	0	1	151	868	718	1.2e-57	235	gi|61612618|gb|AY884864.1|	127	143	143	0	94.7	1	-1	GGACCGGCGTTCAGCACACGGAGGATCCCGCCGGCCTCTGAGTTCCCTTAGTATTTATTCATCATTATTGGGTGTTTCTCGGAGAGGGGGATGTGGCAGGGTCATAGGATAATAGTGGAGAGAAGGTCAGCAGGTAAACACGTGAACAAAG	GGACCAGCGTTCAGCATATGGAGGATCCCGCCAGCCTCTGAGTTCCCTTAGTATTTATTGATCATTCTTGGGTGTTTCTCGGAGAGGGGGATGTGGCAGGGTCATAGGATAACAGTGGAGAGAAGGTCAGCAGATAAACACGTGAACAAAG	151	985	Gorilla	gorilla	endogenous	virus	HERV-K3p25	clone	JFH28	3'	LTR,	complete	sequence
A00125:307:H27MGDSXY:2:1661:4110:34882	AY884880.1	95.364	151	5	1	1	151	352	500	9.29e-59	239	gi|61612634|gb|AY884880.1|	129	144	144	2	95.36	1	1	ATGTGATAGTCTGAAATATGGCCTCCTGGGAAGGGAAAGACCTGACCATCCCCCAGCCGGACACCCGTAAAGGGTCTGTGCTGAGGAGGATTAGTAAAAGAGGAAGGCCTCTTTGCAGTTGAGATAAGAGTAAGGCATCTGTTTCCCTGGG	ATGTGATAGTCTGAAATATGGCCTCGTGGGAAGGGAAAGACCTGACCATCCCCCAGCCTGACACCCATAAAGGGTCTGTGCTGAGAAGGATTAGTAAAAGAGGAAGGCCTCTTTGCAGTTGAGATAAGAGGAAGGCATCTGT--CCCTGGG	151	955	Gorilla	gorilla	endogenous	virus	HERV-K19p13.11B	clone	JFH44	3'	LTR,	complete	sequence
A00125:307:H27MGDSXY:2:2313:15194:23046	AY884880.1	89.583	144	13	1	8	151	583	442	1.59e-41	182	gi|61612634|gb|AY884880.1|	98	129	129	2	89.58	1	-1	TCTCACCTACAGCCTTAAGGTGGTTTTCTCCTATCTCAGTAGATGGAACATACAATCAGGTTTTACACGGAGACATTCCATTGCCCAGGGAAACAGATGCCTTACTCTTATCTCAACTGCAAAGAGGCCTTCCTCTTTTACTAA	TCTCACCTCCAGCCCTAAGGCGGTTTTCTCCTATCTCAGTAAATACAATATACCATTGGGTTTTACACTGAGACACTCCATTGCCCAGGGA--CAGATGCCTTCCTCTTATCTCAACTGCAAAGAGGCCTTCCTCTTTTACTAA	151	955	Gorilla	gorilla	endogenous	virus	HERV-K19p13.11B	clone	JFH44	3'	LTR,	complete	sequence
A00125:307:H27MGDSXY:2:1272:6108:18771	KC010498.1	100	151	0	0	1	151	287	437	5.47e-71	279	gi|475986418|gb|KC010498.1|	151	151	151	0	100	1	1	TCCCCTGCCTGGATCTCACTCCACCTTTCAATCAAAGCTCTAAAACTTCTTTCTATTTCTACAACTGCTCTTCTCTAAACCAAACCTGTTGTCCATGCCCTGAAGGACACTGTGACAGGAAGAACACCTCTGAGGAGGGATTCCCCAGTCC	TCCCCTGCCTGGATCTCACTCCACCTTTCAATCAAAGCTCTAAAACTTCTTTCTATTTCTACAACTGCTCTTCTCTAAACCAAACCTGTTGTCCATGCCCTGAAGGACACTGTGACAGGAAGAACACCTCTGAGGAGGGATTCCCCAGTCC	151	1632	Gorilla	gorilla	endogenous	virus	ERV-V1	envelope	protein	ENVV1	(envV1)	gene,	complete	cds
A00125:307:H27MGDSXY:2:1272:6108:18771	NM_001308065.1	100	151	0	0	1	151	287	437	5.47e-71	279	gi|808698131|ref|NM_001308065.1|;gi|475986630|gb|KC010510.1|	151	151	151	0	100	1	1	TCCCCTGCCTGGATCTCACTCCACCTTTCAATCAAAGCTCTAAAACTTCTTTCTATTTCTACAACTGCTCTTCTCTAAACCAAACCTGTTGTCCATGCCCTGAAGGACACTGTGACAGGAAGAACACCTCTGAGGAGGGATTCCCCAGTCC	TCCCCTGCCTGGATCTCACTCCACCTTTCAATCAAAGCTCTAAAACTTCTTTCTATTTCTACAACTGCTCTTCTCTAAACCAAACCTGTTGTCCATGCCCTGAAGGACACTGTGACAGGAAGAACACCTCTGAGGAGGGATTCCCCAGTCC	151	1608	Gorilla	gorilla	endogenous	retrovirus	group	V	member	2,	envelope	(ERVV-2),	mRNA<>Gorilla	gorilla	endogenous	virus	ERV-V2	envelope	protein	ENVV2	(envV2)	gene,	complete	cds
A00125:307:H27MGDSXY:2:1542:26395:28103	V01175.1	96.026	151	6	0	1	151	609	459	5.55e-61	246	gi|61619|emb|V01175.1|	133	145	145	0	96.03	1	-1	TCCCTTTTTTACTTCTAGGCCTGTGGTCAATAGTCCTTGCACCTGTTCTTCAATTGAGGTTGAGCGTCTCTTTCTATTTTCTATTCCCATTTCTAACTTCTGAATTTGAGTAAAAATAGTACTAAAAGATAATGATTCATTTCTTAACATA	TCCCTTTTTTACTTCTAGGCCTGAGGCCAATAGTCCTTGTACCTGCTCTTCAATTGATTTTGAGCGTCTCTTTCTATTTTCTATTCCCATTTCTAACTTCTGAATTTGAGTAAAAATAGTACTAAAAGATAATGATTCATTTCTTAACATA	151	1489	GR	mouse	mammary	tumor	virus	long	terminal	repeat	possibly	encoding	a	protein
A00125:307:H27MGDSXY:2:2306:13955:16141	V01175.1	96.026	151	6	0	1	151	609	459	5.55e-61	246	gi|61619|emb|V01175.1|	133	145	145	0	96.03	1	-1	TCCCTTTTTTACTTCTAGGCCTGTGGTCAATAGTCCTTGCACCTGTTCTTCAATTGAGGTTGAGCGTCTCTTTCTATTTTCTATTCCCATTTCTAACTTCTGAATTTGAGTAAAAATAGTACTAAAAGATAATGATTCATTTCTTAACATA	TCCCTTTTTTACTTCTAGGCCTGAGGCCAATAGTCCTTGTACCTGCTCTTCAATTGATTTTGAGCGTCTCTTTCTATTTTCTATTCCCATTTCTAACTTCTGAATTTGAGTAAAAATAGTACTAAAAGATAATGATTCATTTCTTAACATA	151	1489	GR	mouse	mammary	tumor	virus	long	terminal	repeat	possibly	encoding	a	protein
A00125:307:H27MGDSXY:2:2416:27055:28119	KU746283.1	98.675	151	2	0	1	151	117	267	1.19e-67	268	gi|1020216203|gb|KU746283.1|	145	149	149	0	98.68	1	1	GCCCAAAGCGGGTGGTAAACTCCATCTAAGGCTAAATACGGGCACGAGACCGATAGCCAACAAGTACCGTAAGGGAAAGTTGAAAAGAACTTTGAAGAGAGAGTTCAAGAGGGCGTGAAACCGTTAAGAGGTAAACGGGTGGGGTCCGCGC	GCCCAAAGCGGGTGGTAAACTCCATCTAAGGCTAAATACCGGCACGAGACCGATAGTCAACAAGTACCGTAAGGGAAAGTTGAAAAGAACTTTGAAGAGAGAGTTCAAGAGGGCGTGAAACCGTTAAGAGGTAAACGGGTGGGGTCCGCGC	151	8109	Guanarito	mammarenavirus	isolate	CVH-960201	segment	L,	complete	sequence
A00125:307:H27MGDSXY:2:2416:26160:30044	KU746283.1	98.675	151	2	0	1	151	117	267	1.19e-67	268	gi|1020216203|gb|KU746283.1|	145	149	149	0	98.68	1	1	GCCCAAAGCGGGTGGTAAACTCCATCTAAGGCTAAATACGGGCACGAGACCGATAGCCAACAAGTACCGTAAGGGAAAGTTGAAAAGAACTTTGAAGAGAGAGTTCAAGAGGGCGTGAAACCGTTAAGAGGTAAACGGGTGGGGTCCGCGC	GCCCAAAGCGGGTGGTAAACTCCATCTAAGGCTAAATACCGGCACGAGACCGATAGTCAACAAGTACCGTAAGGGAAAGTTGAAAAGAACTTTGAAGAGAGAGTTCAAGAGGGCGTGAAACCGTTAAGAGGTAAACGGGTGGGGTCCGCGC	151	8109	Guanarito	mammarenavirus	isolate	CVH-960201	segment	L,	complete	sequence
A00125:307:H27MGDSXY:2:1156:2356:19319	KU746283.1	98.013	151	3	0	1	151	112	262	5.51e-66	263	gi|1020216203|gb|KU746283.1|	142	148	148	0	98.01	1	1	ATGCAGCCCAAAGCGGGTGGTAAACTCTATCTAAGGCTAAATACGGGCACGAGACCGATAGCCAACAAGTACCGTAAGGGAAAGTTGAAAAGAACTTTGAAGAGAGAGTTCAAGAGGGCGTGAAACCGTTAAGAGGTAAACGGGTGGGGTC	ATGCAGCCCAAAGCGGGTGGTAAACTCCATCTAAGGCTAAATACCGGCACGAGACCGATAGTCAACAAGTACCGTAAGGGAAAGTTGAAAAGAACTTTGAAGAGAGAGTTCAAGAGGGCGTGAAACCGTTAAGAGGTAAACGGGTGGGGTC	151	8109	Guanarito	mammarenavirus	isolate	CVH-960201	segment	L,	complete	sequence
A00125:307:H27MGDSXY:2:1450:28574:18724	KU746283.1	98.013	151	3	0	1	151	253	103	5.51e-66	263	gi|1020216203|gb|KU746283.1|	142	148	148	0	98.01	1	-1	CGTTTACCTCTTAACGGTTTCACGCCCTCTTGAACTCTCTCTTCAAAGTTTTTTTCAACTTTCCCTTACGGTACTTGTTGGCTATCGGTCTCGTGCCCGTATTTAGCCTTAGATGGAGTTTACCACCCGCTTTGGGCTGCATTCCCAAGCA	CGTTTACCTCTTAACGGTTTCACGCCCTCTTGAACTCTCTCTTCAAAGTTCTTTTCAACTTTCCCTTACGGTACTTGTTGACTATCGGTCTCGTGCCGGTATTTAGCCTTAGATGGAGTTTACCACCCGCTTTGGGCTGCATTCCCAAGCA	151	8109	Guanarito	mammarenavirus	isolate	CVH-960201	segment	L,	complete	sequence
A00125:307:H27MGDSXY:2:1450:28158:19038	KU746283.1	98.013	151	3	0	1	151	253	103	5.51e-66	263	gi|1020216203|gb|KU746283.1|	142	148	148	0	98.01	1	-1	CGTTTACCTCTTAACGGTTTCACGCCCTCTTGAACTCTCTCTTCAAAGTTTTTTTCAACTTTCCCTTACGGTACTTGTTGGCTATCGGTCTCGTGCCCGTATTTAGCCTTAGATGGAGTTTACCACCCGCTTTGGGCTGCATTCCCAAGCA	CGTTTACCTCTTAACGGTTTCACGCCCTCTTGAACTCTCTCTTCAAAGTTCTTTTCAACTTTCCCTTACGGTACTTGTTGACTATCGGTCTCGTGCCGGTATTTAGCCTTAGATGGAGTTTACCACCCGCTTTGGGCTGCATTCCCAAGCA	151	8109	Guanarito	mammarenavirus	isolate	CVH-960201	segment	L,	complete	sequence
A00125:307:H27MGDSXY:2:2123:1678:4178	KU746283.1	98.013	151	3	0	1	151	237	87	5.51e-66	263	gi|1020216203|gb|KU746283.1|	142	148	148	0	98.01	1	-1	GTTTCACGCCCTCTTGAACTCTCTCTTCAAAGTTCTTTTCAACTTTCCCTTACGGTACTTGTTGGCTATCGGTCTCGTGCCCGTATTTAGCCTTAGATGGAGTTTACCACCCGCTTTGGGCTGCATTCCCAAGCAACCCGACTCCGAGAAG	GTTTCACGCCCTCTTGAACTCTCTCTTCAAAGTTCTTTTCAACTTTCCCTTACGGTACTTGTTGACTATCGGTCTCGTGCCGGTATTTAGCCTTAGATGGAGTTTACCACCCGCTTTGGGCTGCATTCCCAAGCAACCCGACTCCGGGAAG	151	8109	Guanarito	mammarenavirus	isolate	CVH-960201	segment	L,	complete	sequence
A00125:307:H27MGDSXY:2:1343:3730:23109	KY274514.1	94.872	39	2	0	1	39	8664	8702	2.16e-05	62.1	gi|1184843085|gb|KY274514.1|	33	37	37	0	94.87	1	1	ACCCTAACCCTAACCCTAACCCTAACCCTAGCCCTTACC	ACCCTAACCCTAACCCTAACCCTAACCCTAACCCTAACC	151	162111	Human	herpesvirus	6	strain	HP24D3,	partial	genome
A00125:307:H27MGDSXY:2:1343:3730:23109	KY274514.1	94.872	39	2	0	1	39	8670	8708	2.16e-05	62.1	gi|1184843085|gb|KY274514.1|	33	37	37	0	94.87	1	1	ACCCTAACCCTAACCCTAACCCTAACCCTAGCCCTTACC	ACCCTAACCCTAACCCTAACCCTAACCCTAACCCTAACC	151	162111	Human	herpesvirus	6	strain	HP24D3,	partial	genome
A00125:307:H27MGDSXY:2:1343:3730:23109	KY274514.1	94.872	39	2	0	1	39	161966	162004	2.16e-05	62.1	gi|1184843085|gb|KY274514.1|	33	37	37	0	94.87	1	1	ACCCTAACCCTAACCCTAACCCTAACCCTAGCCCTTACC	ACCCTAACCCTAACCCTAACCCTAACCCTAACCCTAACC	151	162111	Human	herpesvirus	6	strain	HP24D3,	partial	genome
A00125:307:H27MGDSXY:2:1343:3730:23109	KY274514.1	94.872	39	2	0	1	39	161972	162010	2.16e-05	62.1	gi|1184843085|gb|KY274514.1|	33	37	37	0	94.87	1	1	ACCCTAACCCTAACCCTAACCCTAACCCTAGCCCTTACC	ACCCTAACCCTAACCCTAACCCTAACCCTAACCCTAACC	151	162111	Human	herpesvirus	6	strain	HP24D3,	partial	genome
A00125:307:H27MGDSXY:2:1343:3730:23109	KY274514.1	94.872	39	2	0	1	39	161978	162016	2.16e-05	62.1	gi|1184843085|gb|KY274514.1|	33	37	37	0	94.87	1	1	ACCCTAACCCTAACCCTAACCCTAACCCTAGCCCTTACC	ACCCTAACCCTAACCCTAACCCTAACCCTAACCCTAACC	151	162111	Human	herpesvirus	6	strain	HP24D3,	partial	genome
A00125:307:H27MGDSXY:2:1343:3730:23109	KY274514.1	94.872	39	2	0	1	39	161984	162022	2.16e-05	62.1	gi|1184843085|gb|KY274514.1|	33	37	37	0	94.87	1	1	ACCCTAACCCTAACCCTAACCCTAACCCTAGCCCTTACC	ACCCTAACCCTAACCCTAACCCTAACCCTAACCCTAACC	151	162111	Human	herpesvirus	6	strain	HP24D3,	partial	genome
A00125:307:H27MGDSXY:2:1343:3730:23109	KY274514.1	94.872	39	2	0	1	39	161990	162028	2.16e-05	62.1	gi|1184843085|gb|KY274514.1|	33	37	37	0	94.87	1	1	ACCCTAACCCTAACCCTAACCCTAACCCTAGCCCTTACC	ACCCTAACCCTAACCCTAACCCTAACCCTAACCCTAACC	151	162111	Human	herpesvirus	6	strain	HP24D3,	partial	genome
A00125:307:H27MGDSXY:2:1343:3730:23109	KY274514.1	91.391	151	7	6	1	151	8556	8700	3.39e-48	204	gi|1184843085|gb|KY274514.1|	110	138	138	6	91.39	1	1	ACCCTAACCCTAACCCTAACCCTAACCCTAGCCCTTACCGCCTTTACAAAAAAGCCTCAAGCCCTAACCCTAACCCTAACCCTAACCCTAACCCTAACCCTAACCCTAACCCTAACCCTAACCCTAACCCTAACCCTAACCCTAACCCTAA	ACCCTAACCCTAACCCTAACCCTAACCCTAACCCT-AAC-CC-TAAC-CCTAANCCT-AA-CCCTAACCCTAACCCTAACCCTAACCCTAACCCTAACCCTAACCCTAACCCTAACCCTAACCCTAACCCTAACCCTAACCCTAACCCTAA	151	162111	Human	herpesvirus	6	strain	HP24D3,	partial	genome
A00125:307:H27MGDSXY:2:1343:3730:23109	KY274514.1	91.391	151	7	6	1	151	8250	8394	1.22e-47	202	gi|1184843085|gb|KY274514.1|	109	138	138	6	91.39	1	1	ACCCTAACCCTAACCCTAACCCTAACCCTAGCCCTTACCGCCTTTACAAAAAAGCCTCAAGCCCTAACCCTAACCCTAACCCTAACCCTAACCCTAACCCTAACCCTAACCCTAACCCTAACCCTAACCCTAACCCTAACCCTAACCCTAA	ACCCTAACCCTAACCCTAACCCTAACCCTAACCCTAACC-C-TA-ACCCTAAC-CCT-AA-CCCTAACCCTAACCCTAACCCTAACCCTAACCCTAACCCTAACCCTAACCCTAACCCTAACCCTAACCCTAACCCTAACCCTAACCCTAA	151	162111	Human	herpesvirus	6	strain	HP24D3,	partial	genome
A00125:307:H27MGDSXY:2:1343:3730:23109	KY274514.1	91.391	151	7	6	1	151	8256	8400	1.22e-47	202	gi|1184843085|gb|KY274514.1|	109	138	138	6	91.39	1	1	ACCCTAACCCTAACCCTAACCCTAACCCTAGCCCTTACCGCCTTTACAAAAAAGCCTCAAGCCCTAACCCTAACCCTAACCCTAACCCTAACCCTAACCCTAACCCTAACCCTAACCCTAACCCTAACCCTAACCCTAACCCTAACCCTAA	ACCCTAACCCTAACCCTAACCCTAACCCTAACCCTAACC-C-TA-ACCCTAAC-CCT-AA-CCCTAACCCTAACCCTAACCCTAACCCTAACCCTAACCCTAACCCTAACCCTAACCCTAACCCTAACCCTAACCCTAACCCTAACCCTAA	151	162111	Human	herpesvirus	6	strain	HP24D3,	partial	genome
A00125:307:H27MGDSXY:2:1343:3730:23109	KY274514.1	91.391	151	7	6	1	151	8262	8406	1.22e-47	202	gi|1184843085|gb|KY274514.1|	109	138	138	6	91.39	1	1	ACCCTAACCCTAACCCTAACCCTAACCCTAGCCCTTACCGCCTTTACAAAAAAGCCTCAAGCCCTAACCCTAACCCTAACCCTAACCCTAACCCTAACCCTAACCCTAACCCTAACCCTAACCCTAACCCTAACCCTAACCCTAACCCTAA	ACCCTAACCCTAACCCTAACCCTAACCCTAACCCTAACC-C-TA-ACCCTAAC-CCT-AA-CCCTAACCCTAACCCTAACCCTAACCCTAACCCTAACCCTAACCCTAACCCTAACCCTAACCCTAACCCTAACCCTAACCCTAACCCTAA	151	162111	Human	herpesvirus	6	strain	HP24D3,	partial	genome
A00125:307:H27MGDSXY:2:1343:3730:23109	KY274514.1	91.391	151	7	6	1	151	8268	8412	1.22e-47	202	gi|1184843085|gb|KY274514.1|	109	138	138	6	91.39	1	1	ACCCTAACCCTAACCCTAACCCTAACCCTAGCCCTTACCGCCTTTACAAAAAAGCCTCAAGCCCTAACCCTAACCCTAACCCTAACCCTAACCCTAACCCTAACCCTAACCCTAACCCTAACCCTAACCCTAACCCTAACCCTAACCCTAA	ACCCTAACCCTAACCCTAACCCTAACCCTAACCCTAACC-C-TA-ACCCTAAC-CCT-AA-CCCTAACCCTAACCCTAACCCTAACCCTAACCCTAACCCTAACCCTAACCCTAACCCTAACCCTAACCCTAACCCTAACCCTAACCCTAA	151	162111	Human	herpesvirus	6	strain	HP24D3,	partial	genome
A00125:307:H27MGDSXY:2:1343:3730:23109	KY274514.1	91.391	151	7	6	1	151	8274	8418	1.22e-47	202	gi|1184843085|gb|KY274514.1|	109	138	138	6	91.39	1	1	ACCCTAACCCTAACCCTAACCCTAACCCTAGCCCTTACCGCCTTTACAAAAAAGCCTCAAGCCCTAACCCTAACCCTAACCCTAACCCTAACCCTAACCCTAACCCTAACCCTAACCCTAACCCTAACCCTAACCCTAACCCTAACCCTAA	ACCCTAACCCTAACCCTAACCCTAACCCTAACCCTAACC-C-TA-ACCCTAAC-CCT-AA-CCCTAACCCTAACCCTAACCCTAACCCTAACCCTAACCCTAACCCTAACCCTAACCCTAACCCTAACCCTAACCCTAACCCTAACCCTAA	151	162111	Human	herpesvirus	6	strain	HP24D3,	partial	genome
A00125:307:H27MGDSXY:2:1343:3730:23109	KY274514.1	91.391	151	7	6	1	151	8280	8424	1.22e-47	202	gi|1184843085|gb|KY274514.1|	109	138	138	6	91.39	1	1	ACCCTAACCCTAACCCTAACCCTAACCCTAGCCCTTACCGCCTTTACAAAAAAGCCTCAAGCCCTAACCCTAACCCTAACCCTAACCCTAACCCTAACCCTAACCCTAACCCTAACCCTAACCCTAACCCTAACCCTAACCCTAACCCTAA	ACCCTAACCCTAACCCTAACCCTAACCCTAACCCTAACC-C-TA-ACCCTAAC-CCT-AA-CCCTAACCCTAACCCTAACCCTAACCCTAACCCTAACCCTAACCCTAACCCTAACCCTAACCCTAACCCTAACCCTAACCCTAACCCTAA	151	162111	Human	herpesvirus	6	strain	HP24D3,	partial	genome
A00125:307:H27MGDSXY:2:1343:3730:23109	KY274514.1	91.391	151	7	6	1	151	8286	8430	1.22e-47	202	gi|1184843085|gb|KY274514.1|	109	138	138	6	91.39	1	1	ACCCTAACCCTAACCCTAACCCTAACCCTAGCCCTTACCGCCTTTACAAAAAAGCCTCAAGCCCTAACCCTAACCCTAACCCTAACCCTAACCCTAACCCTAACCCTAACCCTAACCCTAACCCTAACCCTAACCCTAACCCTAACCCTAA	ACCCTAACCCTAACCCTAACCCTAACCCTAACCCTAACC-C-TA-ACCCTAAC-CCT-AA-CCCTAACCCTAACCCTAACCCTAACCCTAACCCTAACCCTAACCCTAACCCTAACCCTAACCCTAACCCTAACCCTAACCCTAACCCTAA	151	162111	Human	herpesvirus	6	strain	HP24D3,	partial	genome
A00125:307:H27MGDSXY:2:1343:3730:23109	KY274514.1	91.391	151	7	6	1	151	8292	8436	1.22e-47	202	gi|1184843085|gb|KY274514.1|	109	138	138	6	91.39	1	1	ACCCTAACCCTAACCCTAACCCTAACCCTAGCCCTTACCGCCTTTACAAAAAAGCCTCAAGCCCTAACCCTAACCCTAACCCTAACCCTAACCCTAACCCTAACCCTAACCCTAACCCTAACCCTAACCCTAACCCTAACCCTAACCCTAA	ACCCTAACCCTAACCCTAACCCTAACCCTAACCCTAACC-C-TA-ACCCTAAC-CCT-AA-CCCTAACCCTAACCCTAACCCTAACCCTAACCCTAACCCTAACCCTAACCCTAACCCTAACCCTAACCCTAACCCTAACCCTAACCCTAA	151	162111	Human	herpesvirus	6	strain	HP24D3,	partial	genome
A00125:307:H27MGDSXY:2:1343:3730:23109	KY274514.1	91.391	151	7	6	1	151	8298	8442	1.22e-47	202	gi|1184843085|gb|KY274514.1|	109	138	138	6	91.39	1	1	ACCCTAACCCTAACCCTAACCCTAACCCTAGCCCTTACCGCCTTTACAAAAAAGCCTCAAGCCCTAACCCTAACCCTAACCCTAACCCTAACCCTAACCCTAACCCTAACCCTAACCCTAACCCTAACCCTAACCCTAACCCTAACCCTAA	ACCCTAACCCTAACCCTAACCCTAACCCTAACCCTAACC-C-TA-ACCCTAAC-CCT-AA-CCCTAACCCTAACCCTAACCCTAACCCTAACCCTAACCCTAACCCTAACCCTAACCCTAACCCTAACCCTAACCCTAACCCTAACCCTAA	151	162111	Human	herpesvirus	6	strain	HP24D3,	partial	genome
A00125:307:H27MGDSXY:2:1343:3730:23109	KY274514.1	91.391	151	7	6	1	151	8304	8448	1.22e-47	202	gi|1184843085|gb|KY274514.1|	109	138	138	6	91.39	1	1	ACCCTAACCCTAACCCTAACCCTAACCCTAGCCCTTACCGCCTTTACAAAAAAGCCTCAAGCCCTAACCCTAACCCTAACCCTAACCCTAACCCTAACCCTAACCCTAACCCTAACCCTAACCCTAACCCTAACCCTAACCCTAACCCTAA	ACCCTAACCCTAACCCTAACCCTAACCCTAACCCTAACC-C-TA-ACCCTAAC-CCT-AA-CCCTAACCCTAACCCTAACCCTAACCCTAACCCTAACCCTAACCCTAACCCTAACCCTAACCCTAACCCTAACCCTAACCCTAACCCTAA	151	162111	Human	herpesvirus	6	strain	HP24D3,	partial	genome
A00125:307:H27MGDSXY:2:1343:3730:23109	KY274514.1	91.391	151	7	6	1	151	8310	8454	1.22e-47	202	gi|1184843085|gb|KY274514.1|	109	138	138	6	91.39	1	1	ACCCTAACCCTAACCCTAACCCTAACCCTAGCCCTTACCGCCTTTACAAAAAAGCCTCAAGCCCTAACCCTAACCCTAACCCTAACCCTAACCCTAACCCTAACCCTAACCCTAACCCTAACCCTAACCCTAACCCTAACCCTAACCCTAA	ACCCTAACCCTAACCCTAACCCTAACCCTAACCCTAACC-C-TA-ACCCTAAC-CCT-AA-CCCTAACCCTAACCCTAACCCTAACCCTAACCCTAACCCTAACCCTAACCCTAACCCTAACCCTAACCCTAACCCTAACCCTAACCCTAA	151	162111	Human	herpesvirus	6	strain	HP24D3,	partial	genome
A00125:307:H27MGDSXY:2:1343:3730:23109	KY274514.1	91.391	151	7	6	1	151	8316	8460	1.22e-47	202	gi|1184843085|gb|KY274514.1|	109	138	138	6	91.39	1	1	ACCCTAACCCTAACCCTAACCCTAACCCTAGCCCTTACCGCCTTTACAAAAAAGCCTCAAGCCCTAACCCTAACCCTAACCCTAACCCTAACCCTAACCCTAACCCTAACCCTAACCCTAACCCTAACCCTAACCCTAACCCTAACCCTAA	ACCCTAACCCTAACCCTAACCCTAACCCTAACCCTAACC-C-TA-ACCCTAAC-CCT-AA-CCCTAACCCTAACCCTAACCCTAACCCTAACCCTAACCCTAACCCTAACCCTAACCCTAACCCTAACCCTAACCCTAACCCTAACCCTAA	151	162111	Human	herpesvirus	6	strain	HP24D3,	partial	genome
A00125:307:H27MGDSXY:2:1343:3730:23109	KY274514.1	91.391	151	7	6	1	151	8322	8466	1.22e-47	202	gi|1184843085|gb|KY274514.1|	109	138	138	6	91.39	1	1	ACCCTAACCCTAACCCTAACCCTAACCCTAGCCCTTACCGCCTTTACAAAAAAGCCTCAAGCCCTAACCCTAACCCTAACCCTAACCCTAACCCTAACCCTAACCCTAACCCTAACCCTAACCCTAACCCTAACCCTAACCCTAACCCTAA	ACCCTAACCCTAACCCTAACCCTAACCCTAACCCTAACC-C-TA-ACCCTAAC-CCT-AA-CCCTAACCCTAACCCTAACCCTAACCCTAACCCTAACCCTAACCCTAACCCTAACCCTAACCCTAACCCTAACCCTAACCCTAACCCTAA	151	162111	Human	herpesvirus	6	strain	HP24D3,	partial	genome
A00125:307:H27MGDSXY:2:1343:3730:23109	KY274514.1	91.391	151	7	6	1	151	8328	8472	1.22e-47	202	gi|1184843085|gb|KY274514.1|	109	138	138	6	91.39	1	1	ACCCTAACCCTAACCCTAACCCTAACCCTAGCCCTTACCGCCTTTACAAAAAAGCCTCAAGCCCTAACCCTAACCCTAACCCTAACCCTAACCCTAACCCTAACCCTAACCCTAACCCTAACCCTAACCCTAACCCTAACCCTAACCCTAA	ACCCTAACCCTAACCCTAACCCTAACCCTAACCCTAACC-C-TA-ACCCTAAC-CCT-AA-CCCTAACCCTAACCCTAACCCTAACCCTAACCCTAACCCTAACCCTAACCCTAACCCTAACCCTAACCCTAACCCTAACCCTAACCCTAA	151	162111	Human	herpesvirus	6	strain	HP24D3,	partial	genome
A00125:307:H27MGDSXY:2:1343:3730:23109	KY274514.1	91.391	151	7	6	1	151	8334	8478	1.22e-47	202	gi|1184843085|gb|KY274514.1|	109	138	138	6	91.39	1	1	ACCCTAACCCTAACCCTAACCCTAACCCTAGCCCTTACCGCCTTTACAAAAAAGCCTCAAGCCCTAACCCTAACCCTAACCCTAACCCTAACCCTAACCCTAACCCTAACCCTAACCCTAACCCTAACCCTAACCCTAACCCTAACCCTAA	ACCCTAACCCTAACCCTAACCCTAACCCTAACCCTAACC-C-TA-ACCCTAAC-CCT-AA-CCCTAACCCTAACCCTAACCCTAACCCTAACCCTAACCCTAACCCTAACCCTAACCCTAACCCTAACCCTAACCCTAACCCTAACCCTAA	151	162111	Human	herpesvirus	6	strain	HP24D3,	partial	genome
A00125:307:H27MGDSXY:2:1343:3730:23109	KY274514.1	91.391	151	7	6	1	151	8340	8484	1.22e-47	202	gi|1184843085|gb|KY274514.1|	109	138	138	6	91.39	1	1	ACCCTAACCCTAACCCTAACCCTAACCCTAGCCCTTACCGCCTTTACAAAAAAGCCTCAAGCCCTAACCCTAACCCTAACCCTAACCCTAACCCTAACCCTAACCCTAACCCTAACCCTAACCCTAACCCTAACCCTAACCCTAACCCTAA	ACCCTAACCCTAACCCTAACCCTAACCCTAACCCTAACC-C-TA-ACCCTAAC-CCT-AA-CCCTAACCCTAACCCTAACCCTAACCCTAACCCTAACCCTAACCCTAACCCTAACCCTAACCCTAACCCTAACCCTAACCCTAACCCTAA	151	162111	Human	herpesvirus	6	strain	HP24D3,	partial	genome
A00125:307:H27MGDSXY:2:1343:3730:23109	KY274514.1	91.391	151	7	6	1	151	8346	8490	1.22e-47	202	gi|1184843085|gb|KY274514.1|	109	138	138	6	91.39	1	1	ACCCTAACCCTAACCCTAACCCTAACCCTAGCCCTTACCGCCTTTACAAAAAAGCCTCAAGCCCTAACCCTAACCCTAACCCTAACCCTAACCCTAACCCTAACCCTAACCCTAACCCTAACCCTAACCCTAACCCTAACCCTAACCCTAA	ACCCTAACCCTAACCCTAACCCTAACCCTAACCCTAACC-C-TA-ACCCTAAC-CCT-AA-CCCTAACCCTAACCCTAACCCTAACCCTAACCCTAACCCTAACCCTAACCCTAACCCTAACCCTAACCCTAACCCTAACCCTAACCCTAA	151	162111	Human	herpesvirus	6	strain	HP24D3,	partial	genome
A00125:307:H27MGDSXY:2:1343:3730:23109	KY274514.1	91.391	151	7	6	1	151	8352	8496	1.22e-47	202	gi|1184843085|gb|KY274514.1|	109	138	138	6	91.39	1	1	ACCCTAACCCTAACCCTAACCCTAACCCTAGCCCTTACCGCCTTTACAAAAAAGCCTCAAGCCCTAACCCTAACCCTAACCCTAACCCTAACCCTAACCCTAACCCTAACCCTAACCCTAACCCTAACCCTAACCCTAACCCTAACCCTAA	ACCCTAACCCTAACCCTAACCCTAACCCTAACCCTAACC-C-TA-ACCCTAAC-CCT-AA-CCCTAACCCTAACCCTAACCCTAACCCTAACCCTAACCCTAACCCTAACCCTAACCCTAACCCTAACCCTAACCCTAACCCTAACCCTAA	151	162111	Human	herpesvirus	6	strain	HP24D3,	partial	genome
A00125:307:H27MGDSXY:2:1343:3730:23109	KY274514.1	91.391	151	7	6	1	151	8358	8502	1.22e-47	202	gi|1184843085|gb|KY274514.1|	109	138	138	6	91.39	1	1	ACCCTAACCCTAACCCTAACCCTAACCCTAGCCCTTACCGCCTTTACAAAAAAGCCTCAAGCCCTAACCCTAACCCTAACCCTAACCCTAACCCTAACCCTAACCCTAACCCTAACCCTAACCCTAACCCTAACCCTAACCCTAACCCTAA	ACCCTAACCCTAACCCTAACCCTAACCCTAACCCTAACC-C-TA-ACCCTAAC-CCT-AA-CCCTAACCCTAACCCTAACCCTAACCCTAACCCTAACCCTAACCCTAACCCTAACCCTAACCCTAACCCTAACCCTAACCCTAACCCTAA	151	162111	Human	herpesvirus	6	strain	HP24D3,	partial	genome
A00125:307:H27MGDSXY:2:1343:3730:23109	KY274514.1	91.391	151	7	6	1	151	8364	8508	1.22e-47	202	gi|1184843085|gb|KY274514.1|	109	138	138	6	91.39	1	1	ACCCTAACCCTAACCCTAACCCTAACCCTAGCCCTTACCGCCTTTACAAAAAAGCCTCAAGCCCTAACCCTAACCCTAACCCTAACCCTAACCCTAACCCTAACCCTAACCCTAACCCTAACCCTAACCCTAACCCTAACCCTAACCCTAA	ACCCTAACCCTAACCCTAACCCTAACCCTAACCCTAACC-C-TA-ACCCTAAC-CCT-AA-CCCTAACCCTAACCCTAACCCTAACCCTAACCCTAACCCTAACCCTAACCCTAACCCTAACCCTAACCCTAACCCTAACCCTAACCCTAA	151	162111	Human	herpesvirus	6	strain	HP24D3,	partial	genome
A00125:307:H27MGDSXY:2:1343:3730:23109	KY274514.1	91.391	151	7	6	1	151	8370	8514	1.22e-47	202	gi|1184843085|gb|KY274514.1|	109	138	138	6	91.39	1	1	ACCCTAACCCTAACCCTAACCCTAACCCTAGCCCTTACCGCCTTTACAAAAAAGCCTCAAGCCCTAACCCTAACCCTAACCCTAACCCTAACCCTAACCCTAACCCTAACCCTAACCCTAACCCTAACCCTAACCCTAACCCTAACCCTAA	ACCCTAACCCTAACCCTAACCCTAACCCTAACCCTAACC-C-TA-ACCCTAAC-CCT-AA-CCCTAACCCTAACCCTAACCCTAACCCTAACCCTAACCCTAACCCTAACCCTAACCCTAACCCTAACCCTAACCCTAACCCTAACCCTAA	151	162111	Human	herpesvirus	6	strain	HP24D3,	partial	genome
A00125:307:H27MGDSXY:2:1343:3730:23109	KY274514.1	91.391	151	7	6	1	151	8376	8520	1.22e-47	202	gi|1184843085|gb|KY274514.1|	109	138	138	6	91.39	1	1	ACCCTAACCCTAACCCTAACCCTAACCCTAGCCCTTACCGCCTTTACAAAAAAGCCTCAAGCCCTAACCCTAACCCTAACCCTAACCCTAACCCTAACCCTAACCCTAACCCTAACCCTAACCCTAACCCTAACCCTAACCCTAACCCTAA	ACCCTAACCCTAACCCTAACCCTAACCCTAACCCTAACC-C-TA-ACCCTAAC-CCT-AA-CCCTAACCCTAACCCTAACCCTAACCCTAACCCTAACCCTAACCCTAACCCTAACCCTAACCCTAACCCTAACCCTAACCCTAACCCTAA	151	162111	Human	herpesvirus	6	strain	HP24D3,	partial	genome
A00125:307:H27MGDSXY:2:1343:3730:23109	KY274514.1	91.391	151	7	6	1	151	8382	8526	1.22e-47	202	gi|1184843085|gb|KY274514.1|	109	138	138	6	91.39	1	1	ACCCTAACCCTAACCCTAACCCTAACCCTAGCCCTTACCGCCTTTACAAAAAAGCCTCAAGCCCTAACCCTAACCCTAACCCTAACCCTAACCCTAACCCTAACCCTAACCCTAACCCTAACCCTAACCCTAACCCTAACCCTAACCCTAA	ACCCTAACCCTAACCCTAACCCTAACCCTAACCCTAACC-C-TA-ACCCTAAC-CCT-AA-CCCTAACCCTAACCCTAACCCTAACCCTAACCCTAACCCTAACCCTAACCCTAACCCTAACCCTAACCCTAACCCTAACCCTAACCCTAA	151	162111	Human	herpesvirus	6	strain	HP24D3,	partial	genome
A00125:307:H27MGDSXY:2:1343:3730:23109	KY274514.1	91.391	151	7	6	1	151	8388	8532	1.22e-47	202	gi|1184843085|gb|KY274514.1|	109	138	138	6	91.39	1	1	ACCCTAACCCTAACCCTAACCCTAACCCTAGCCCTTACCGCCTTTACAAAAAAGCCTCAAGCCCTAACCCTAACCCTAACCCTAACCCTAACCCTAACCCTAACCCTAACCCTAACCCTAACCCTAACCCTAACCCTAACCCTAACCCTAA	ACCCTAACCCTAACCCTAACCCTAACCCTAACCCTAACC-C-TA-ACCCTAAC-CCT-AA-CCCTAACCCTAACCCTAACCCTAACCCTAACCCTAACCCTAACCCTAACCCTAACCCTAACCCTAACCCTAACCCTAACCCTAACCCTAA	151	162111	Human	herpesvirus	6	strain	HP24D3,	partial	genome
A00125:307:H27MGDSXY:2:1343:3730:23109	KY274514.1	91.391	151	7	6	1	151	8394	8538	1.22e-47	202	gi|1184843085|gb|KY274514.1|	109	138	138	6	91.39	1	1	ACCCTAACCCTAACCCTAACCCTAACCCTAGCCCTTACCGCCTTTACAAAAAAGCCTCAAGCCCTAACCCTAACCCTAACCCTAACCCTAACCCTAACCCTAACCCTAACCCTAACCCTAACCCTAACCCTAACCCTAACCCTAACCCTAA	ACCCTAACCCTAACCCTAACCCTAACCCTAACCCTAACC-C-TA-ACCCTAAC-CCT-AA-CCCTAACCCTAACCCTAACCCTAACCCTAACCCTAACCCTAACCCTAACCCTAACCCTAACCCTAACCCTAACCCTAACCCTAACCCTAA	151	162111	Human	herpesvirus	6	strain	HP24D3,	partial	genome
A00125:307:H27MGDSXY:2:1343:3730:23109	KY274514.1	91.391	151	7	6	1	151	8400	8544	1.22e-47	202	gi|1184843085|gb|KY274514.1|	109	138	138	6	91.39	1	1	ACCCTAACCCTAACCCTAACCCTAACCCTAGCCCTTACCGCCTTTACAAAAAAGCCTCAAGCCCTAACCCTAACCCTAACCCTAACCCTAACCCTAACCCTAACCCTAACCCTAACCCTAACCCTAACCCTAACCCTAACCCTAACCCTAA	ACCCTAACCCTAACCCTAACCCTAACCCTAACCCTAACC-C-TA-ACCCTAAC-CCT-AA-CCCTAACCCTAACCCTAACCCTAACCCTAACCCTAACCCTAACCCTAACCCTAACCCTAACCCTAACCCTAACCCTAACCCTAACCCTAA	151	162111	Human	herpesvirus	6	strain	HP24D3,	partial	genome
A00125:307:H27MGDSXY:2:1343:3730:23109	KY274514.1	91.391	151	7	6	1	151	8406	8550	1.22e-47	202	gi|1184843085|gb|KY274514.1|	109	138	138	6	91.39	1	1	ACCCTAACCCTAACCCTAACCCTAACCCTAGCCCTTACCGCCTTTACAAAAAAGCCTCAAGCCCTAACCCTAACCCTAACCCTAACCCTAACCCTAACCCTAACCCTAACCCTAACCCTAACCCTAACCCTAACCCTAACCCTAACCCTAA	ACCCTAACCCTAACCCTAACCCTAACCCTAACCCTAACC-C-TA-ACCCTAAC-CCT-AA-CCCTAACCCTAACCCTAACCCTAACCCTAACCCTAACCCTAACCCTAACCCTAACCCTAACCCTAACCCTAACCCTAACCCTAACCCTAA	151	162111	Human	herpesvirus	6	strain	HP24D3,	partial	genome
A00125:307:H27MGDSXY:2:1343:3730:23109	KY274514.1	91.391	151	7	6	1	151	8412	8556	1.22e-47	202	gi|1184843085|gb|KY274514.1|	109	138	138	6	91.39	1	1	ACCCTAACCCTAACCCTAACCCTAACCCTAGCCCTTACCGCCTTTACAAAAAAGCCTCAAGCCCTAACCCTAACCCTAACCCTAACCCTAACCCTAACCCTAACCCTAACCCTAACCCTAACCCTAACCCTAACCCTAACCCTAACCCTAA	ACCCTAACCCTAACCCTAACCCTAACCCTAACCCTAACC-C-TA-ACCCTAAC-CCT-AA-CCCTAACCCTAACCCTAACCCTAACCCTAACCCTAACCCTAACCCTAACCCTAACCCTAACCCTAACCCTAACCCTAACCCTAACCCTAA	151	162111	Human	herpesvirus	6	strain	HP24D3,	partial	genome
A00125:307:H27MGDSXY:2:1343:3730:23109	KY274514.1	91.391	151	7	6	1	151	8418	8562	1.22e-47	202	gi|1184843085|gb|KY274514.1|	109	138	138	6	91.39	1	1	ACCCTAACCCTAACCCTAACCCTAACCCTAGCCCTTACCGCCTTTACAAAAAAGCCTCAAGCCCTAACCCTAACCCTAACCCTAACCCTAACCCTAACCCTAACCCTAACCCTAACCCTAACCCTAACCCTAACCCTAACCCTAACCCTAA	ACCCTAACCCTAACCCTAACCCTAACCCTAACCCTAACC-C-TA-ACCCTAAC-CCT-AA-CCCTAACCCTAACCCTAACCCTAACCCTAACCCTAACCCTAACCCTAACCCTAACCCTAACCCTAACCCTAACCCTAACCCTAACCCTAA	151	162111	Human	herpesvirus	6	strain	HP24D3,	partial	genome
A00125:307:H27MGDSXY:2:1343:3730:23109	KY274514.1	91.391	151	7	6	1	151	8424	8568	1.22e-47	202	gi|1184843085|gb|KY274514.1|	109	138	138	6	91.39	1	1	ACCCTAACCCTAACCCTAACCCTAACCCTAGCCCTTACCGCCTTTACAAAAAAGCCTCAAGCCCTAACCCTAACCCTAACCCTAACCCTAACCCTAACCCTAACCCTAACCCTAACCCTAACCCTAACCCTAACCCTAACCCTAACCCTAA	ACCCTAACCCTAACCCTAACCCTAACCCTAACCCTAACC-C-TA-ACCCTAAC-CCT-AA-CCCTAACCCTAACCCTAACCCTAACCCTAACCCTAACCCTAACCCTAACCCTAACCCTAACCCTAACCCTAACCCTAACCCTAACCCTAA	151	162111	Human	herpesvirus	6	strain	HP24D3,	partial	genome
A00125:307:H27MGDSXY:2:1343:3730:23109	KY274514.1	91.391	151	7	6	1	151	8430	8574	1.22e-47	202	gi|1184843085|gb|KY274514.1|	109	138	138	6	91.39	1	1	ACCCTAACCCTAACCCTAACCCTAACCCTAGCCCTTACCGCCTTTACAAAAAAGCCTCAAGCCCTAACCCTAACCCTAACCCTAACCCTAACCCTAACCCTAACCCTAACCCTAACCCTAACCCTAACCCTAACCCTAACCCTAACCCTAA	ACCCTAACCCTAACCCTAACCCTAACCCTAACCCTAACC-C-TA-ACCCTAAC-CCT-AA-CCCTAACCCTAACCCTAACCCTAACCCTAACCCTAACCCTAACCCTAACCCTAACCCTAACCCTAACCCTAACCCTAACCCTAACCCTAA	151	162111	Human	herpesvirus	6	strain	HP24D3,	partial	genome
A00125:307:H27MGDSXY:2:1343:3730:23109	KY274514.1	91.391	151	7	6	1	151	8436	8580	1.22e-47	202	gi|1184843085|gb|KY274514.1|	109	138	138	6	91.39	1	1	ACCCTAACCCTAACCCTAACCCTAACCCTAGCCCTTACCGCCTTTACAAAAAAGCCTCAAGCCCTAACCCTAACCCTAACCCTAACCCTAACCCTAACCCTAACCCTAACCCTAACCCTAACCCTAACCCTAACCCTAACCCTAACCCTAA	ACCCTAACCCTAACCCTAACCCTAACCCTAACCCTAACC-C-TA-ACCCTAAC-CCT-AA-CCCTAACCCTAACCCTAACCCTAACCCTAACCCTAACCCTAACCCTAACCCTAACCCTAACCCTAACCCTAACCCTAACCCTAACCCTAA	151	162111	Human	herpesvirus	6	strain	HP24D3,	partial	genome
A00125:307:H27MGDSXY:2:1343:3730:23109	KY274514.1	91.391	151	7	6	1	151	8442	8586	1.22e-47	202	gi|1184843085|gb|KY274514.1|	109	138	138	6	91.39	1	1	ACCCTAACCCTAACCCTAACCCTAACCCTAGCCCTTACCGCCTTTACAAAAAAGCCTCAAGCCCTAACCCTAACCCTAACCCTAACCCTAACCCTAACCCTAACCCTAACCCTAACCCTAACCCTAACCCTAACCCTAACCCTAACCCTAA	ACCCTAACCCTAACCCTAACCCTAACCCTAACCCTAACC-C-TA-ACCCTAAC-CCT-AA-CCCTAACCCTAACCCTAACCCTAACCCTAACCCTAACCCTAACCCTAACCCTAACCCTAACCCTAACCCTAACCCTAACCCTAACCCTAA	151	162111	Human	herpesvirus	6	strain	HP24D3,	partial	genome
A00125:307:H27MGDSXY:2:1343:3730:23109	KY274514.1	91.391	151	7	6	1	151	8448	8592	1.22e-47	202	gi|1184843085|gb|KY274514.1|	109	138	138	6	91.39	1	1	ACCCTAACCCTAACCCTAACCCTAACCCTAGCCCTTACCGCCTTTACAAAAAAGCCTCAAGCCCTAACCCTAACCCTAACCCTAACCCTAACCCTAACCCTAACCCTAACCCTAACCCTAACCCTAACCCTAACCCTAACCCTAACCCTAA	ACCCTAACCCTAACCCTAACCCTAACCCTAACCCTAACC-C-TA-ACCCTAAC-CCT-AA-CCCTAACCCTAACCCTAACCCTAACCCTAACCCTAACCCTAACCCTAACCCTAACCCTAACCCTAACCCTAACCCTAACCCTAACCCTAA	151	162111	Human	herpesvirus	6	strain	HP24D3,	partial	genome
A00125:307:H27MGDSXY:2:1343:3730:23109	KY274514.1	91.391	151	7	6	1	151	8454	8598	1.22e-47	202	gi|1184843085|gb|KY274514.1|	109	138	138	6	91.39	1	1	ACCCTAACCCTAACCCTAACCCTAACCCTAGCCCTTACCGCCTTTACAAAAAAGCCTCAAGCCCTAACCCTAACCCTAACCCTAACCCTAACCCTAACCCTAACCCTAACCCTAACCCTAACCCTAACCCTAACCCTAACCCTAACCCTAA	ACCCTAACCCTAACCCTAACCCTAACCCTAACCCTAACC-C-TA-ACCCTAAC-CCT-AA-CCCTAACCCTAACCCTAACCCTAACCCTAACCCTAACCCTAACCCTAACCCTAACCCTAACCCTAACCCTAACCCTAACCCTAACCCTAA	151	162111	Human	herpesvirus	6	strain	HP24D3,	partial	genome
A00125:307:H27MGDSXY:2:1343:3730:23109	KY274514.1	91.391	151	7	6	1	151	8460	8604	1.22e-47	202	gi|1184843085|gb|KY274514.1|	109	138	138	6	91.39	1	1	ACCCTAACCCTAACCCTAACCCTAACCCTAGCCCTTACCGCCTTTACAAAAAAGCCTCAAGCCCTAACCCTAACCCTAACCCTAACCCTAACCCTAACCCTAACCCTAACCCTAACCCTAACCCTAACCCTAACCCTAACCCTAACCCTAA	ACCCTAACCCTAACCCTAACCCTAACCCTAACCCTAACC-C-TA-ACCCTAAC-CCT-AA-CCCTAACCCTAACCCTAACCCTAACCCTAACCCTAACCCTAACCCTAACCCTAACCCTAACCCTAACCCTAACCCTAACCCTAACCCTAA	151	162111	Human	herpesvirus	6	strain	HP24D3,	partial	genome
A00125:307:H27MGDSXY:2:1343:3730:23109	KY274514.1	91.391	151	7	6	1	151	161570	161714	1.22e-47	202	gi|1184843085|gb|KY274514.1|	109	138	138	6	91.39	1	1	ACCCTAACCCTAACCCTAACCCTAACCCTAGCCCTTACCGCCTTTACAAAAAAGCCTCAAGCCCTAACCCTAACCCTAACCCTAACCCTAACCCTAACCCTAACCCTAACCCTAACCCTAACCCTAACCCTAACCCTAACCCTAACCCTAA	ACCCTAACCCTAACCCTAACCCTAACCCTAACCCTAACC-C-TA-ACCCTAAC-CCT-AA-CCCTAACCCTAACCCTAACCCTAACCCTAACCCTAACCCTAACCCTAACCCTAACCCTAACCCTAACCCTAACCCTAACCCTAACCCTAA	151	162111	Human	herpesvirus	6	strain	HP24D3,	partial	genome
A00125:307:H27MGDSXY:2:1343:3730:23109	KY274514.1	91.391	151	7	6	1	151	161576	161720	1.22e-47	202	gi|1184843085|gb|KY274514.1|	109	138	138	6	91.39	1	1	ACCCTAACCCTAACCCTAACCCTAACCCTAGCCCTTACCGCCTTTACAAAAAAGCCTCAAGCCCTAACCCTAACCCTAACCCTAACCCTAACCCTAACCCTAACCCTAACCCTAACCCTAACCCTAACCCTAACCCTAACCCTAACCCTAA	ACCCTAACCCTAACCCTAACCCTAACCCTAACCCTAACC-C-TA-ACCCTAAC-CCT-AA-CCCTAACCCTAACCCTAACCCTAACCCTAACCCTAACCCTAACCCTAACCCTAACCCTAACCCTAACCCTAACCCTAACCCTAACCCTAA	151	162111	Human	herpesvirus	6	strain	HP24D3,	partial	genome
A00125:307:H27MGDSXY:2:1343:3730:23109	KY274514.1	91.391	151	7	6	1	151	161582	161726	1.22e-47	202	gi|1184843085|gb|KY274514.1|	109	138	138	6	91.39	1	1	ACCCTAACCCTAACCCTAACCCTAACCCTAGCCCTTACCGCCTTTACAAAAAAGCCTCAAGCCCTAACCCTAACCCTAACCCTAACCCTAACCCTAACCCTAACCCTAACCCTAACCCTAACCCTAACCCTAACCCTAACCCTAACCCTAA	ACCCTAACCCTAACCCTAACCCTAACCCTAACCCTAACC-C-TA-ACCCTAAC-CCT-AA-CCCTAACCCTAACCCTAACCCTAACCCTAACCCTAACCCTAACCCTAACCCTAACCCTAACCCTAACCCTAACCCTAACCCTAACCCTAA	151	162111	Human	herpesvirus	6	strain	HP24D3,	partial	genome
A00125:307:H27MGDSXY:2:1343:3730:23109	KY274514.1	91.391	151	7	6	1	151	161588	161732	1.22e-47	202	gi|1184843085|gb|KY274514.1|	109	138	138	6	91.39	1	1	ACCCTAACCCTAACCCTAACCCTAACCCTAGCCCTTACCGCCTTTACAAAAAAGCCTCAAGCCCTAACCCTAACCCTAACCCTAACCCTAACCCTAACCCTAACCCTAACCCTAACCCTAACCCTAACCCTAACCCTAACCCTAACCCTAA	ACCCTAACCCTAACCCTAACCCTAACCCTAACCCTAACC-C-TA-ACCCTAAC-CCT-AA-CCCTAACCCTAACCCTAACCCTAACCCTAACCCTAACCCTAACCCTAACCCTAACCCTAACCCTAACCCTAACCCTAACCCTAACCCTAA	151	162111	Human	herpesvirus	6	strain	HP24D3,	partial	genome
A00125:307:H27MGDSXY:2:1343:3730:23109	KY274514.1	91.391	151	7	6	1	151	161594	161738	1.22e-47	202	gi|1184843085|gb|KY274514.1|	109	138	138	6	91.39	1	1	ACCCTAACCCTAACCCTAACCCTAACCCTAGCCCTTACCGCCTTTACAAAAAAGCCTCAAGCCCTAACCCTAACCCTAACCCTAACCCTAACCCTAACCCTAACCCTAACCCTAACCCTAACCCTAACCCTAACCCTAACCCTAACCCTAA	ACCCTAACCCTAACCCTAACCCTAACCCTAACCCTAACC-C-TA-ACCCTAAC-CCT-AA-CCCTAACCCTAACCCTAACCCTAACCCTAACCCTAACCCTAACCCTAACCCTAACCCTAACCCTAACCCTAACCCTAACCCTAACCCTAA	151	162111	Human	herpesvirus	6	strain	HP24D3,	partial	genome
A00125:307:H27MGDSXY:2:1343:3730:23109	KY274514.1	91.391	151	7	6	1	151	161600	161744	1.22e-47	202	gi|1184843085|gb|KY274514.1|	109	138	138	6	91.39	1	1	ACCCTAACCCTAACCCTAACCCTAACCCTAGCCCTTACCGCCTTTACAAAAAAGCCTCAAGCCCTAACCCTAACCCTAACCCTAACCCTAACCCTAACCCTAACCCTAACCCTAACCCTAACCCTAACCCTAACCCTAACCCTAACCCTAA	ACCCTAACCCTAACCCTAACCCTAACCCTAACCCTAACC-C-TA-ACCCTAAC-CCT-AA-CCCTAACCCTAACCCTAACCCTAACCCTAACCCTAACCCTAACCCTAACCCTAACCCTAACCCTAACCCTAACCCTAACCCTAACCCTAA	151	162111	Human	herpesvirus	6	strain	HP24D3,	partial	genome
A00125:307:H27MGDSXY:2:1343:3730:23109	KY274514.1	91.391	151	7	6	1	151	161606	161750	1.22e-47	202	gi|1184843085|gb|KY274514.1|	109	138	138	6	91.39	1	1	ACCCTAACCCTAACCCTAACCCTAACCCTAGCCCTTACCGCCTTTACAAAAAAGCCTCAAGCCCTAACCCTAACCCTAACCCTAACCCTAACCCTAACCCTAACCCTAACCCTAACCCTAACCCTAACCCTAACCCTAACCCTAACCCTAA	ACCCTAACCCTAACCCTAACCCTAACCCTAACCCTAACC-C-TA-ACCCTAAC-CCT-AA-CCCTAACCCTAACCCTAACCCTAACCCTAACCCTAACCCTAACCCTAACCCTAACCCTAACCCTAACCCTAACCCTAACCCTAACCCTAA	151	162111	Human	herpesvirus	6	strain	HP24D3,	partial	genome
A00125:307:H27MGDSXY:2:1343:3730:23109	KY274514.1	91.391	151	7	6	1	151	161612	161756	1.22e-47	202	gi|1184843085|gb|KY274514.1|	109	138	138	6	91.39	1	1	ACCCTAACCCTAACCCTAACCCTAACCCTAGCCCTTACCGCCTTTACAAAAAAGCCTCAAGCCCTAACCCTAACCCTAACCCTAACCCTAACCCTAACCCTAACCCTAACCCTAACCCTAACCCTAACCCTAACCCTAACCCTAACCCTAA	ACCCTAACCCTAACCCTAACCCTAACCCTAACCCTAACC-C-TA-ACCCTAAC-CCT-AA-CCCTAACCCTAACCCTAACCCTAACCCTAACCCTAACCCTAACCCTAACCCTAACCCTAACCCTAACCCTAACCCTAACCCTAACCCTAA	151	162111	Human	herpesvirus	6	strain	HP24D3,	partial	genome
A00125:307:H27MGDSXY:2:1343:3730:23109	KY274514.1	91.391	151	7	6	1	151	161618	161762	1.22e-47	202	gi|1184843085|gb|KY274514.1|	109	138	138	6	91.39	1	1	ACCCTAACCCTAACCCTAACCCTAACCCTAGCCCTTACCGCCTTTACAAAAAAGCCTCAAGCCCTAACCCTAACCCTAACCCTAACCCTAACCCTAACCCTAACCCTAACCCTAACCCTAACCCTAACCCTAACCCTAACCCTAACCCTAA	ACCCTAACCCTAACCCTAACCCTAACCCTAACCCTAACC-C-TA-ACCCTAAC-CCT-AA-CCCTAACCCTAACCCTAACCCTAACCCTAACCCTAACCCTAACCCTAACCCTAACCCTAACCCTAACCCTAACCCTAACCCTAACCCTAA	151	162111	Human	herpesvirus	6	strain	HP24D3,	partial	genome
A00125:307:H27MGDSXY:2:1343:3730:23109	KY274514.1	91.391	151	7	6	1	151	161624	161768	1.22e-47	202	gi|1184843085|gb|KY274514.1|	109	138	138	6	91.39	1	1	ACCCTAACCCTAACCCTAACCCTAACCCTAGCCCTTACCGCCTTTACAAAAAAGCCTCAAGCCCTAACCCTAACCCTAACCCTAACCCTAACCCTAACCCTAACCCTAACCCTAACCCTAACCCTAACCCTAACCCTAACCCTAACCCTAA	ACCCTAACCCTAACCCTAACCCTAACCCTAACCCTAACC-C-TA-ACCCTAAC-CCT-AA-CCCTAACCCTAACCCTAACCCTAACCCTAACCCTAACCCTAACCCTAACCCTAACCCTAACCCTAACCCTAACCCTAACCCTAACCCTAA	151	162111	Human	herpesvirus	6	strain	HP24D3,	partial	genome
A00125:307:H27MGDSXY:2:1343:3730:23109	KY274514.1	91.391	151	7	6	1	151	161630	161774	1.22e-47	202	gi|1184843085|gb|KY274514.1|	109	138	138	6	91.39	1	1	ACCCTAACCCTAACCCTAACCCTAACCCTAGCCCTTACCGCCTTTACAAAAAAGCCTCAAGCCCTAACCCTAACCCTAACCCTAACCCTAACCCTAACCCTAACCCTAACCCTAACCCTAACCCTAACCCTAACCCTAACCCTAACCCTAA	ACCCTAACCCTAACCCTAACCCTAACCCTAACCCTAACC-C-TA-ACCCTAAC-CCT-AA-CCCTAACCCTAACCCTAACCCTAACCCTAACCCTAACCCTAACCCTAACCCTAACCCTAACCCTAACCCTAACCCTAACCCTAACCCTAA	151	162111	Human	herpesvirus	6	strain	HP24D3,	partial	genome
A00125:307:H27MGDSXY:2:1343:3730:23109	KY274514.1	91.391	151	7	6	1	151	161636	161780	1.22e-47	202	gi|1184843085|gb|KY274514.1|	109	138	138	6	91.39	1	1	ACCCTAACCCTAACCCTAACCCTAACCCTAGCCCTTACCGCCTTTACAAAAAAGCCTCAAGCCCTAACCCTAACCCTAACCCTAACCCTAACCCTAACCCTAACCCTAACCCTAACCCTAACCCTAACCCTAACCCTAACCCTAACCCTAA	ACCCTAACCCTAACCCTAACCCTAACCCTAACCCTAACC-C-TA-ACCCTAAC-CCT-AA-CCCTAACCCTAACCCTAACCCTAACCCTAACCCTAACCCTAACCCTAACCCTAACCCTAACCCTAACCCTAACCCTAACCCTAACCCTAA	151	162111	Human	herpesvirus	6	strain	HP24D3,	partial	genome
A00125:307:H27MGDSXY:2:1343:3730:23109	KY274514.1	91.391	151	7	6	1	151	161642	161786	1.22e-47	202	gi|1184843085|gb|KY274514.1|	109	138	138	6	91.39	1	1	ACCCTAACCCTAACCCTAACCCTAACCCTAGCCCTTACCGCCTTTACAAAAAAGCCTCAAGCCCTAACCCTAACCCTAACCCTAACCCTAACCCTAACCCTAACCCTAACCCTAACCCTAACCCTAACCCTAACCCTAACCCTAACCCTAA	ACCCTAACCCTAACCCTAACCCTAACCCTAACCCTAACC-C-TA-ACCCTAAC-CCT-AA-CCCTAACCCTAACCCTAACCCTAACCCTAACCCTAACCCTAACCCTAACCCTAACCCTAACCCTAACCCTAACCCTAACCCTAACCCTAA	151	162111	Human	herpesvirus	6	strain	HP24D3,	partial	genome
A00125:307:H27MGDSXY:2:1343:3730:23109	KY274514.1	91.391	151	7	6	1	151	161648	161792	1.22e-47	202	gi|1184843085|gb|KY274514.1|	109	138	138	6	91.39	1	1	ACCCTAACCCTAACCCTAACCCTAACCCTAGCCCTTACCGCCTTTACAAAAAAGCCTCAAGCCCTAACCCTAACCCTAACCCTAACCCTAACCCTAACCCTAACCCTAACCCTAACCCTAACCCTAACCCTAACCCTAACCCTAACCCTAA	ACCCTAACCCTAACCCTAACCCTAACCCTAACCCTAACC-C-TA-ACCCTAAC-CCT-AA-CCCTAACCCTAACCCTAACCCTAACCCTAACCCTAACCCTAACCCTAACCCTAACCCTAACCCTAACCCTAACCCTAACCCTAACCCTAA	151	162111	Human	herpesvirus	6	strain	HP24D3,	partial	genome
A00125:307:H27MGDSXY:2:1343:3730:23109	KY274514.1	91.391	151	7	6	1	151	161654	161798	1.22e-47	202	gi|1184843085|gb|KY274514.1|	109	138	138	6	91.39	1	1	ACCCTAACCCTAACCCTAACCCTAACCCTAGCCCTTACCGCCTTTACAAAAAAGCCTCAAGCCCTAACCCTAACCCTAACCCTAACCCTAACCCTAACCCTAACCCTAACCCTAACCCTAACCCTAACCCTAACCCTAACCCTAACCCTAA	ACCCTAACCCTAACCCTAACCCTAACCCTAACCCTAACC-C-TA-ACCCTAAC-CCT-AA-CCCTAACCCTAACCCTAACCCTAACCCTAACCCTAACCCTAACCCTAACCCTAACCCTAACCCTAACCCTAACCCTAACCCTAACCCTAA	151	162111	Human	herpesvirus	6	strain	HP24D3,	partial	genome
A00125:307:H27MGDSXY:2:1343:3730:23109	KY274514.1	91.391	151	7	6	1	151	161660	161804	1.22e-47	202	gi|1184843085|gb|KY274514.1|	109	138	138	6	91.39	1	1	ACCCTAACCCTAACCCTAACCCTAACCCTAGCCCTTACCGCCTTTACAAAAAAGCCTCAAGCCCTAACCCTAACCCTAACCCTAACCCTAACCCTAACCCTAACCCTAACCCTAACCCTAACCCTAACCCTAACCCTAACCCTAACCCTAA	ACCCTAACCCTAACCCTAACCCTAACCCTAACCCTAACC-C-TA-ACCCTAAC-CCT-AA-CCCTAACCCTAACCCTAACCCTAACCCTAACCCTAACCCTAACCCTAACCCTAACCCTAACCCTAACCCTAACCCTAACCCTAACCCTAA	151	162111	Human	herpesvirus	6	strain	HP24D3,	partial	genome
A00125:307:H27MGDSXY:2:1343:3730:23109	KY274514.1	91.391	151	7	6	1	151	161666	161810	1.22e-47	202	gi|1184843085|gb|KY274514.1|	109	138	138	6	91.39	1	1	ACCCTAACCCTAACCCTAACCCTAACCCTAGCCCTTACCGCCTTTACAAAAAAGCCTCAAGCCCTAACCCTAACCCTAACCCTAACCCTAACCCTAACCCTAACCCTAACCCTAACCCTAACCCTAACCCTAACCCTAACCCTAACCCTAA	ACCCTAACCCTAACCCTAACCCTAACCCTAACCCTAACC-C-TA-ACCCTAAC-CCT-AA-CCCTAACCCTAACCCTAACCCTAACCCTAACCCTAACCCTAACCCTAACCCTAACCCTAACCCTAACCCTAACCCTAACCCTAACCCTAA	151	162111	Human	herpesvirus	6	strain	HP24D3,	partial	genome
A00125:307:H27MGDSXY:2:1343:3730:23109	KY274514.1	91.391	151	7	6	1	151	161672	161816	1.22e-47	202	gi|1184843085|gb|KY274514.1|	109	138	138	6	91.39	1	1	ACCCTAACCCTAACCCTAACCCTAACCCTAGCCCTTACCGCCTTTACAAAAAAGCCTCAAGCCCTAACCCTAACCCTAACCCTAACCCTAACCCTAACCCTAACCCTAACCCTAACCCTAACCCTAACCCTAACCCTAACCCTAACCCTAA	ACCCTAACCCTAACCCTAACCCTAACCCTAACCCTAACC-C-TA-ACCCTAAC-CCT-AA-CCCTAACCCTAACCCTAACCCTAACCCTAACCCTAACCCTAACCCTAACCCTAACCCTAACCCTAACCCTAACCCTAACCCTAACCCTAA	151	162111	Human	herpesvirus	6	strain	HP24D3,	partial	genome
A00125:307:H27MGDSXY:2:1343:3730:23109	KY274514.1	91.391	151	7	6	1	151	161678	161822	1.22e-47	202	gi|1184843085|gb|KY274514.1|	109	138	138	6	91.39	1	1	ACCCTAACCCTAACCCTAACCCTAACCCTAGCCCTTACCGCCTTTACAAAAAAGCCTCAAGCCCTAACCCTAACCCTAACCCTAACCCTAACCCTAACCCTAACCCTAACCCTAACCCTAACCCTAACCCTAACCCTAACCCTAACCCTAA	ACCCTAACCCTAACCCTAACCCTAACCCTAACCCTAACC-C-TA-ACCCTAAC-CCT-AA-CCCTAACCCTAACCCTAACCCTAACCCTAACCCTAACCCTAACCCTAACCCTAACCCTAACCCTAACCCTAACCCTAACCCTAACCCTAA	151	162111	Human	herpesvirus	6	strain	HP24D3,	partial	genome
A00125:307:H27MGDSXY:2:1343:3730:23109	KY274514.1	91.391	151	7	6	1	151	161684	161828	1.22e-47	202	gi|1184843085|gb|KY274514.1|	109	138	138	6	91.39	1	1	ACCCTAACCCTAACCCTAACCCTAACCCTAGCCCTTACCGCCTTTACAAAAAAGCCTCAAGCCCTAACCCTAACCCTAACCCTAACCCTAACCCTAACCCTAACCCTAACCCTAACCCTAACCCTAACCCTAACCCTAACCCTAACCCTAA	ACCCTAACCCTAACCCTAACCCTAACCCTAACCCTAACC-C-TA-ACCCTAAC-CCT-AA-CCCTAACCCTAACCCTAACCCTAACCCTAACCCTAACCCTAACCCTAACCCTAACCCTAACCCTAACCCTAACCCTAACCCTAACCCTAA	151	162111	Human	herpesvirus	6	strain	HP24D3,	partial	genome
A00125:307:H27MGDSXY:2:1343:3730:23109	KY274514.1	91.391	151	7	6	1	151	161690	161834	1.22e-47	202	gi|1184843085|gb|KY274514.1|	109	138	138	6	91.39	1	1	ACCCTAACCCTAACCCTAACCCTAACCCTAGCCCTTACCGCCTTTACAAAAAAGCCTCAAGCCCTAACCCTAACCCTAACCCTAACCCTAACCCTAACCCTAACCCTAACCCTAACCCTAACCCTAACCCTAACCCTAACCCTAACCCTAA	ACCCTAACCCTAACCCTAACCCTAACCCTAACCCTAACC-C-TA-ACCCTAAC-CCT-AA-CCCTAACCCTAACCCTAACCCTAACCCTAACCCTAACCCTAACCCTAACCCTAACCCTAACCCTAACCCTAACCCTAACCCTAACCCTAA	151	162111	Human	herpesvirus	6	strain	HP24D3,	partial	genome
A00125:307:H27MGDSXY:2:1343:3730:23109	KY274514.1	91.391	151	7	6	1	151	161696	161840	1.22e-47	202	gi|1184843085|gb|KY274514.1|	109	138	138	6	91.39	1	1	ACCCTAACCCTAACCCTAACCCTAACCCTAGCCCTTACCGCCTTTACAAAAAAGCCTCAAGCCCTAACCCTAACCCTAACCCTAACCCTAACCCTAACCCTAACCCTAACCCTAACCCTAACCCTAACCCTAACCCTAACCCTAACCCTAA	ACCCTAACCCTAACCCTAACCCTAACCCTAACCCTAACC-C-TA-ACCCTAAC-CCT-AA-CCCTAACCCTAACCCTAACCCTAACCCTAACCCTAACCCTAACCCTAACCCTAACCCTAACCCTAACCCTAACCCTAACCCTAACCCTAA	151	162111	Human	herpesvirus	6	strain	HP24D3,	partial	genome
A00125:307:H27MGDSXY:2:1343:3730:23109	KY274514.1	91.391	151	7	6	1	151	161702	161846	1.22e-47	202	gi|1184843085|gb|KY274514.1|	109	138	138	6	91.39	1	1	ACCCTAACCCTAACCCTAACCCTAACCCTAGCCCTTACCGCCTTTACAAAAAAGCCTCAAGCCCTAACCCTAACCCTAACCCTAACCCTAACCCTAACCCTAACCCTAACCCTAACCCTAACCCTAACCCTAACCCTAACCCTAACCCTAA	ACCCTAACCCTAACCCTAACCCTAACCCTAACCCTAACC-C-TA-ACCCTAAC-CCT-AA-CCCTAACCCTAACCCTAACCCTAACCCTAACCCTAACCCTAACCCTAACCCTAACCCTAACCCTAACCCTAACCCTAACCCTAACCCTAA	151	162111	Human	herpesvirus	6	strain	HP24D3,	partial	genome
A00125:307:H27MGDSXY:2:1343:3730:23109	KY274514.1	91.391	151	7	6	1	151	161708	161852	1.22e-47	202	gi|1184843085|gb|KY274514.1|	109	138	138	6	91.39	1	1	ACCCTAACCCTAACCCTAACCCTAACCCTAGCCCTTACCGCCTTTACAAAAAAGCCTCAAGCCCTAACCCTAACCCTAACCCTAACCCTAACCCTAACCCTAACCCTAACCCTAACCCTAACCCTAACCCTAACCCTAACCCTAACCCTAA	ACCCTAACCCTAACCCTAACCCTAACCCTAACCCTAACC-C-TA-ACCCTAAC-CCT-AA-CCCTAACCCTAACCCTAACCCTAACCCTAACCCTAACCCTAACCCTAACCCTAACCCTAACCCTAACCCTAACCCTAACCCTAACCCTAA	151	162111	Human	herpesvirus	6	strain	HP24D3,	partial	genome
A00125:307:H27MGDSXY:2:1343:3730:23109	KY274514.1	91.391	151	7	6	1	151	161714	161858	1.22e-47	202	gi|1184843085|gb|KY274514.1|	109	138	138	6	91.39	1	1	ACCCTAACCCTAACCCTAACCCTAACCCTAGCCCTTACCGCCTTTACAAAAAAGCCTCAAGCCCTAACCCTAACCCTAACCCTAACCCTAACCCTAACCCTAACCCTAACCCTAACCCTAACCCTAACCCTAACCCTAACCCTAACCCTAA	ACCCTAACCCTAACCCTAACCCTAACCCTAACCCTAACC-C-TA-ACCCTAAC-CCT-AA-CCCTAACCCTAACCCTAACCCTAACCCTAACCCTAACCCTAACCCTAACCCTAACCCTAACCCTAACCCTAACCCTAACCCTAACCCTAA	151	162111	Human	herpesvirus	6	strain	HP24D3,	partial	genome
A00125:307:H27MGDSXY:2:1343:3730:23109	KY274514.1	91.391	151	7	6	1	151	161720	161864	1.22e-47	202	gi|1184843085|gb|KY274514.1|	109	138	138	6	91.39	1	1	ACCCTAACCCTAACCCTAACCCTAACCCTAGCCCTTACCGCCTTTACAAAAAAGCCTCAAGCCCTAACCCTAACCCTAACCCTAACCCTAACCCTAACCCTAACCCTAACCCTAACCCTAACCCTAACCCTAACCCTAACCCTAACCCTAA	ACCCTAACCCTAACCCTAACCCTAACCCTAACCCTAACC-C-TA-ACCCTAAC-CCT-AA-CCCTAACCCTAACCCTAACCCTAACCCTAACCCTAACCCTAACCCTAACCCTAACCCTAACCCTAACCCTAACCCTAACCCTAACCCTAA	151	162111	Human	herpesvirus	6	strain	HP24D3,	partial	genome
A00125:307:H27MGDSXY:2:1343:3730:23109	KY274514.1	91.391	151	7	6	1	151	161726	161870	1.22e-47	202	gi|1184843085|gb|KY274514.1|	109	138	138	6	91.39	1	1	ACCCTAACCCTAACCCTAACCCTAACCCTAGCCCTTACCGCCTTTACAAAAAAGCCTCAAGCCCTAACCCTAACCCTAACCCTAACCCTAACCCTAACCCTAACCCTAACCCTAACCCTAACCCTAACCCTAACCCTAACCCTAACCCTAA	ACCCTAACCCTAACCCTAACCCTAACCCTAACCCTAACC-C-TA-ACCCTAAC-CCT-AA-CCCTAACCCTAACCCTAACCCTAACCCTAACCCTAACCCTAACCCTAACCCTAACCCTAACCCTAACCCTAACCCTAACCCTAACCCTAA	151	162111	Human	herpesvirus	6	strain	HP24D3,	partial	genome
A00125:307:H27MGDSXY:2:1343:3730:23109	KY274514.1	91.391	151	7	6	1	151	161732	161876	1.22e-47	202	gi|1184843085|gb|KY274514.1|	109	138	138	6	91.39	1	1	ACCCTAACCCTAACCCTAACCCTAACCCTAGCCCTTACCGCCTTTACAAAAAAGCCTCAAGCCCTAACCCTAACCCTAACCCTAACCCTAACCCTAACCCTAACCCTAACCCTAACCCTAACCCTAACCCTAACCCTAACCCTAACCCTAA	ACCCTAACCCTAACCCTAACCCTAACCCTAACCCTAACC-C-TA-ACCCTAAC-CCT-AA-CCCTAACCCTAACCCTAACCCTAACCCTAACCCTAACCCTAACCCTAACCCTAACCCTAACCCTAACCCTAACCCTAACCCTAACCCTAA	151	162111	Human	herpesvirus	6	strain	HP24D3,	partial	genome
A00125:307:H27MGDSXY:2:1343:3730:23109	KY274514.1	91.391	151	7	6	1	151	161738	161882	1.22e-47	202	gi|1184843085|gb|KY274514.1|	109	138	138	6	91.39	1	1	ACCCTAACCCTAACCCTAACCCTAACCCTAGCCCTTACCGCCTTTACAAAAAAGCCTCAAGCCCTAACCCTAACCCTAACCCTAACCCTAACCCTAACCCTAACCCTAACCCTAACCCTAACCCTAACCCTAACCCTAACCCTAACCCTAA	ACCCTAACCCTAACCCTAACCCTAACCCTAACCCTAACC-C-TA-ACCCTAAC-CCT-AA-CCCTAACCCTAACCCTAACCCTAACCCTAACCCTAACCCTAACCCTAACCCTAACCCTAACCCTAACCCTAACCCTAACCCTAACCCTAA	151	162111	Human	herpesvirus	6	strain	HP24D3,	partial	genome
A00125:307:H27MGDSXY:2:1343:3730:23109	KY274514.1	91.391	151	7	6	1	151	161744	161888	1.22e-47	202	gi|1184843085|gb|KY274514.1|	109	138	138	6	91.39	1	1	ACCCTAACCCTAACCCTAACCCTAACCCTAGCCCTTACCGCCTTTACAAAAAAGCCTCAAGCCCTAACCCTAACCCTAACCCTAACCCTAACCCTAACCCTAACCCTAACCCTAACCCTAACCCTAACCCTAACCCTAACCCTAACCCTAA	ACCCTAACCCTAACCCTAACCCTAACCCTAACCCTAACC-C-TA-ACCCTAAC-CCT-AA-CCCTAACCCTAACCCTAACCCTAACCCTAACCCTAACCCTAACCCTAACCCTAACCCTAACCCTAACCCTAACCCTAACCCTAACCCTAA	151	162111	Human	herpesvirus	6	strain	HP24D3,	partial	genome
A00125:307:H27MGDSXY:2:1343:3730:23109	KY274514.1	91.391	151	7	6	1	151	161750	161894	1.22e-47	202	gi|1184843085|gb|KY274514.1|	109	138	138	6	91.39	1	1	ACCCTAACCCTAACCCTAACCCTAACCCTAGCCCTTACCGCCTTTACAAAAAAGCCTCAAGCCCTAACCCTAACCCTAACCCTAACCCTAACCCTAACCCTAACCCTAACCCTAACCCTAACCCTAACCCTAACCCTAACCCTAACCCTAA	ACCCTAACCCTAACCCTAACCCTAACCCTAACCCTAACC-C-TA-ACCCTAAC-CCT-AA-CCCTAACCCTAACCCTAACCCTAACCCTAACCCTAACCCTAACCCTAACCCTAACCCTAACCCTAACCCTAACCCTAACCCTAACCCTAA	151	162111	Human	herpesvirus	6	strain	HP24D3,	partial	genome
A00125:307:H27MGDSXY:2:1343:3730:23109	KY274514.1	91.391	151	7	6	1	151	161756	161900	1.22e-47	202	gi|1184843085|gb|KY274514.1|	109	138	138	6	91.39	1	1	ACCCTAACCCTAACCCTAACCCTAACCCTAGCCCTTACCGCCTTTACAAAAAAGCCTCAAGCCCTAACCCTAACCCTAACCCTAACCCTAACCCTAACCCTAACCCTAACCCTAACCCTAACCCTAACCCTAACCCTAACCCTAACCCTAA	ACCCTAACCCTAACCCTAACCCTAACCCTAACCCTAACC-C-TA-ACCCTAAC-CCT-AA-CCCTAACCCTAACCCTAACCCTAACCCTAACCCTAACCCTAACCCTAACCCTAACCCTAACCCTAACCCTAACCCTAACCCTAACCCTAA	151	162111	Human	herpesvirus	6	strain	HP24D3,	partial	genome
A00125:307:H27MGDSXY:2:1343:3730:23109	KY274514.1	91.391	151	7	6	1	151	161762	161906	1.22e-47	202	gi|1184843085|gb|KY274514.1|	109	138	138	6	91.39	1	1	ACCCTAACCCTAACCCTAACCCTAACCCTAGCCCTTACCGCCTTTACAAAAAAGCCTCAAGCCCTAACCCTAACCCTAACCCTAACCCTAACCCTAACCCTAACCCTAACCCTAACCCTAACCCTAACCCTAACCCTAACCCTAACCCTAA	ACCCTAACCCTAACCCTAACCCTAACCCTAACCCTAACC-C-TA-ACCCTAAC-CCT-AA-CCCTAACCCTAACCCTAACCCTAACCCTAACCCTAACCCTAACCCTAACCCTAACCCTAACCCTAACCCTAACCCTAACCCTAACCCTAA	151	162111	Human	herpesvirus	6	strain	HP24D3,	partial	genome
A00125:307:H27MGDSXY:2:1343:3730:23109	KY274514.1	91.391	151	7	6	1	151	161768	161912	1.22e-47	202	gi|1184843085|gb|KY274514.1|	109	138	138	6	91.39	1	1	ACCCTAACCCTAACCCTAACCCTAACCCTAGCCCTTACCGCCTTTACAAAAAAGCCTCAAGCCCTAACCCTAACCCTAACCCTAACCCTAACCCTAACCCTAACCCTAACCCTAACCCTAACCCTAACCCTAACCCTAACCCTAACCCTAA	ACCCTAACCCTAACCCTAACCCTAACCCTAACCCTAACC-C-TA-ACCCTAAC-CCT-AA-CCCTAACCCTAACCCTAACCCTAACCCTAACCCTAACCCTAACCCTAACCCTAACCCTAACCCTAACCCTAACCCTAACCCTAACCCTAA	151	162111	Human	herpesvirus	6	strain	HP24D3,	partial	genome
A00125:307:H27MGDSXY:2:1343:3730:23109	KY274514.1	91.391	151	7	6	1	151	161774	161918	1.22e-47	202	gi|1184843085|gb|KY274514.1|	109	138	138	6	91.39	1	1	ACCCTAACCCTAACCCTAACCCTAACCCTAGCCCTTACCGCCTTTACAAAAAAGCCTCAAGCCCTAACCCTAACCCTAACCCTAACCCTAACCCTAACCCTAACCCTAACCCTAACCCTAACCCTAACCCTAACCCTAACCCTAACCCTAA	ACCCTAACCCTAACCCTAACCCTAACCCTAACCCTAACC-C-TA-ACCCTAAC-CCT-AA-CCCTAACCCTAACCCTAACCCTAACCCTAACCCTAACCCTAACCCTAACCCTAACCCTAACCCTAACCCTAACCCTAACCCTAACCCTAA	151	162111	Human	herpesvirus	6	strain	HP24D3,	partial	genome
A00125:307:H27MGDSXY:2:1343:3730:23109	KY274514.1	91.391	151	7	6	1	151	161780	161924	1.22e-47	202	gi|1184843085|gb|KY274514.1|	109	138	138	6	91.39	1	1	ACCCTAACCCTAACCCTAACCCTAACCCTAGCCCTTACCGCCTTTACAAAAAAGCCTCAAGCCCTAACCCTAACCCTAACCCTAACCCTAACCCTAACCCTAACCCTAACCCTAACCCTAACCCTAACCCTAACCCTAACCCTAACCCTAA	ACCCTAACCCTAACCCTAACCCTAACCCTAACCCTAACC-C-TA-ACCCTAAC-CCT-AA-CCCTAACCCTAACCCTAACCCTAACCCTAACCCTAACCCTAACCCTAACCCTAACCCTAACCCTAACCCTAACCCTAACCCTAACCCTAA	151	162111	Human	herpesvirus	6	strain	HP24D3,	partial	genome
A00125:307:H27MGDSXY:2:1343:3730:23109	KY274514.1	91.391	151	7	6	1	151	161786	161930	1.22e-47	202	gi|1184843085|gb|KY274514.1|	109	138	138	6	91.39	1	1	ACCCTAACCCTAACCCTAACCCTAACCCTAGCCCTTACCGCCTTTACAAAAAAGCCTCAAGCCCTAACCCTAACCCTAACCCTAACCCTAACCCTAACCCTAACCCTAACCCTAACCCTAACCCTAACCCTAACCCTAACCCTAACCCTAA	ACCCTAACCCTAACCCTAACCCTAACCCTAACCCTAACC-C-TA-ACCCTAAC-CCT-AA-CCCTAACCCTAACCCTAACCCTAACCCTAACCCTAACCCTAACCCTAACCCTAACCCTAACCCTAACCCTAACCCTAACCCTAACCCTAA	151	162111	Human	herpesvirus	6	strain	HP24D3,	partial	genome
A00125:307:H27MGDSXY:2:1343:3730:23109	KY274514.1	91.391	151	7	6	1	151	161792	161936	1.22e-47	202	gi|1184843085|gb|KY274514.1|	109	138	138	6	91.39	1	1	ACCCTAACCCTAACCCTAACCCTAACCCTAGCCCTTACCGCCTTTACAAAAAAGCCTCAAGCCCTAACCCTAACCCTAACCCTAACCCTAACCCTAACCCTAACCCTAACCCTAACCCTAACCCTAACCCTAACCCTAACCCTAACCCTAA	ACCCTAACCCTAACCCTAACCCTAACCCTAACCCTAACC-C-TA-ACCCTAAC-CCT-AA-CCCTAACCCTAACCCTAACCCTAACCCTAACCCTAACCCTAACCCTAACCCTAACCCTAACCCTAACCCTAACCCTAACCCTAACCCTAA	151	162111	Human	herpesvirus	6	strain	HP24D3,	partial	genome
A00125:307:H27MGDSXY:2:1343:3730:23109	KY274514.1	91.391	151	7	6	1	151	161798	161942	1.22e-47	202	gi|1184843085|gb|KY274514.1|	109	138	138	6	91.39	1	1	ACCCTAACCCTAACCCTAACCCTAACCCTAGCCCTTACCGCCTTTACAAAAAAGCCTCAAGCCCTAACCCTAACCCTAACCCTAACCCTAACCCTAACCCTAACCCTAACCCTAACCCTAACCCTAACCCTAACCCTAACCCTAACCCTAA	ACCCTAACCCTAACCCTAACCCTAACCCTAACCCTAACC-C-TA-ACCCTAAC-CCT-AA-CCCTAACCCTAACCCTAACCCTAACCCTAACCCTAACCCTAACCCTAACCCTAACCCTAACCCTAACCCTAACCCTAACCCTAACCCTAA	151	162111	Human	herpesvirus	6	strain	HP24D3,	partial	genome
A00125:307:H27MGDSXY:2:1343:3730:23109	KY274514.1	91.391	151	7	6	1	151	161804	161948	1.22e-47	202	gi|1184843085|gb|KY274514.1|	109	138	138	6	91.39	1	1	ACCCTAACCCTAACCCTAACCCTAACCCTAGCCCTTACCGCCTTTACAAAAAAGCCTCAAGCCCTAACCCTAACCCTAACCCTAACCCTAACCCTAACCCTAACCCTAACCCTAACCCTAACCCTAACCCTAACCCTAACCCTAACCCTAA	ACCCTAACCCTAACCCTAACCCTAACCCTAACCCTAACC-C-TA-ACCCTAAC-CCT-AA-CCCTAACCCTAACCCTAACCCTAACCCTAACCCTAACCCTAACCCTAACCCTAACCCTAACCCTAACCCTAACCCTAACCCTAACCCTAA	151	162111	Human	herpesvirus	6	strain	HP24D3,	partial	genome
A00125:307:H27MGDSXY:2:1343:3730:23109	KY274514.1	91.391	151	7	6	1	151	161810	161954	1.22e-47	202	gi|1184843085|gb|KY274514.1|	109	138	138	6	91.39	1	1	ACCCTAACCCTAACCCTAACCCTAACCCTAGCCCTTACCGCCTTTACAAAAAAGCCTCAAGCCCTAACCCTAACCCTAACCCTAACCCTAACCCTAACCCTAACCCTAACCCTAACCCTAACCCTAACCCTAACCCTAACCCTAACCCTAA	ACCCTAACCCTAACCCTAACCCTAACCCTAACCCTAACC-C-TA-ACCCTAAC-CCT-AA-CCCTAACCCTAACCCTAACCCTAACCCTAACCCTAACCCTAACCCTAACCCTAACCCTAACCCTAACCCTAACCCTAACCCTAACCCTAA	151	162111	Human	herpesvirus	6	strain	HP24D3,	partial	genome
A00125:307:H27MGDSXY:2:1343:3730:23109	KY274514.1	91.391	151	7	6	1	151	161816	161960	1.22e-47	202	gi|1184843085|gb|KY274514.1|	109	138	138	6	91.39	1	1	ACCCTAACCCTAACCCTAACCCTAACCCTAGCCCTTACCGCCTTTACAAAAAAGCCTCAAGCCCTAACCCTAACCCTAACCCTAACCCTAACCCTAACCCTAACCCTAACCCTAACCCTAACCCTAACCCTAACCCTAACCCTAACCCTAA	ACCCTAACCCTAACCCTAACCCTAACCCTAACCCTAACC-C-TA-ACCCTAAC-CCT-AA-CCCTAACCCTAACCCTAACCCTAACCCTAACCCTAACCCTAACCCTAACCCTAACCCTAACCCTAACCCTAACCCTAACCCTAACCCTAA	151	162111	Human	herpesvirus	6	strain	HP24D3,	partial	genome
A00125:307:H27MGDSXY:2:1343:3730:23109	KY274514.1	91.391	151	7	6	1	151	161822	161966	1.22e-47	202	gi|1184843085|gb|KY274514.1|	109	138	138	6	91.39	1	1	ACCCTAACCCTAACCCTAACCCTAACCCTAGCCCTTACCGCCTTTACAAAAAAGCCTCAAGCCCTAACCCTAACCCTAACCCTAACCCTAACCCTAACCCTAACCCTAACCCTAACCCTAACCCTAACCCTAACCCTAACCCTAACCCTAA	ACCCTAACCCTAACCCTAACCCTAACCCTAACCCTAACC-C-TA-ACCCTAAC-CCT-AA-CCCTAACCCTAACCCTAACCCTAACCCTAACCCTAACCCTAACCCTAACCCTAACCCTAACCCTAACCCTAACCCTAACCCTAACCCTAA	151	162111	Human	herpesvirus	6	strain	HP24D3,	partial	genome
A00125:307:H27MGDSXY:2:1343:3730:23109	KY274514.1	91.391	151	7	6	1	151	161828	161972	1.22e-47	202	gi|1184843085|gb|KY274514.1|	109	138	138	6	91.39	1	1	ACCCTAACCCTAACCCTAACCCTAACCCTAGCCCTTACCGCCTTTACAAAAAAGCCTCAAGCCCTAACCCTAACCCTAACCCTAACCCTAACCCTAACCCTAACCCTAACCCTAACCCTAACCCTAACCCTAACCCTAACCCTAACCCTAA	ACCCTAACCCTAACCCTAACCCTAACCCTAACCCTAACC-C-TA-ACCCTAAC-CCT-AA-CCCTAACCCTAACCCTAACCCTAACCCTAACCCTAACCCTAACCCTAACCCTAACCCTAACCCTAACCCTAACCCTAACCCTAACCCTAA	151	162111	Human	herpesvirus	6	strain	HP24D3,	partial	genome
A00125:307:H27MGDSXY:2:1343:3730:23109	KY274514.1	91.391	151	7	6	1	151	161834	161978	1.22e-47	202	gi|1184843085|gb|KY274514.1|	109	138	138	6	91.39	1	1	ACCCTAACCCTAACCCTAACCCTAACCCTAGCCCTTACCGCCTTTACAAAAAAGCCTCAAGCCCTAACCCTAACCCTAACCCTAACCCTAACCCTAACCCTAACCCTAACCCTAACCCTAACCCTAACCCTAACCCTAACCCTAACCCTAA	ACCCTAACCCTAACCCTAACCCTAACCCTAACCCTAACC-C-TA-ACCCTAAC-CCT-AA-CCCTAACCCTAACCCTAACCCTAACCCTAACCCTAACCCTAACCCTAACCCTAACCCTAACCCTAACCCTAACCCTAACCCTAACCCTAA	151	162111	Human	herpesvirus	6	strain	HP24D3,	partial	genome
A00125:307:H27MGDSXY:2:1343:3730:23109	KY274514.1	91.391	151	7	6	1	151	161840	161984	1.22e-47	202	gi|1184843085|gb|KY274514.1|	109	138	138	6	91.39	1	1	ACCCTAACCCTAACCCTAACCCTAACCCTAGCCCTTACCGCCTTTACAAAAAAGCCTCAAGCCCTAACCCTAACCCTAACCCTAACCCTAACCCTAACCCTAACCCTAACCCTAACCCTAACCCTAACCCTAACCCTAACCCTAACCCTAA	ACCCTAACCCTAACCCTAACCCTAACCCTAACCCTAACC-C-TA-ACCCTAAC-CCT-AA-CCCTAACCCTAACCCTAACCCTAACCCTAACCCTAACCCTAACCCTAACCCTAACCCTAACCCTAACCCTAACCCTAACCCTAACCCTAA	151	162111	Human	herpesvirus	6	strain	HP24D3,	partial	genome
A00125:307:H27MGDSXY:2:1343:3730:23109	KY274514.1	91.391	151	7	6	1	151	161846	161990	1.22e-47	202	gi|1184843085|gb|KY274514.1|	109	138	138	6	91.39	1	1	ACCCTAACCCTAACCCTAACCCTAACCCTAGCCCTTACCGCCTTTACAAAAAAGCCTCAAGCCCTAACCCTAACCCTAACCCTAACCCTAACCCTAACCCTAACCCTAACCCTAACCCTAACCCTAACCCTAACCCTAACCCTAACCCTAA	ACCCTAACCCTAACCCTAACCCTAACCCTAACCCTAACC-C-TA-ACCCTAAC-CCT-AA-CCCTAACCCTAACCCTAACCCTAACCCTAACCCTAACCCTAACCCTAACCCTAACCCTAACCCTAACCCTAACCCTAACCCTAACCCTAA	151	162111	Human	herpesvirus	6	strain	HP24D3,	partial	genome
A00125:307:H27MGDSXY:2:1343:3730:23109	KY274514.1	91.391	151	7	6	1	151	161852	161996	1.22e-47	202	gi|1184843085|gb|KY274514.1|	109	138	138	6	91.39	1	1	ACCCTAACCCTAACCCTAACCCTAACCCTAGCCCTTACCGCCTTTACAAAAAAGCCTCAAGCCCTAACCCTAACCCTAACCCTAACCCTAACCCTAACCCTAACCCTAACCCTAACCCTAACCCTAACCCTAACCCTAACCCTAACCCTAA	ACCCTAACCCTAACCCTAACCCTAACCCTAACCCTAACC-C-TA-ACCCTAAC-CCT-AA-CCCTAACCCTAACCCTAACCCTAACCCTAACCCTAACCCTAACCCTAACCCTAACCCTAACCCTAACCCTAACCCTAACCCTAACCCTAA	151	162111	Human	herpesvirus	6	strain	HP24D3,	partial	genome
A00125:307:H27MGDSXY:2:1343:3730:23109	KY274514.1	91.391	151	7	6	1	151	161858	162002	1.22e-47	202	gi|1184843085|gb|KY274514.1|	109	138	138	6	91.39	1	1	ACCCTAACCCTAACCCTAACCCTAACCCTAGCCCTTACCGCCTTTACAAAAAAGCCTCAAGCCCTAACCCTAACCCTAACCCTAACCCTAACCCTAACCCTAACCCTAACCCTAACCCTAACCCTAACCCTAACCCTAACCCTAACCCTAA	ACCCTAACCCTAACCCTAACCCTAACCCTAACCCTAACC-C-TA-ACCCTAAC-CCT-AA-CCCTAACCCTAACCCTAACCCTAACCCTAACCCTAACCCTAACCCTAACCCTAACCCTAACCCTAACCCTAACCCTAACCCTAACCCTAA	151	162111	Human	herpesvirus	6	strain	HP24D3,	partial	genome
A00125:307:H27MGDSXY:2:1343:3730:23109	KY274514.1	91.391	151	7	6	1	151	161864	162008	1.22e-47	202	gi|1184843085|gb|KY274514.1|	109	138	138	6	91.39	1	1	ACCCTAACCCTAACCCTAACCCTAACCCTAGCCCTTACCGCCTTTACAAAAAAGCCTCAAGCCCTAACCCTAACCCTAACCCTAACCCTAACCCTAACCCTAACCCTAACCCTAACCCTAACCCTAACCCTAACCCTAACCCTAACCCTAA	ACCCTAACCCTAACCCTAACCCTAACCCTAACCCTAACC-C-TA-ACCCTAAC-CCT-AA-CCCTAACCCTAACCCTAACCCTAACCCTAACCCTAACCCTAACCCTAACCCTAACCCTAACCCTAACCCTAACCCTAACCCTAACCCTAA	151	162111	Human	herpesvirus	6	strain	HP24D3,	partial	genome
A00125:307:H27MGDSXY:2:1343:3730:23109	KY274514.1	91.391	151	7	6	1	151	161870	162014	1.22e-47	202	gi|1184843085|gb|KY274514.1|	109	138	138	6	91.39	1	1	ACCCTAACCCTAACCCTAACCCTAACCCTAGCCCTTACCGCCTTTACAAAAAAGCCTCAAGCCCTAACCCTAACCCTAACCCTAACCCTAACCCTAACCCTAACCCTAACCCTAACCCTAACCCTAACCCTAACCCTAACCCTAACCCTAA	ACCCTAACCCTAACCCTAACCCTAACCCTAACCCTAACC-C-TA-ACCCTAAC-CCT-AA-CCCTAACCCTAACCCTAACCCTAACCCTAACCCTAACCCTAACCCTAACCCTAACCCTAACCCTAACCCTAACCCTAACCCTAACCCTAA	151	162111	Human	herpesvirus	6	strain	HP24D3,	partial	genome
A00125:307:H27MGDSXY:2:1343:3730:23109	KY274514.1	91.391	151	7	6	1	151	161876	162020	1.22e-47	202	gi|1184843085|gb|KY274514.1|	109	138	138	6	91.39	1	1	ACCCTAACCCTAACCCTAACCCTAACCCTAGCCCTTACCGCCTTTACAAAAAAGCCTCAAGCCCTAACCCTAACCCTAACCCTAACCCTAACCCTAACCCTAACCCTAACCCTAACCCTAACCCTAACCCTAACCCTAACCCTAACCCTAA	ACCCTAACCCTAACCCTAACCCTAACCCTAACCCTAACC-C-TA-ACCCTAAC-CCT-AA-CCCTAACCCTAACCCTAACCCTAACCCTAACCCTAACCCTAACCCTAACCCTAACCCTAACCCTAACCCTAACCCTAACCCTAACCCTAA	151	162111	Human	herpesvirus	6	strain	HP24D3,	partial	genome
A00125:307:H27MGDSXY:2:1343:3730:23109	KY274514.1	91.391	151	7	6	1	151	161882	162026	1.22e-47	202	gi|1184843085|gb|KY274514.1|	109	138	138	6	91.39	1	1	ACCCTAACCCTAACCCTAACCCTAACCCTAGCCCTTACCGCCTTTACAAAAAAGCCTCAAGCCCTAACCCTAACCCTAACCCTAACCCTAACCCTAACCCTAACCCTAACCCTAACCCTAACCCTAACCCTAACCCTAACCCTAACCCTAA	ACCCTAACCCTAACCCTAACCCTAACCCTAACCCTAACC-C-TA-ACCCTAAC-CCT-AA-CCCTAACCCTAACCCTAACCCTAACCCTAACCCTAACCCTAACCCTAACCCTAACCCTAACCCTAACCCTAACCCTAACCCTAACCCTAA	151	162111	Human	herpesvirus	6	strain	HP24D3,	partial	genome
A00125:307:H27MGDSXY:2:1343:3730:23109	KY274514.1	91.216	148	7	6	1	148	161888	162029	5.67e-46	196	gi|1184843085|gb|KY274514.1|	106	135	135	6	91.22	1	1	ACCCTAACCCTAACCCTAACCCTAACCCTAGCCCTTACCGCCTTTACAAAAAAGCCTCAAGCCCTAACCCTAACCCTAACCCTAACCCTAACCCTAACCCTAACCCTAACCCTAACCCTAACCCTAACCCTAACCCTAACCCTAACCC	ACCCTAACCCTAACCCTAACCCTAACCCTAACCCTAACC-C-TA-ACCCTAAC-CCT-AA-CCCTAACCCTAACCCTAACCCTAACCCTAACCCTAACCCTAACCCTAACCCTAACCCTAACCCTAACCCTAACCCTAACCCTAACCC	151	162111	Human	herpesvirus	6	strain	HP24D3,	partial	genome
A00125:307:H27MGDSXY:2:1343:3730:23109	KY274514.1	90.845	142	7	6	1	142	161894	162029	1.23e-42	185	gi|1184843085|gb|KY274514.1|	100	129	129	6	90.85	1	1	ACCCTAACCCTAACCCTAACCCTAACCCTAGCCCTTACCGCCTTTACAAAAAAGCCTCAAGCCCTAACCCTAACCCTAACCCTAACCCTAACCCTAACCCTAACCCTAACCCTAACCCTAACCCTAACCCTAACCCTAACCC	ACCCTAACCCTAACCCTAACCCTAACCCTAACCCTAACC-C-TA-ACCCTAAC-CCT-AA-CCCTAACCCTAACCCTAACCCTAACCCTAACCCTAACCCTAACCCTAACCCTAACCCTAACCCTAACCCTAACCCTAACCC	151	162111	Human	herpesvirus	6	strain	HP24D3,	partial	genome
A00125:307:H27MGDSXY:2:1343:3730:23109	KY274514.1	90.728	151	8	6	1	151	8466	8610	1.58e-46	198	gi|1184843085|gb|KY274514.1|	107	137	137	6	90.73	1	1	ACCCTAACCCTAACCCTAACCCTAACCCTAGCCCTTACCGCCTTTACAAAAAAGCCTCAAGCCCTAACCCTAACCCTAACCCTAACCCTAACCCTAACCCTAACCCTAACCCTAACCCTAACCCTAACCCTAACCCTAACCCTAACCCTAA	ACCCTAACCCTAACCCTAACCCTAACCCTAACCCTAACC-C-TA-ACCCTAAC-CCT-AA-CCCTAACCCTAACCCTAACCCTAACCCTAACCCTAACCCTAACCCTAACCCTAACCCTAACCCTAACCCTAACCCTAACCCTAANCCTAA	151	162111	Human	herpesvirus	6	strain	HP24D3,	partial	genome
A00125:307:H27MGDSXY:2:1343:3730:23109	KY274514.1	90.728	151	8	6	1	151	8472	8616	1.58e-46	198	gi|1184843085|gb|KY274514.1|	107	137	137	6	90.73	1	1	ACCCTAACCCTAACCCTAACCCTAACCCTAGCCCTTACCGCCTTTACAAAAAAGCCTCAAGCCCTAACCCTAACCCTAACCCTAACCCTAACCCTAACCCTAACCCTAACCCTAACCCTAACCCTAACCCTAACCCTAACCCTAACCCTAA	ACCCTAACCCTAACCCTAACCCTAACCCTAACCCTAACC-C-TA-ACCCTAAC-CCT-AA-CCCTAACCCTAACCCTAACCCTAACCCTAACCCTAACCCTAACCCTAACCCTAACCCTAACCCTAACCCTAACCCTAANCCTAACCCTAA	151	162111	Human	herpesvirus	6	strain	HP24D3,	partial	genome
A00125:307:H27MGDSXY:2:1343:3730:23109	KY274514.1	90.728	151	8	6	1	151	8478	8622	1.58e-46	198	gi|1184843085|gb|KY274514.1|	107	137	137	6	90.73	1	1	ACCCTAACCCTAACCCTAACCCTAACCCTAGCCCTTACCGCCTTTACAAAAAAGCCTCAAGCCCTAACCCTAACCCTAACCCTAACCCTAACCCTAACCCTAACCCTAACCCTAACCCTAACCCTAACCCTAACCCTAACCCTAACCCTAA	ACCCTAACCCTAACCCTAACCCTAACCCTAACCCTAACC-C-TA-ACCCTAAC-CCT-AA-CCCTAACCCTAACCCTAACCCTAACCCTAACCCTAACCCTAACCCTAACCCTAACCCTAACCCTAACCCTAANCCTAACCCTAACCCTAA	151	162111	Human	herpesvirus	6	strain	HP24D3,	partial	genome
A00125:307:H27MGDSXY:2:1343:3730:23109	KY274514.1	90.728	151	8	6	1	151	8484	8628	1.58e-46	198	gi|1184843085|gb|KY274514.1|	107	137	137	6	90.73	1	1	ACCCTAACCCTAACCCTAACCCTAACCCTAGCCCTTACCGCCTTTACAAAAAAGCCTCAAGCCCTAACCCTAACCCTAACCCTAACCCTAACCCTAACCCTAACCCTAACCCTAACCCTAACCCTAACCCTAACCCTAACCCTAACCCTAA	ACCCTAACCCTAACCCTAACCCTAACCCTAACCCTAACC-C-TA-ACCCTAAC-CCT-AA-CCCTAACCCTAACCCTAACCCTAACCCTAACCCTAACCCTAACCCTAACCCTAACCCTAACCCTAANCCTAACCCTAACCCTAACCCTAA	151	162111	Human	herpesvirus	6	strain	HP24D3,	partial	genome
A00125:307:H27MGDSXY:2:2134:29930:29058	K02082.1	95.402	87	4	0	1	87	2636	2722	9.69e-29	139	gi|209649|gb|K02082.1|AC2MHZ	75	83	83	0	95.4	1	1	GAACAGTTGAAACACAAACTTGAGCAGCTAAGGAACTCTCGTGCATAGGAACTCTTGGGCATCGCTTAGAGTAACCCAAACTAGACT	GAACAGTTGAAACACAAACTTGAGCAGCTAAGGAACTCTCGTGCATAGGAACTCTTGGACATCACTTAGAATACCCCAAACTAGACT	151	3550	Avian	carcinoma	virus	MH2	(proviral),	coding	sequences	and	3'	LTR
A00125:307:H27MGDSXY:2:2134:29930:29058	K03100.1	93.59	78	5	0	10	87	1	78	4.54e-22	117	gi|209642|gb|K03100.1|AC23	63	73	73	0	93.59	1	1	AAACACAAACTTGAGCAGCTAAGGAACTCTCGTGCATAGGAACTCTTGGGCATCGCTTAGAGTAACCCAAACTAGACT	AAACACAACCTTGAGCAGCTAAGGAACTCTCGTGCATAGGAACTCTTGGACATCACTTAGAATACCCCAAACTAGACT	151	472	Avian	carcinoma	virus	MH2,	proviral	DNA,	myc	to	3'	LTR
A00125:307:H27MGDSXY:2:1312:7166:36699	K03324.1	91.304	115	10	0	1	115	392	506	2.68e-34	158	gi|209644|gb|K03324.1|AC2D12	85	105	105	0	91.3	1	1	GCTTCCCCAGCAAAAACTACGATAACGACTACGAATCGGTGAAGCACTACTTCTACTTCGAGGAGGAGTAGGAGAACTTCTACCTGGCGGCGCAGCAGAGGGGCAGTGAGCTGCA	GCCTCCCCAGCAAGAACTACGATTACGACTACGACTCGGTGCAGCCCTACTTCTACTTCGAGGAGGAGGAGGAGAACTTCTACCTGGCGGCGCAGCAGCGGAGCAGCGAGCTGCA	151	507	Avian	carcinoma	virus	MH2D12	virus	(mil	deletion	mutant	of	MH2),	deletion	region
A00125:307:H27MGDSXY:2:1578:31647:28808	AY252102.1	96.689	151	5	0	1	151	3857	3707	1.19e-62	252	gi|30908470|gb|AY252102.1|	136	146	146	0	96.69	1	-1	ATGGCTGCTACCATCCGTAGGCAAGGGGGCCACCCAGCTGCTACTGGGTCTAGCTTTTTGGACAGGTAGGCCACCGGCCGACGCCAAGGTCCCAGTTTTTGCGTTAGGACACCTTTGGCGTAGCCCTGCTTCTCGTCGACAAAGAGTTCAA	ATGGCTGCTACCATCCGTAGACAAGGGGGCCACCCAGCTGCCACTGGGTCTAGCTTTTTGGACAGGTAGGCCACGGGCCGACGCCAAGGTCCCAGTTTCTGCGTTAGGACGCCTTTGGCGTAGCCCTGCTTCTCGTCGACAAAGAGTTCAA	151	8281	Murine	leukemia	virus	strain	BM5eco,	complete	genome
A00125:307:H27MGDSXY:2:1433:8287:35133	KT254133.1	100	34	0	0	118	151	59294	59327	6e-06	63.9	gi|940329427|gb|KT254133.1|	34	34	34	0	100	1	1	ACCAGATCGGAAGAGCGTCGTGTAGGGAAAGAGT	ACCAGATCGGAAGAGCGTCGTGTAGGGAAAGAGT	151	65760	Pbunalikevirus	phiFenriz,	complete	genome
A00125:307:H27MGDSXY:2:1669:4743:18349	KT254133.1	100	34	0	0	118	151	59294	59327	6e-06	63.9	gi|940329427|gb|KT254133.1|	34	34	34	0	100	1	1	ACCAGATCGGAAGAGCGTCGTGTAGGGAAAGAGT	ACCAGATCGGAAGAGCGTCGTGTAGGGAAAGAGT	151	65760	Pbunalikevirus	phiFenriz,	complete	genome
A00125:307:H27MGDSXY:2:2657:28013:7513	KT254133.1	100	34	0	0	118	151	59294	59327	6e-06	63.9	gi|940329427|gb|KT254133.1|	34	34	34	0	100	1	1	ACCAGATCGGAAGAGCGTCGTGTAGGGAAAGAGT	ACCAGATCGGAAGAGCGTCGTGTAGGGAAAGAGT	151	65760	Pbunalikevirus	phiFenriz,	complete	genome
A00125:307:H27MGDSXY:2:2434:28800:32737	AY252102.1	94.04	151	9	0	1	151	3638	3788	5.59e-56	230	gi|30908470|gb|AY252102.1|	124	142	142	0	94.04	1	1	CCTATCAAGAAATCAAGCAAGCTCTTCTAACTGCCCCAGCCCTGGGGTTGCCAGATTTGACTAAGCCCTTTGAACTCTTTGTCGACGAGAAGCAGGGCTACGCCAAAGGTGTCCTAACGCAAAAACTGGGACCTTGGCGTCGGCCGGTGGC	CCTATCAAGAAATCAAACAGGCCCTCCTAACTGCCCCCGCCCTGGGATTGCCAGATTTGACTAAGCCCTTTGAACTCTTTGTCGACGAGAAGCAGGGCTACGCCAAAGGCGTCCTAACGCAGAAACTGGGACCTTGGCGTCGGCCCGTGGC	151	8281	Murine	leukemia	virus	strain	BM5eco,	complete	genome
A00125:307:H27MGDSXY:2:2439:20437:9956	AY252102.1	94.04	151	9	0	1	151	3638	3788	5.59e-56	230	gi|30908470|gb|AY252102.1|	124	142	142	0	94.04	1	1	CCTATCAAGAAATCAAGCAAGCTCTTCTAACTGCCCCAGCCCTGGGGTTGCCAGATTTGACTAAGCCCTTTGAACTCTTTGTCGACGAGAAGCAGGGCTACGCCAAAGGTGTCCTAACGCAAAAACTGGGACCTTGGCGTCGGCCGGTGGC	CCTATCAAGAAATCAAACAGGCCCTCCTAACTGCCCCCGCCCTGGGATTGCCAGATTTGACTAAGCCCTTTGAACTCTTTGTCGACGAGAAGCAGGGCTACGCCAAAGGCGTCCTAACGCAGAAACTGGGACCTTGGCGTCGGCCCGTGGC	151	8281	Murine	leukemia	virus	strain	BM5eco,	complete	genome
A00125:307:H27MGDSXY:2:1578:31647:28808	AY277737.1	95.364	151	7	0	1	151	592	442	2.58e-59	241	gi|37622930|gb|AY277737.1|	130	144	144	0	95.36	1	-1	ATGGCTGCTACCATCCGTAGGCAAGGGGGCCACCCAGCTGCTACTGGGTCTAGCTTTTTGGACAGGTAGGCCACCGGCCGACGCCAAGGTCCCAGTTTTTGCGTTAGGACACCTTTGGCGTAGCCCTGCTTCTCGTCGACAAAGAGTTCAA	ATGGCTGCCACCATCCGTAGGCAGGGGGGCCAGCCAGCTGCCACTGGGTCTAGCTTTTTAGACAGGTAGGCCACCGGCCGACGCCAAGGTCCCAGCTTTTGCGTTAGGACGCCTTTGGCGTAGCCCTGCTTCTCGTCGACAAAGAGTTCAA	151	4886	Murine	leukemia	virus	isolate	Sp496-5Sb	pol	protein-like	gene,	partial	sequence;	and	envelope	protein	gene,	complete	cds
A00125:307:H27MGDSXY:2:1542:26395:28103	AF033807.1	92.715	151	11	0	1	151	7953	7803	1.21e-52	219	gi|2801453|gb|AF033807.1|AF033807	118	140	140	0	92.72	1	-1	TCCCTTTTTTACTTCTAGGCCTGTGGTCAATAGTCCTTGCACCTGTTCTTCAATTGAGGTTGAGCGTCTCTTTCTATTTTCTATTCCCATTTCTAACTTCTGAATTTGAGTAAAAATAGTACTAAAAGATAATGATTCATTTCTTAACATA	TCCCCTTTTTACTTCTAGGCCTGAGGCCCTTAGTCCCTGCACCTGTTCTTCAACTGAGGTTGAGTGTCTCTTTCTATTTTCTATTCCCATTTCTAACCTTTGAATTTGAGTAAAAATAGTACTAAAAGGTAATGATTCATTTCTTAACATA	151	8805	Mouse	mammary	tumor	virus	complete	proviral	genome
A00125:307:H27MGDSXY:2:2306:13955:16141	AF033807.1	92.715	151	11	0	1	151	7953	7803	1.21e-52	219	gi|2801453|gb|AF033807.1|AF033807	118	140	140	0	92.72	1	-1	TCCCTTTTTTACTTCTAGGCCTGTGGTCAATAGTCCTTGCACCTGTTCTTCAATTGAGGTTGAGCGTCTCTTTCTATTTTCTATTCCCATTTCTAACTTCTGAATTTGAGTAAAAATAGTACTAAAAGATAATGATTCATTTCTTAACATA	TCCCCTTTTTACTTCTAGGCCTGAGGCCCTTAGTCCCTGCACCTGTTCTTCAACTGAGGTTGAGTGTCTCTTTCTATTTTCTATTCCCATTTCTAACCTTTGAATTTGAGTAAAAATAGTACTAAAAGGTAATGATTCATTTCTTAACATA	151	8805	Mouse	mammary	tumor	virus	complete	proviral	genome
A00125:307:H27MGDSXY:2:2275:5186:35149	M11352.1	96.694	121	4	0	31	151	1804	1684	1.22e-47	202	gi|209656|gb|M11352.1|AC2POLR	109	117	117	0	96.69	1	-1	ATCCCCAAGCATGAAGAATGTCCCATCATCCCTTATGCCCAAAGTATCAATTATGAGGCAGTTTTGAGGTTCTGGCCAAACCATTTGGAGATTCAGCCAAGGTTGTGTAGTCTCAAGTTAA	ATCCCCAAGCATGAAGAATGTCCCATCATCCCTTATGCCCAAAGTATCAATTATGAGGCAGTTTTGAGGTTCTGGCCAAACCGTTCGGAGATTCGGCCAAGGTTGCGTAGTCTCAAGTTAA	151	1823	Avian	carcinoma	virus	pol-myc-env	gene	region
A00125:307:H27MGDSXY:2:2134:29930:29058	M11352.1	93.377	151	10	0	1	151	1504	1654	2.6e-54	224	gi|209656|gb|M11352.1|AC2POLR	121	141	141	0	93.38	1	1	GAACAGTTGAAACACAAACTTGAGCAGCTAAGGAACTCTCGTGCATAGGAACTCTTGGGCATCGCTTAGAGTAACCCAAACTAGACTGAAACAACGATAAAATATTAATGTTTCTAATATCATTCATGAACTACACCAGTCCATCGAGTAT	GAACAGTTGAAACACAAACTTGAGCAGCTAAGGAACTCTCGTGCATAGGAACTCTTGGACATCACTTAGAATACCCCAAACTAGACTGAAACTATGATAAAATATTAGTGTTTCTAATATCACTCATGAACTACATCAGTCCATTGAGTAT	151	1823	Avian	carcinoma	virus	pol-myc-env	gene	region
A00125:307:H27MGDSXY:2:1312:7166:36699	M11352.1	89.933	149	15	0	1	149	317	465	7.34e-45	193	gi|209656|gb|M11352.1|AC2POLR	104	134	134	0	89.93	1	1	GCTTCCCCAGCAAAAACTACGATAACGACTACGAATCGGTGAAGCACTACTTCTACTTCGAGGAGGAGTAGGAGAACTTCTACCTGGCGGCGCAGCAGAGGGGCAGTGAGCTGCATACCCCAGCCCCGTCCGAGGACAACTGTAAGAAG	GCCTCCCCAGCAAGAACTACGATTACGACTACGACTCGGTGCAGCCCTACTTCTACTTCGAGGAGGAGGAGGAGAACTTCTACCTGGCGGCGCAGCAGCGGGGCAGCGAGCTGCAGCCTCCCGCCCCGTCCGAGGACATCTGGAAGAAG	151	1823	Avian	carcinoma	virus	pol-myc-env	gene	region
A00125:307:H27MGDSXY:2:1440:5773:12023	AY925148.1	90.196	153	13	2	1	151	4065	4217	1.58e-46	198	gi|74046354|gb|AY925148.1|	107	138	138	2	90.2	1	1	CCTGTTTAATCAATACGGGGGCTACCCACTCCACATTACCTTCTTTTCAA-GGTCTGTTTCCCTTG-CCCTCGTAACTGTTGTGGGTATTGACAGCCAAGTTTCAAAGCCCCTTAAAACTCCCCCACTCTGGTGCCGACTTGGACAACATTCT	CCTGTTTAATCAAAACAGGGGCTACCCACTCCACATGACCTTCTTTTCAAGGGCCTGTTTCTCTTGTCCCCCATAACTATTGTGGGTATTGATGGCCAAGCTTCAAAACCCCTTAAAACTCCCCCACTCTGGTGCCAACTTGGACAACATTCT	151	22272	Macaca	mulatta	peroxisome	biogenesis	factor	1	(PEX1)	gene,	partial	cds;	endogenous	viruses	ERV-H	and	ERV-W,	complete	sequence;	and	ODAG	(ODAG)	gene,	partial	cds
A00125:307:H27MGDSXY:2:1570:3839:27367	AY925148.1	90.196	153	13	2	1	151	4065	4217	1.58e-46	198	gi|74046354|gb|AY925148.1|	107	138	138	2	90.2	1	1	CCTGTTTAATCAATACGGGGGCTACCCACTCCACATTACCTTCTTTTCAA-GGTCTGTTTCCCTTG-CCCTCGTAACTGTTGTGGGTATTGACAGCCAAGTTTCAAAGCCCCTTAAAACTCCCCCACTCTGGTGCCGACTTGGACAACATTCT	CCTGTTTAATCAAAACAGGGGCTACCCACTCCACATGACCTTCTTTTCAAGGGCCTGTTTCTCTTGTCCCCCATAACTATTGTGGGTATTGATGGCCAAGCTTCAAAACCCCTTAAAACTCCCCCACTCTGGTGCCAACTTGGACAACATTCT	151	22272	Macaca	mulatta	peroxisome	biogenesis	factor	1	(PEX1)	gene,	partial	cds;	endogenous	viruses	ERV-H	and	ERV-W,	complete	sequence;	and	ODAG	(ODAG)	gene,	partial	cds
A00125:307:H27MGDSXY:2:1272:6108:18771	EU853146.1	96.689	151	5	0	1	151	287	437	1.19e-62	252	gi|209573798|gb|EU853146.1|	136	146	146	0	96.69	1	1	TCCCCTGCCTGGATCTCACTCCACCTTTCAATCAAAGCTCTAAAACTTCTTTCTATTTCTACAACTGCTCTTCTCTAAACCAAACCTGTTGTCCATGCCCTGAAGGACACTGTGACAGGAAGAACACCTCTGAGGAGGGATTCCCCAGTCC	TCCCCTGCCTGGATCTCACTCCACCTTTCAATCAAAGCTCTAAAACTTCTTTCTATTTGTACAACTGCTCTTCTCTAAACCAAACCTGTTGTCCATGCCCTGAAGGGCGCTGTGGCCGGAAGAACACCTCTGAGGAGGGATTCCCCAGTCC	151	1635	Macaca	mulatta	endogenous	virus	endogenous	retrovirus	MMV1	envelope	glycoprotein	(env)	gene,	complete	cds
A00125:307:H27MGDSXY:2:1272:6108:18771	KC010504.1	92.715	151	7	1	1	151	287	433	1.57e-51	215	gi|475986429|gb|KC010504.1|	116	140	140	4	92.72	1	1	TCCCCTGCCTGGATCTCACTCCACCTTTCAATCAAAGCTCTAAAACTTCTTTCTATTTCTACAACTGCTCTTCTCTAAACCAAACCTGTTGTCCATGCCCTGAAGGACACTGTGACAGGAAGAACACCTCTGAGGAGGGATTCCCCAGTCC	TCCCCTGCCTGGATCTCACTCCACCTTTCAATCAAAGCTCTAAAAC----TTCTATTTATACAACTGCTCTTCTCTAAACCAAACCTGTTGTCCATGCCCTGAAGGGCGCTGTGGTCGGAAGAGCACCTCTGAGGAGGGATTCCCCAGTCC	151	1633	Semnopithecus	entellus	endogenous	virus	ERV-V1	nonfunctional	envelope	protein	ENVV1	(envV1)	gene,	complete	sequence
A00125:307:H27MGDSXY:2:1272:6108:18771	KC010516.1	95.364	151	7	0	1	151	287	437	2.58e-59	241	gi|475986642|gb|KC010516.1|	130	144	144	0	95.36	1	1	TCCCCTGCCTGGATCTCACTCCACCTTTCAATCAAAGCTCTAAAACTTCTTTCTATTTCTACAACTGCTCTTCTCTAAACCAAACCTGTTGTCCATGCCCTGAAGGACACTGTGACAGGAAGAACACCTCTGAGGAGGGATTCCCCAGTCC	TCCCCTGCCTGGATCTCACTCCACCTTTCAATCAAAGCTCTAAAACTTCTTTCTATTTGTACAACTGCTCTTCTCTAAACCAAACCTGTTGTCCATGCCCTGAAGGACGCTGTGACCCGAGGAACACCTCTGGGGAAGGATTCCCCAGTCC	151	1614	Semnopithecus	entellus	endogenous	virus	ERV-V2	envelope	protein	ENVV2	(envV2)	gene,	complete	cds
A00125:307:H27MGDSXY:2:2333:28628:22294	NM_001162886.1	91.406	128	11	0	21	148	951	1078	7.39e-40	176	gi|242253857|ref|NM_001162886.1|;gi|238799813|gb|FJ969424.1|	95	117	117	0	91.41	1	1	GGTAAACTGGGGGGCCAAGACTCCTTTGAGAGCATAGAGAGCTACGACAGCTGCGACCGCCTGACGCAGTCCTGGAGCAGCCAGTCCTCCTTCCAGAGCCTGCAGCGCGTCCCTTCCTACGACAGCTT	GGGAAGCTCGGGGGCCAGGACTCCTTTGAGAGCATAGAGAGCTACGACAGCTGTGACCGCCTCACCCAGTCCTGGAGCAGCCAGTCGTCCTTCAACAGCCTGCAGCGCGTCCCCTCCTACGACAGCTT	151	2135	Sus	scrofa	ETS	proto-oncogene	1,	transcription	factor	(ETS1),	mRNA<>Sus	scrofa	v-ets	erythroblastosis	virus	E26	oncogene-like	protein	1	(ETS1)	mRNA,	complete	cds
A00125:307:H27MGDSXY:2:1578:31647:28808	AF034782.1	96.026	151	6	0	1	151	3848	3698	5.55e-61	246	gi|2687601|gb|AF034782.1|AF034782	133	145	145	0	96.03	1	-1	ATGGCTGCTACCATCCGTAGGCAAGGGGGCCACCCAGCTGCTACTGGGTCTAGCTTTTTGGACAGGTAGGCCACCGGCCGACGCCAAGGTCCCAGTTTTTGCGTTAGGACACCTTTGGCGTAGCCCTGCTTCTCGTCGACAAAGAGTTCAA	ATGGCTGCTACCATCCGTAGACAAGGGGGCCACCCAGCTGCCACTGGGTCTAGCTTTTTGGACAGGTAGGCCACGGGCCGACGCCAAGGTCCCAGTTTCTGCGTTAGGACGCCTTTGGCGTGGCCCTGCTTCTCGTCGACAAAGAGTTCAA	151	5798	Synthetic	helper	virus	genomic	sequence	fragment
A00125:307:H27MGDSXY:2:2434:28800:32737	AF034782.1	93.377	151	10	0	1	151	3629	3779	2.6e-54	224	gi|2687601|gb|AF034782.1|AF034782	121	141	141	0	93.38	1	1	CCTATCAAGAAATCAAGCAAGCTCTTCTAACTGCCCCAGCCCTGGGGTTGCCAGATTTGACTAAGCCCTTTGAACTCTTTGTCGACGAGAAGCAGGGCTACGCCAAAGGTGTCCTAACGCAAAAACTGGGACCTTGGCGTCGGCCGGTGGC	CCTATCAAGAAATCAAACAGGCCCTCCTAACTGCCCCCGCCCTGGGATTGCCAGATTTGACTAAGCCCTTTGAACTCTTTGTCGACGAGAAGCAGGGCCACGCCAAAGGCGTCCTAACGCAGAAACTGGGACCTTGGCGTCGGCCCGTGGC	151	5798	Synthetic	helper	virus	genomic	sequence	fragment
A00125:307:H27MGDSXY:2:2439:20437:9956	AF034782.1	93.377	151	10	0	1	151	3629	3779	2.6e-54	224	gi|2687601|gb|AF034782.1|AF034782	121	141	141	0	93.38	1	1	CCTATCAAGAAATCAAGCAAGCTCTTCTAACTGCCCCAGCCCTGGGGTTGCCAGATTTGACTAAGCCCTTTGAACTCTTTGTCGACGAGAAGCAGGGCTACGCCAAAGGTGTCCTAACGCAAAAACTGGGACCTTGGCGTCGGCCGGTGGC	CCTATCAAGAAATCAAACAGGCCCTCCTAACTGCCCCCGCCCTGGGATTGCCAGATTTGACTAAGCCCTTTGAACTCTTTGTCGACGAGAAGCAGGGCCACGCCAAAGGCGTCCTAACGCAGAAACTGGGACCTTGGCGTCGGCCCGTGGC	151	5798	Synthetic	helper	virus	genomic	sequence	fragment
A00125:307:H27MGDSXY:2:1343:3730:23109	KY274514.1	90.728	151	8	6	1	151	8490	8634	1.58e-46	198	gi|1184843085|gb|KY274514.1|	107	137	137	6	90.73	1	1	ACCCTAACCCTAACCCTAACCCTAACCCTAGCCCTTACCGCCTTTACAAAAAAGCCTCAAGCCCTAACCCTAACCCTAACCCTAACCCTAACCCTAACCCTAACCCTAACCCTAACCCTAACCCTAACCCTAACCCTAACCCTAACCCTAA	ACCCTAACCCTAACCCTAACCCTAACCCTAACCCTAACC-C-TA-ACCCTAAC-CCT-AA-CCCTAACCCTAACCCTAACCCTAACCCTAACCCTAACCCTAACCCTAACCCTAACCCTAANCCTAACCCTAACCCTAACCCTAACCCTAA	151	162111	Human	herpesvirus	6	strain	HP24D3,	partial	genome
A00125:307:H27MGDSXY:2:1343:3730:23109	KY274514.1	90.728	151	8	6	1	151	8496	8640	1.58e-46	198	gi|1184843085|gb|KY274514.1|	107	137	137	6	90.73	1	1	ACCCTAACCCTAACCCTAACCCTAACCCTAGCCCTTACCGCCTTTACAAAAAAGCCTCAAGCCCTAACCCTAACCCTAACCCTAACCCTAACCCTAACCCTAACCCTAACCCTAACCCTAACCCTAACCCTAACCCTAACCCTAACCCTAA	ACCCTAACCCTAACCCTAACCCTAACCCTAACCCTAACC-C-TA-ACCCTAAC-CCT-AA-CCCTAACCCTAACCCTAACCCTAACCCTAACCCTAACCCTAACCCTAACCCTAANCCTAACCCTAACCCTAACCCTAACCCTAACCCTAA	151	162111	Human	herpesvirus	6	strain	HP24D3,	partial	genome
A00125:307:H27MGDSXY:2:1343:3730:23109	KY274514.1	90.728	151	8	6	1	151	8502	8646	1.58e-46	198	gi|1184843085|gb|KY274514.1|	107	137	137	6	90.73	1	1	ACCCTAACCCTAACCCTAACCCTAACCCTAGCCCTTACCGCCTTTACAAAAAAGCCTCAAGCCCTAACCCTAACCCTAACCCTAACCCTAACCCTAACCCTAACCCTAACCCTAACCCTAACCCTAACCCTAACCCTAACCCTAACCCTAA	ACCCTAACCCTAACCCTAACCCTAACCCTAACCCTAACC-C-TA-ACCCTAAC-CCT-AA-CCCTAACCCTAACCCTAACCCTAACCCTAACCCTAACCCTAACCCTAANCCTAACCCTAACCCTAACCCTAACCCTAACCCTAACCCTAA	151	162111	Human	herpesvirus	6	strain	HP24D3,	partial	genome
A00125:307:H27MGDSXY:2:1343:3730:23109	KY274514.1	90.728	151	8	6	1	151	8508	8652	1.58e-46	198	gi|1184843085|gb|KY274514.1|	107	137	137	6	90.73	1	1	ACCCTAACCCTAACCCTAACCCTAACCCTAGCCCTTACCGCCTTTACAAAAAAGCCTCAAGCCCTAACCCTAACCCTAACCCTAACCCTAACCCTAACCCTAACCCTAACCCTAACCCTAACCCTAACCCTAACCCTAACCCTAACCCTAA	ACCCTAACCCTAACCCTAACCCTAACCCTAACCCTAACC-C-TA-ACCCTAAC-CCT-AA-CCCTAACCCTAACCCTAACCCTAACCCTAACCCTAACCCTAANCCTAACCCTAACCCTAACCCTAACCCTAACCCTAACCCTAACCCTAA	151	162111	Human	herpesvirus	6	strain	HP24D3,	partial	genome
A00125:307:H27MGDSXY:2:1343:3730:23109	KY274514.1	90.728	151	8	6	1	151	8514	8658	1.58e-46	198	gi|1184843085|gb|KY274514.1|	107	137	137	6	90.73	1	1	ACCCTAACCCTAACCCTAACCCTAACCCTAGCCCTTACCGCCTTTACAAAAAAGCCTCAAGCCCTAACCCTAACCCTAACCCTAACCCTAACCCTAACCCTAACCCTAACCCTAACCCTAACCCTAACCCTAACCCTAACCCTAACCCTAA	ACCCTAACCCTAACCCTAACCCTAACCCTAACCCTAACC-C-TA-ACCCTAAC-CCT-AA-CCCTAACCCTAACCCTAACCCTAACCCTAACCCTAANCCTAACCCTAACCCTAACCCTAACCCTAACCCTAACCCTAACCCTAACCCTAA	151	162111	Human	herpesvirus	6	strain	HP24D3,	partial	genome
A00125:307:H27MGDSXY:2:1343:3730:23109	KY274514.1	90.728	151	8	6	1	151	8520	8664	1.58e-46	198	gi|1184843085|gb|KY274514.1|	107	137	137	6	90.73	1	1	ACCCTAACCCTAACCCTAACCCTAACCCTAGCCCTTACCGCCTTTACAAAAAAGCCTCAAGCCCTAACCCTAACCCTAACCCTAACCCTAACCCTAACCCTAACCCTAACCCTAACCCTAACCCTAACCCTAACCCTAACCCTAACCCTAA	ACCCTAACCCTAACCCTAACCCTAACCCTAACCCTAACC-C-TA-ACCCTAAC-CCT-AA-CCCTAACCCTAACCCTAACCCTAACCCTAANCCTAACCCTAACCCTAACCCTAACCCTAACCCTAACCCTAACCCTAACCCTAACCCTAA	151	162111	Human	herpesvirus	6	strain	HP24D3,	partial	genome
A00125:307:H27MGDSXY:2:1343:3730:23109	KY274514.1	90.728	151	8	6	1	151	8526	8670	1.58e-46	198	gi|1184843085|gb|KY274514.1|	107	137	137	6	90.73	1	1	ACCCTAACCCTAACCCTAACCCTAACCCTAGCCCTTACCGCCTTTACAAAAAAGCCTCAAGCCCTAACCCTAACCCTAACCCTAACCCTAACCCTAACCCTAACCCTAACCCTAACCCTAACCCTAACCCTAACCCTAACCCTAACCCTAA	ACCCTAACCCTAACCCTAACCCTAACCCTAACCCTAACC-C-TA-ACCCTAAC-CCT-AA-CCCTAACCCTAACCCTAACCCTAANCCTAACCCTAACCCTAACCCTAACCCTAACCCTAACCCTAACCCTAACCCTAACCCTAACCCTAA	151	162111	Human	herpesvirus	6	strain	HP24D3,	partial	genome
A00125:307:H27MGDSXY:2:1343:3730:23109	KY274514.1	90.728	151	8	6	1	151	8532	8676	1.58e-46	198	gi|1184843085|gb|KY274514.1|	107	137	137	6	90.73	1	1	ACCCTAACCCTAACCCTAACCCTAACCCTAGCCCTTACCGCCTTTACAAAAAAGCCTCAAGCCCTAACCCTAACCCTAACCCTAACCCTAACCCTAACCCTAACCCTAACCCTAACCCTAACCCTAACCCTAACCCTAACCCTAACCCTAA	ACCCTAACCCTAACCCTAACCCTAACCCTAACCCTAACC-C-TA-ACCCTAAC-CCT-AA-CCCTAACCCTAACCCTAANCCTAACCCTAACCCTAACCCTAACCCTAACCCTAACCCTAACCCTAACCCTAACCCTAACCCTAACCCTAA	151	162111	Human	herpesvirus	6	strain	HP24D3,	partial	genome
A00125:307:H27MGDSXY:2:1343:3730:23109	KY274514.1	90.728	151	8	6	1	151	8538	8682	1.58e-46	198	gi|1184843085|gb|KY274514.1|	107	137	137	6	90.73	1	1	ACCCTAACCCTAACCCTAACCCTAACCCTAGCCCTTACCGCCTTTACAAAAAAGCCTCAAGCCCTAACCCTAACCCTAACCCTAACCCTAACCCTAACCCTAACCCTAACCCTAACCCTAACCCTAACCCTAACCCTAACCCTAACCCTAA	ACCCTAACCCTAACCCTAACCCTAACCCTAACCCTAACC-C-TA-ACCCTAAC-CCT-AA-CCCTAACCCTAANCCTAACCCTAACCCTAACCCTAACCCTAACCCTAACCCTAACCCTAACCCTAACCCTAACCCTAACCCTAACCCTAA	151	162111	Human	herpesvirus	6	strain	HP24D3,	partial	genome
A00125:307:H27MGDSXY:2:1343:3730:23109	KY274514.1	90.728	151	8	6	1	151	8544	8688	1.58e-46	198	gi|1184843085|gb|KY274514.1|	107	137	137	6	90.73	1	1	ACCCTAACCCTAACCCTAACCCTAACCCTAGCCCTTACCGCCTTTACAAAAAAGCCTCAAGCCCTAACCCTAACCCTAACCCTAACCCTAACCCTAACCCTAACCCTAACCCTAACCCTAACCCTAACCCTAACCCTAACCCTAACCCTAA	ACCCTAACCCTAACCCTAACCCTAACCCTAACCCTAACC-C-TA-ACCCTAAC-CCT-AA-CCCTAANCCTAACCCTAACCCTAACCCTAACCCTAACCCTAACCCTAACCCTAACCCTAACCCTAACCCTAACCCTAACCCTAACCCTAA	151	162111	Human	herpesvirus	6	strain	HP24D3,	partial	genome
A00125:307:H27MGDSXY:2:1343:3730:23109	KY274514.1	90.728	151	8	5	1	151	8562	8706	1.58e-46	198	gi|1184843085|gb|KY274514.1|	107	137	137	6	90.73	1	1	ACCCTAACCCTAACCCTAACCCTAACCCTAGCCCTTACCGCCTTTACAAAAAAGCCTCAAGCCCTAACCCTAACCCTAACCCTAACCCTAACCCTAACCCTAACCCTAACCCTAACCCTAACCCTAACCCTAACCCTAACCCTAACCCTAA	ACCCTAACCCTAACCCTAACCCTAACCCTAACCCTAACC-C-TAANCCTAAC--CCT-AA-CCCTAACCCTAACCCTAACCCTAACCCTAACCCTAACCCTAACCCTAACCCTAACCCTAACCCTAACCCTAACCCTAACCCTAACCCTAA	151	162111	Human	herpesvirus	6	strain	HP24D3,	partial	genome
A00125:307:H27MGDSXY:2:1343:3730:23109	KY274514.1	90.541	148	8	6	1	148	8568	8709	7.34e-45	193	gi|1184843085|gb|KY274514.1|	104	134	134	6	90.54	1	1	ACCCTAACCCTAACCCTAACCCTAACCCTAGCCCTTACCGCCTTTACAAAAAAGCCTCAAGCCCTAACCCTAACCCTAACCCTAACCCTAACCCTAACCCTAACCCTAACCCTAACCCTAACCCTAACCCTAACCCTAACCCTAACCC	ACCCTAACCCTAACCCTAACCCTAACCCTAACCCTAANC-C-TA-ACCCTAAC-CCT-AA-CCCTAACCCTAACCCTAACCCTAACCCTAACCCTAACCCTAACCCTAACCCTAACCCTAACCCTAACCCTAACCCTAACCCTAACCC	151	162111	Human	herpesvirus	6	strain	HP24D3,	partial	genome
A00125:307:H27MGDSXY:2:1343:3730:23109	KY274514.1	90.441	136	7	6	1	136	161900	162029	2.66e-39	174	gi|1184843085|gb|KY274514.1|	94	123	123	6	90.44	1	1	ACCCTAACCCTAACCCTAACCCTAACCCTAGCCCTTACCGCCTTTACAAAAAAGCCTCAAGCCCTAACCCTAACCCTAACCCTAACCCTAACCCTAACCCTAACCCTAACCCTAACCCTAACCCTAACCCTAACCC	ACCCTAACCCTAACCCTAACCCTAACCCTAACCCTAACC-C-TA-ACCCTAAC-CCT-AA-CCCTAACCCTAACCCTAACCCTAACCCTAACCCTAACCCTAACCCTAACCCTAACCCTAACCCTAACCCTAACCC	151	162111	Human	herpesvirus	6	strain	HP24D3,	partial	genome
A00125:307:H27MGDSXY:2:1343:3730:23109	KY274514.1	90	130	7	6	1	130	161906	162029	5.75e-36	163	gi|1184843085|gb|KY274514.1|	88	117	117	6	90	1	1	ACCCTAACCCTAACCCTAACCCTAACCCTAGCCCTTACCGCCTTTACAAAAAAGCCTCAAGCCCTAACCCTAACCCTAACCCTAACCCTAACCCTAACCCTAACCCTAACCCTAACCCTAACCCTAACCC	ACCCTAACCCTAACCCTAACCCTAACCCTAACCCTAACC-C-TA-ACCCTAAC-CCT-AA-CCCTAACCCTAACCCTAACCCTAACCCTAACCCTAACCCTAACCCTAACCCTAACCCTAACCCTAACCC	151	162111	Human	herpesvirus	6	strain	HP24D3,	partial	genome
A00125:307:H27MGDSXY:2:1343:3730:23109	KY274514.1	89.516	124	7	6	1	124	161912	162029	1.25e-32	152	gi|1184843085|gb|KY274514.1|	82	111	111	6	89.52	1	1	ACCCTAACCCTAACCCTAACCCTAACCCTAGCCCTTACCGCCTTTACAAAAAAGCCTCAAGCCCTAACCCTAACCCTAACCCTAACCCTAACCCTAACCCTAACCCTAACCCTAACCCTAACCC	ACCCTAACCCTAACCCTAACCCTAACCCTAACCCTAACC-C-TA-ACCCTAAC-CCT-AA-CCCTAACCCTAACCCTAACCCTAACCCTAACCCTAACCCTAACCCTAACCCTAACCCTAACCC	151	162111	Human	herpesvirus	6	strain	HP24D3,	partial	genome
A00125:307:H27MGDSXY:2:1343:3730:23109	KY274514.1	88.983	118	7	6	1	118	161918	162029	2.7e-29	141	gi|1184843085|gb|KY274514.1|	76	105	105	6	88.98	1	1	ACCCTAACCCTAACCCTAACCCTAACCCTAGCCCTTACCGCCTTTACAAAAAAGCCTCAAGCCCTAACCCTAACCCTAACCCTAACCCTAACCCTAACCCTAACCCTAACCCTAACCC	ACCCTAACCCTAACCCTAACCCTAACCCTAACCCTAACC-C-TA-ACCCTAAC-CCT-AA-CCCTAACCCTAACCCTAACCCTAACCCTAACCCTAACCCTAACCCTAACCCTAACCC	151	162111	Human	herpesvirus	6	strain	HP24D3,	partial	genome
A00125:307:H27MGDSXY:2:1343:3730:23109	KY274514.1	88.393	112	7	6	1	112	161924	162029	5.83e-26	130	gi|1184843085|gb|KY274514.1|	70	99	99	6	88.39	1	1	ACCCTAACCCTAACCCTAACCCTAACCCTAGCCCTTACCGCCTTTACAAAAAAGCCTCAAGCCCTAACCCTAACCCTAACCCTAACCCTAACCCTAACCCTAACCCTAACCC	ACCCTAACCCTAACCCTAACCCTAACCCTAACCCTAACC-C-TA-ACCCTAAC-CCT-AA-CCCTAACCCTAACCCTAACCCTAACCCTAACCCTAACCCTAACCCTAACCC	151	162111	Human	herpesvirus	6	strain	HP24D3,	partial	genome
A00125:307:H27MGDSXY:2:1343:3730:23109	KY274514.1	88.182	110	7	6	3	112	8606	8709	7.55e-25	126	gi|1184843085|gb|KY274514.1|	68	97	97	6	88.18	1	1	CCTAACCCTAACCCTAACCCTAACCCTAGCCCTTACCGCCTTTACAAAAAAGCCTCAAGCCCTAACCCTAACCCTAACCCTAACCCTAACCCTAACCCTAACCCTAACCC	CCTAACCCTAACCCTAACCCTAACCCTAACCCTAACC-C-TA-ACCCTAAC-CCT-AA-CCCTAACCCTAACCCTAACCCTAACCCTAACCCTAACCCTAACCCTAACCC	151	162111	Human	herpesvirus	6	strain	HP24D3,	partial	genome
A00125:307:H27MGDSXY:2:1343:3730:23109	KY274514.1	87.736	106	7	6	1	106	8610	8709	1.26e-22	119	gi|1184843085|gb|KY274514.1|	64	93	93	6	87.74	1	1	ACCCTAACCCTAACCCTAACCCTAACCCTAGCCCTTACCGCCTTTACAAAAAAGCCTCAAGCCCTAACCCTAACCCTAACCCTAACCCTAACCCTAACCCTAACCC	ACCCTAACCCTAACCCTAACCCTAACCCTAACCCTAACC-C-TA-ACCCTAAC-CCT-AA-CCCTAACCCTAACCCTAACCCTAACCCTAACCCTAACCCTAACCC	151	162111	Human	herpesvirus	6	strain	HP24D3,	partial	genome
A00125:307:H27MGDSXY:2:1343:3730:23109	KY274514.1	87.736	106	7	6	1	106	161930	162029	1.26e-22	119	gi|1184843085|gb|KY274514.1|	64	93	93	6	87.74	1	1	ACCCTAACCCTAACCCTAACCCTAACCCTAGCCCTTACCGCCTTTACAAAAAAGCCTCAAGCCCTAACCCTAACCCTAACCCTAACCCTAACCCTAACCCTAACCC	ACCCTAACCCTAACCCTAACCCTAACCCTAACCCTAACC-C-TA-ACCCTAAC-CCT-AA-CCCTAACCCTAACCCTAACCCTAACCCTAACCCTAACCCTAACCC	151	162111	Human	herpesvirus	6	strain	HP24D3,	partial	genome
A00125:307:H27MGDSXY:2:1343:3730:23109	KY274514.1	87	100	7	6	1	100	8616	8709	2.73e-19	108	gi|1184843085|gb|KY274514.1|	58	87	87	6	87	1	1	ACCCTAACCCTAACCCTAACCCTAACCCTAGCCCTTACCGCCTTTACAAAAAAGCCTCAAGCCCTAACCCTAACCCTAACCCTAACCCTAACCCTAACCC	ACCCTAACCCTAACCCTAACCCTAACCCTAACCCTAACC-C-TA-ACCCTAAC-CCT-AA-CCCTAACCCTAACCCTAACCCTAACCCTAACCCTAACCC	151	162111	Human	herpesvirus	6	strain	HP24D3,	partial	genome
A00125:307:H27MGDSXY:2:1343:3730:23109	KY274514.1	87	100	7	6	1	100	161936	162029	2.73e-19	108	gi|1184843085|gb|KY274514.1|	58	87	87	6	87	1	1	ACCCTAACCCTAACCCTAACCCTAACCCTAGCCCTTACCGCCTTTACAAAAAAGCCTCAAGCCCTAACCCTAACCCTAACCCTAACCCTAACCCTAACCC	ACCCTAACCCTAACCCTAACCCTAACCCTAACCCTAACC-C-TA-ACCCTAAC-CCT-AA-CCCTAACCCTAACCCTAACCCTAACCCTAACCCTAACCC	151	162111	Human	herpesvirus	6	strain	HP24D3,	partial	genome
A00125:307:H27MGDSXY:2:1343:3730:23109	KY274514.1	86.17	94	7	6	1	94	8622	8709	5.92e-16	97.1	gi|1184843085|gb|KY274514.1|	52	81	81	6	86.17	1	1	ACCCTAACCCTAACCCTAACCCTAACCCTAGCCCTTACCGCCTTTACAAAAAAGCCTCAAGCCCTAACCCTAACCCTAACCCTAACCCTAACCC	ACCCTAACCCTAACCCTAACCCTAACCCTAACCCTAACC-C-TA-ACCCTAAC-CCT-AA-CCCTAACCCTAACCCTAACCCTAACCCTAACCC	151	162111	Human	herpesvirus	6	strain	HP24D3,	partial	genome
A00125:307:H27MGDSXY:2:1343:3730:23109	KY274514.1	86.17	94	7	6	1	94	161942	162029	5.92e-16	97.1	gi|1184843085|gb|KY274514.1|	52	81	81	6	86.17	1	1	ACCCTAACCCTAACCCTAACCCTAACCCTAGCCCTTACCGCCTTTACAAAAAAGCCTCAAGCCCTAACCCTAACCCTAACCCTAACCCTAACCC	ACCCTAACCCTAACCCTAACCCTAACCCTAACCCTAACC-C-TA-ACCCTAAC-CCT-AA-CCCTAACCCTAACCCTAACCCTAACCCTAACCC	151	162111	Human	herpesvirus	6	strain	HP24D3,	partial	genome
A00125:307:H27MGDSXY:2:1343:3730:23109	KY274514.1	85.43	151	16	6	1	151	132	276	1.25e-32	152	gi|1184843085|gb|KY274514.1|	82	129	129	6	85.43	1	1	ACCCTAACCCTAACCCTAACCCTAACCCTAGCCCTTACCGCCTTTACAAAAAAGCCTCAAGCCCTAACCCTAACCCTAACCCTAACCCTAACCCTAACCCTAACCCTAACCCTAACCCTAACCCTAACCCTAACCCTAACCCTAACCCTAA	ACCCTAACCCTAACCCTAACCCTAACCCTAACCCTAACC-C-TA-ACCCTAAC-CCT-AA-CCCTAACCCTAGGTCTAACCCTAACCCTAACCCTAACCCTAGGTCTAACCCTAACCCTAACCCTAACCCTAGGTCTAACCCTAACCCTAA	151	162111	Human	herpesvirus	6	strain	HP24D3,	partial	genome
A00125:307:H27MGDSXY:2:1343:3730:23109	KY274514.1	85.417	144	15	6	1	144	144	281	2.08e-30	145	gi|1184843085|gb|KY274514.1|	78	123	123	6	85.42	1	1	ACCCTAACCCTAACCCTAACCCTAACCCTAGCCCTTACCGCCTTTACAAAAAAGCCTCAAGCCCTAACCCTAACCCTAACCCTAACCCTAACCCTAACCCTAACCCTAACCCTAACCCTAACCCTAACCCTAACCCTAACCCTA	ACCCTAACCCTAACCCTAACCCTAACCCTAACCCTAACC-C-TA-ACCCTAAC-CCT-AGGT-CTAACCCTAACCCTAACCCTAACCCTAGGTCTAACCCTAACCCTAACCCTAACCCTAGGTCTAACCCTAACCCTAACCCTA	151	162111	Human	herpesvirus	6	strain	HP24D3,	partial	genome
A00125:307:H27MGDSXY:2:1343:3730:23109	KY274514.1	85.333	150	16	6	1	150	138	281	4.48e-32	150	gi|1184843085|gb|KY274514.1|	81	128	128	6	85.33	1	1	ACCCTAACCCTAACCCTAACCCTAACCCTAGCCCTTACCGCCTTTACAAAAAAGCCTCAAGCCCTAACCCTAACCCTAACCCTAACCCTAACCCTAACCCTAACCCTAACCCTAACCCTAACCCTAACCCTAACCCTAACCCTAACCCTA	ACCCTAACCCTAACCCTAACCCTAACCCTAACCCTAACC-C-TA-ACCCTAAC-CCT-AA-CCCTAGGTCTAACCCTAACCCTAACCCTAACCCTAGGTCTAACCCTAACCCTAACCCTAACCCTAGGTCTAACCCTAACCCTAACCCTA	151	162111	Human	herpesvirus	6	strain	HP24D3,	partial	genome
A00125:307:H27MGDSXY:2:1343:3730:23109	KY274514.1	85.227	88	7	6	1	88	8628	8709	1.28e-12	86.1	gi|1184843085|gb|KY274514.1|	46	75	75	6	85.23	1	1	ACCCTAACCCTAACCCTAACCCTAACCCTAGCCCTTACCGCCTTTACAAAAAAGCCTCAAGCCCTAACCCTAACCCTAACCCTAACCC	ACCCTAACCCTAACCCTAACCCTAACCCTAACCCTAACC-C-TA-ACCCTAAC-CCT-AA-CCCTAACCCTAACCCTAACCCTAACCC	151	162111	Human	herpesvirus	6	strain	HP24D3,	partial	genome
A00125:307:H27MGDSXY:2:1343:3730:23109	KY274514.1	85.227	88	7	6	1	88	161948	162029	1.28e-12	86.1	gi|1184843085|gb|KY274514.1|	46	75	75	6	85.23	1	1	ACCCTAACCCTAACCCTAACCCTAACCCTAGCCCTTACCGCCTTTACAAAAAAGCCTCAAGCCCTAACCCTAACCCTAACCCTAACCC	ACCCTAACCCTAACCCTAACCCTAACCCTAACCCTAACC-C-TA-ACCCTAAC-CCT-AA-CCCTAACCCTAACCCTAACCCTAACCC	151	162111	Human	herpesvirus	6	strain	HP24D3,	partial	genome
A00125:307:H27MGDSXY:2:1343:3730:23109	KY274514.1	84.768	151	17	6	1	151	150	294	5.79e-31	147	gi|1184843085|gb|KY274514.1|	79	128	128	6	84.77	1	1	ACCCTAACCCTAACCCTAACCCTAACCCTAGCCCTTACCGCCTTTACAAAAAAGCCTCAAGCCCTAACCCTAACCCTAACCCTAACCCTAACCCTAACCCTAACCCTAACCCTAACCCTAACCCTAACCCTAACCCTAACCCTAACCCTAA	ACCCTAACCCTAACCCTAACCCTAACCCTAACCCTAACC-C-TA-ACCCTAG-GTCT-AA-CCCTAACCCTAACCCTAACCCTAGGTCTAACCCTAACCCTAACCCTAACCCTAGGTCTAACCCTAACCCTAACCCTAGGTCTAACCCTAA	151	162111	Human	herpesvirus	6	strain	HP24D3,	partial	genome
A00125:307:H27MGDSXY:2:1343:3730:23109	KY274514.1	84.768	151	17	4	1	151	156	300	5.79e-31	147	gi|1184843085|gb|KY274514.1|	79	128	128	6	84.77	1	1	ACCCTAACCCTAACCCTAACCCTAACCCTAGCCCTTACCGCCTTTACAAAAAAGCCTCAAGCCCTAACCCTAACCCTAACCCTAACCCTAACCCTAACCCTAACCCTAACCCTAACCCTAACCCTAACCCTAACCCTAACCCTAACCCTAA	ACCCTAACCCTAACCCTAACCCTAACCCTAACCCTAACC-C---TAGGTCTAACCCT-AA-CCCTAACCCTAACCCTAGGTCTAACCCTAACCCTAACCCTAACCCTAGGTCTAACCCTAACCCTAACCCTAGGTCTAACCCTAACCCTAA	151	162111	Human	herpesvirus	6	strain	HP24D3,	partial	genome
A00125:307:H27MGDSXY:2:1343:3730:23109	KY274514.1	84.768	151	17	6	1	151	162	306	5.79e-31	147	gi|1184843085|gb|KY274514.1|	79	128	128	6	84.77	1	1	ACCCTAACCCTAACCCTAACCCTAACCCTAGCCCTTACCGCCTTTACAAAAAAGCCTCAAGCCCTAACCCTAACCCTAACCCTAACCCTAACCCTAACCCTAACCCTAACCCTAACCCTAACCCTAACCCTAACCCTAACCCTAACCCTAA	ACCCTAACCCTAACCCTAACCCTAACCCTAACCCT-AG-GTCTA-ACCCTAAC-CCT-AA-CCCTAACCCTAGGTCTAACCCTAACCCTAACCCTAACCCTAGGTCTAACCCTAACCCTAACCCTAGGTCTAACCCTAACCCTAACCCTAA	151	162111	Human	herpesvirus	6	strain	HP24D3,	partial	genome
A00125:307:H27MGDSXY:2:1343:3730:23109	KY274514.1	84.416	154	18	4	1	151	168	318	5.79e-31	147	gi|1184843085|gb|KY274514.1|	79	130	130	6	84.42	1	1	ACCCTAACCCTAACCCTAACCCTAACCCTAGCCCTTACCG---CCTTTACAAAAAAGCCTCAAGCCCTAACCCTAACCCTAACCCTAACCCTAACCCTAACCCTAACCCTAACCCTAACCCTAACCCTAACCCTAACCCTAACCCTAACCCTAA	ACCCTAACCCTAACCCTAACCCTAACCCTAGGTCTAACCCTAACCCTAACCCTAAC-CCT-AGGT-CTAACCCTAACCCTAACCCTAACCCTAGGTCTAACCCTAACCCTAACCCTAGGTCTAACCCTAACCCTAACCCTAACCCTAACCCTAA	151	162111	Human	herpesvirus	6	strain	HP24D3,	partial	genome
A00125:307:H27MGDSXY:2:1343:3730:23109	KY274514.1	84.146	82	7	6	1	82	8634	8709	2.77e-09	75	gi|1184843085|gb|KY274514.1|	40	69	69	6	84.15	1	1	ACCCTAACCCTAACCCTAACCCTAACCCTAGCCCTTACCGCCTTTACAAAAAAGCCTCAAGCCCTAACCCTAACCCTAACCC	ACCCTAACCCTAACCCTAACCCTAACCCTAACCCTAACC-C-TA-ACCCTAAC-CCT-AA-CCCTAACCCTAACCCTAACCC	151	162111	Human	herpesvirus	6	strain	HP24D3,	partial	genome
A00125:307:H27MGDSXY:2:1343:3730:23109	KY274514.1	84.146	82	7	6	1	82	161954	162029	2.77e-09	75	gi|1184843085|gb|KY274514.1|	40	69	69	6	84.15	1	1	ACCCTAACCCTAACCCTAACCCTAACCCTAGCCCTTACCGCCTTTACAAAAAAGCCTCAAGCCCTAACCCTAACCCTAACCC	ACCCTAACCCTAACCCTAACCCTAACCCTAACCCTAACC-C-TA-ACCCTAAC-CCT-AA-CCCTAACCCTAACCCTAACCC	151	162111	Human	herpesvirus	6	strain	HP24D3,	partial	genome
A00125:307:H27MGDSXY:2:1343:3730:23109	KY274514.1	82.895	76	7	6	1	76	8640	8709	6e-06	63.9	gi|1184843085|gb|KY274514.1|	34	63	63	6	82.89	1	1	ACCCTAACCCTAACCCTAACCCTAACCCTAGCCCTTACCGCCTTTACAAAAAAGCCTCAAGCCCTAACCCTAACCC	ACCCTAACCCTAACCCTAACCCTAACCCTAACCCTAACC-C-TA-ACCCTAAC-CCT-AA-CCCTAACCCTAACCC	151	162111	Human	herpesvirus	6	strain	HP24D3,	partial	genome
A00125:307:H27MGDSXY:2:1343:3730:23109	KY274514.1	82.895	76	7	6	1	76	161960	162029	6e-06	63.9	gi|1184843085|gb|KY274514.1|	34	63	63	6	82.89	1	1	ACCCTAACCCTAACCCTAACCCTAACCCTAGCCCTTACCGCCTTTACAAAAAAGCCTCAAGCCCTAACCCTAACCC	ACCCTAACCCTAACCCTAACCCTAACCCTAACCCTAACC-C-TA-ACCCTAAC-CCT-AA-CCCTAACCCTAACCC	151	162111	Human	herpesvirus	6	strain	HP24D3,	partial	genome
A00125:307:H27MGDSXY:2:1604:19524:22999	KY274514.1	82.119	151	27	0	1	151	8637	8487	1.62e-26	132	gi|1184843085|gb|KY274514.1|	71	124	124	0	82.12	1	-1	GGGTTAGGGTTAGGGTTAGGGTTAGGGTAAATCTTAAGATAATGGTTATGGTAAAGATTATAGTAAGAGTTATGGTTATGGTTAGGGTTAGTGTAAGTTTTAGATTTAGGTTTAGTGTTAGGGTTAGGGTTAGGGTTAGGGGTAGGGTTAG	GGGTTAGGGTTAGGGTTAGGGTTAGGGTTAGGNTTAGGGTTAGGGTTAGGGTTAGGGTTAGGGTTAGGGTTAGGGTTAGGGTTAGGGTTAGGGTTAGGGTTAGGGTTAGGGTTAGGGTTAGGGTTAGGGTTAGGGTTAGGGTTAGGGTTAG	151	162111	Human	herpesvirus	6	strain	HP24D3,	partial	genome
A00125:307:H27MGDSXY:2:1604:19524:22999	KY274514.1	82.119	151	27	0	1	151	8643	8493	1.62e-26	132	gi|1184843085|gb|KY274514.1|	71	124	124	0	82.12	1	-1	GGGTTAGGGTTAGGGTTAGGGTTAGGGTAAATCTTAAGATAATGGTTATGGTAAAGATTATAGTAAGAGTTATGGTTATGGTTAGGGTTAGTGTAAGTTTTAGATTTAGGTTTAGTGTTAGGGTTAGGGTTAGGGTTAGGGGTAGGGTTAG	GGGTTAGGGTTAGGGTTAGGGTTAGGGTTAGGGTTAGGNTTAGGGTTAGGGTTAGGGTTAGGGTTAGGGTTAGGGTTAGGGTTAGGGTTAGGGTTAGGGTTAGGGTTAGGGTTAGGGTTAGGGTTAGGGTTAGGGTTAGGGTTAGGGTTAG	151	162111	Human	herpesvirus	6	strain	HP24D3,	partial	genome
A00125:307:H27MGDSXY:2:1604:19524:22999	KY274514.1	82.119	151	27	0	1	151	8661	8511	1.62e-26	132	gi|1184843085|gb|KY274514.1|	71	124	124	0	82.12	1	-1	GGGTTAGGGTTAGGGTTAGGGTTAGGGTAAATCTTAAGATAATGGTTATGGTAAAGATTATAGTAAGAGTTATGGTTATGGTTAGGGTTAGTGTAAGTTTTAGATTTAGGTTTAGTGTTAGGGTTAGGGTTAGGGTTAGGGGTAGGGTTAG	GGGTTAGGGTTAGGGTTAGGGTTAGGGTTAGGGTTAGGGTTAGGGTTAGGGTTAGGNTTAGGGTTAGGGTTAGGGTTAGGGTTAGGGTTAGGGTTAGGGTTAGGGTTAGGGTTAGGGTTAGGGTTAGGGTTAGGGTTAGGGTTAGGGTTAG	151	162111	Human	herpesvirus	6	strain	HP24D3,	partial	genome
A00125:307:H27MGDSXY:2:1604:19524:22999	KY274514.1	82.119	151	27	0	1	151	8703	8553	1.62e-26	132	gi|1184843085|gb|KY274514.1|	71	124	124	0	82.12	1	-1	GGGTTAGGGTTAGGGTTAGGGTTAGGGTAAATCTTAAGATAATGGTTATGGTAAAGATTATAGTAAGAGTTATGGTTATGGTTAGGGTTAGTGTAAGTTTTAGATTTAGGTTTAGTGTTAGGGTTAGGGTTAGGGTTAGGGGTAGGGTTAG	GGGTTAGGGTTAGGGTTAGGGTTAGGGTTAGGGTTAGGGTTAGGGTTAGGGTTAGGGTTAGGGTTAGGGTTAGGGTTAGGGTTAGGGTTAGGGTTAGGNTTAGGGTTAGGGTTAGGGTTAGGGTTAGGGTTAGGGTTAGGGTTAGGGTTAG	151	162111	Human	herpesvirus	6	strain	HP24D3,	partial	genome
A00125:307:H27MGDSXY:2:1604:19524:22999	KY274514.1	82.119	151	27	0	1	151	8709	8559	1.62e-26	132	gi|1184843085|gb|KY274514.1|	71	124	124	0	82.12	1	-1	GGGTTAGGGTTAGGGTTAGGGTTAGGGTAAATCTTAAGATAATGGTTATGGTAAAGATTATAGTAAGAGTTATGGTTATGGTTAGGGTTAGTGTAAGTTTTAGATTTAGGTTTAGTGTTAGGGTTAGGGTTAGGGTTAGGGGTAGGGTTAG	GGGTTAGGGTTAGGGTTAGGGTTAGGGTTAGGGTTAGGGTTAGGGTTAGGGTTAGGGTTAGGGTTAGGGTTAGGGTTAGGGTTAGGGTTAGGGTTAGGGTTAGGNTTAGGGTTAGGGTTAGGGTTAGGGTTAGGGTTAGGGTTAGGGTTAG	151	162111	Human	herpesvirus	6	strain	HP24D3,	partial	genome
A00125:307:H27MGDSXY:2:1604:19524:22999	KY274514.1	82.119	151	27	0	1	151	8397	8247	5.83e-26	130	gi|1184843085|gb|KY274514.1|	70	124	124	0	82.12	1	-1	GGGTTAGGGTTAGGGTTAGGGTTAGGGTAAATCTTAAGATAATGGTTATGGTAAAGATTATAGTAAGAGTTATGGTTATGGTTAGGGTTAGTGTAAGTTTTAGATTTAGGTTTAGTGTTAGGGTTAGGGTTAGGGTTAGGGGTAGGGTTAG	GGGTTAGGGTTAGGGTTAGGGTTAGGGTTAGGGTTAGGGTTAGGGTTAGGGTTAGGGTTAGGGTTAGGGTTAGGGTTAGGGTTAGGGTTAGGGTTAGGGTTAGGGTTAGGGTTAGGGTTAGGGTTAGGGTTAGGGTTAGGGTTAGGGTTAG	151	162111	Human	herpesvirus	6	strain	HP24D3,	partial	genome
A00125:307:H27MGDSXY:2:1604:19524:22999	KY274514.1	82.119	151	27	0	1	151	8403	8253	5.83e-26	130	gi|1184843085|gb|KY274514.1|	70	124	124	0	82.12	1	-1	GGGTTAGGGTTAGGGTTAGGGTTAGGGTAAATCTTAAGATAATGGTTATGGTAAAGATTATAGTAAGAGTTATGGTTATGGTTAGGGTTAGTGTAAGTTTTAGATTTAGGTTTAGTGTTAGGGTTAGGGTTAGGGTTAGGGGTAGGGTTAG	GGGTTAGGGTTAGGGTTAGGGTTAGGGTTAGGGTTAGGGTTAGGGTTAGGGTTAGGGTTAGGGTTAGGGTTAGGGTTAGGGTTAGGGTTAGGGTTAGGGTTAGGGTTAGGGTTAGGGTTAGGGTTAGGGTTAGGGTTAGGGTTAGGGTTAG	151	162111	Human	herpesvirus	6	strain	HP24D3,	partial	genome
A00125:307:H27MGDSXY:2:1604:19524:22999	KY274514.1	82.119	151	27	0	1	151	8409	8259	5.83e-26	130	gi|1184843085|gb|KY274514.1|	70	124	124	0	82.12	1	-1	GGGTTAGGGTTAGGGTTAGGGTTAGGGTAAATCTTAAGATAATGGTTATGGTAAAGATTATAGTAAGAGTTATGGTTATGGTTAGGGTTAGTGTAAGTTTTAGATTTAGGTTTAGTGTTAGGGTTAGGGTTAGGGTTAGGGGTAGGGTTAG	GGGTTAGGGTTAGGGTTAGGGTTAGGGTTAGGGTTAGGGTTAGGGTTAGGGTTAGGGTTAGGGTTAGGGTTAGGGTTAGGGTTAGGGTTAGGGTTAGGGTTAGGGTTAGGGTTAGGGTTAGGGTTAGGGTTAGGGTTAGGGTTAGGGTTAG	151	162111	Human	herpesvirus	6	strain	HP24D3,	partial	genome
A00125:307:H27MGDSXY:2:1604:19524:22999	KY274514.1	82.119	151	27	0	1	151	8415	8265	5.83e-26	130	gi|1184843085|gb|KY274514.1|	70	124	124	0	82.12	1	-1	GGGTTAGGGTTAGGGTTAGGGTTAGGGTAAATCTTAAGATAATGGTTATGGTAAAGATTATAGTAAGAGTTATGGTTATGGTTAGGGTTAGTGTAAGTTTTAGATTTAGGTTTAGTGTTAGGGTTAGGGTTAGGGTTAGGGGTAGGGTTAG	GGGTTAGGGTTAGGGTTAGGGTTAGGGTTAGGGTTAGGGTTAGGGTTAGGGTTAGGGTTAGGGTTAGGGTTAGGGTTAGGGTTAGGGTTAGGGTTAGGGTTAGGGTTAGGGTTAGGGTTAGGGTTAGGGTTAGGGTTAGGGTTAGGGTTAG	151	162111	Human	herpesvirus	6	strain	HP24D3,	partial	genome
A00125:307:H27MGDSXY:2:1604:19524:22999	KY274514.1	82.119	151	27	0	1	151	8421	8271	5.83e-26	130	gi|1184843085|gb|KY274514.1|	70	124	124	0	82.12	1	-1	GGGTTAGGGTTAGGGTTAGGGTTAGGGTAAATCTTAAGATAATGGTTATGGTAAAGATTATAGTAAGAGTTATGGTTATGGTTAGGGTTAGTGTAAGTTTTAGATTTAGGTTTAGTGTTAGGGTTAGGGTTAGGGTTAGGGGTAGGGTTAG	GGGTTAGGGTTAGGGTTAGGGTTAGGGTTAGGGTTAGGGTTAGGGTTAGGGTTAGGGTTAGGGTTAGGGTTAGGGTTAGGGTTAGGGTTAGGGTTAGGGTTAGGGTTAGGGTTAGGGTTAGGGTTAGGGTTAGGGTTAGGGTTAGGGTTAG	151	162111	Human	herpesvirus	6	strain	HP24D3,	partial	genome
A00125:307:H27MGDSXY:2:1604:19524:22999	KY274514.1	82.119	151	27	0	1	151	8427	8277	5.83e-26	130	gi|1184843085|gb|KY274514.1|	70	124	124	0	82.12	1	-1	GGGTTAGGGTTAGGGTTAGGGTTAGGGTAAATCTTAAGATAATGGTTATGGTAAAGATTATAGTAAGAGTTATGGTTATGGTTAGGGTTAGTGTAAGTTTTAGATTTAGGTTTAGTGTTAGGGTTAGGGTTAGGGTTAGGGGTAGGGTTAG	GGGTTAGGGTTAGGGTTAGGGTTAGGGTTAGGGTTAGGGTTAGGGTTAGGGTTAGGGTTAGGGTTAGGGTTAGGGTTAGGGTTAGGGTTAGGGTTAGGGTTAGGGTTAGGGTTAGGGTTAGGGTTAGGGTTAGGGTTAGGGTTAGGGTTAG	151	162111	Human	herpesvirus	6	strain	HP24D3,	partial	genome
A00125:307:H27MGDSXY:2:1604:19524:22999	KY274514.1	82.119	151	27	0	1	151	8433	8283	5.83e-26	130	gi|1184843085|gb|KY274514.1|	70	124	124	0	82.12	1	-1	GGGTTAGGGTTAGGGTTAGGGTTAGGGTAAATCTTAAGATAATGGTTATGGTAAAGATTATAGTAAGAGTTATGGTTATGGTTAGGGTTAGTGTAAGTTTTAGATTTAGGTTTAGTGTTAGGGTTAGGGTTAGGGTTAGGGGTAGGGTTAG	GGGTTAGGGTTAGGGTTAGGGTTAGGGTTAGGGTTAGGGTTAGGGTTAGGGTTAGGGTTAGGGTTAGGGTTAGGGTTAGGGTTAGGGTTAGGGTTAGGGTTAGGGTTAGGGTTAGGGTTAGGGTTAGGGTTAGGGTTAGGGTTAGGGTTAG	151	162111	Human	herpesvirus	6	strain	HP24D3,	partial	genome
A00125:307:H27MGDSXY:2:1604:19524:22999	KY274514.1	82.119	151	27	0	1	151	8439	8289	5.83e-26	130	gi|1184843085|gb|KY274514.1|	70	124	124	0	82.12	1	-1	GGGTTAGGGTTAGGGTTAGGGTTAGGGTAAATCTTAAGATAATGGTTATGGTAAAGATTATAGTAAGAGTTATGGTTATGGTTAGGGTTAGTGTAAGTTTTAGATTTAGGTTTAGTGTTAGGGTTAGGGTTAGGGTTAGGGGTAGGGTTAG	GGGTTAGGGTTAGGGTTAGGGTTAGGGTTAGGGTTAGGGTTAGGGTTAGGGTTAGGGTTAGGGTTAGGGTTAGGGTTAGGGTTAGGGTTAGGGTTAGGGTTAGGGTTAGGGTTAGGGTTAGGGTTAGGGTTAGGGTTAGGGTTAGGGTTAG	151	162111	Human	herpesvirus	6	strain	HP24D3,	partial	genome
A00125:307:H27MGDSXY:2:1604:19524:22999	KY274514.1	82.119	151	27	0	1	151	8445	8295	5.83e-26	130	gi|1184843085|gb|KY274514.1|	70	124	124	0	82.12	1	-1	GGGTTAGGGTTAGGGTTAGGGTTAGGGTAAATCTTAAGATAATGGTTATGGTAAAGATTATAGTAAGAGTTATGGTTATGGTTAGGGTTAGTGTAAGTTTTAGATTTAGGTTTAGTGTTAGGGTTAGGGTTAGGGTTAGGGGTAGGGTTAG	GGGTTAGGGTTAGGGTTAGGGTTAGGGTTAGGGTTAGGGTTAGGGTTAGGGTTAGGGTTAGGGTTAGGGTTAGGGTTAGGGTTAGGGTTAGGGTTAGGGTTAGGGTTAGGGTTAGGGTTAGGGTTAGGGTTAGGGTTAGGGTTAGGGTTAG	151	162111	Human	herpesvirus	6	strain	HP24D3,	partial	genome
A00125:307:H27MGDSXY:2:1604:19524:22999	KY274514.1	82.119	151	27	0	1	151	8451	8301	5.83e-26	130	gi|1184843085|gb|KY274514.1|	70	124	124	0	82.12	1	-1	GGGTTAGGGTTAGGGTTAGGGTTAGGGTAAATCTTAAGATAATGGTTATGGTAAAGATTATAGTAAGAGTTATGGTTATGGTTAGGGTTAGTGTAAGTTTTAGATTTAGGTTTAGTGTTAGGGTTAGGGTTAGGGTTAGGGGTAGGGTTAG	GGGTTAGGGTTAGGGTTAGGGTTAGGGTTAGGGTTAGGGTTAGGGTTAGGGTTAGGGTTAGGGTTAGGGTTAGGGTTAGGGTTAGGGTTAGGGTTAGGGTTAGGGTTAGGGTTAGGGTTAGGGTTAGGGTTAGGGTTAGGGTTAGGGTTAG	151	162111	Human	herpesvirus	6	strain	HP24D3,	partial	genome
A00125:307:H27MGDSXY:2:1604:19524:22999	KY274514.1	82.119	151	27	0	1	151	8457	8307	5.83e-26	130	gi|1184843085|gb|KY274514.1|	70	124	124	0	82.12	1	-1	GGGTTAGGGTTAGGGTTAGGGTTAGGGTAAATCTTAAGATAATGGTTATGGTAAAGATTATAGTAAGAGTTATGGTTATGGTTAGGGTTAGTGTAAGTTTTAGATTTAGGTTTAGTGTTAGGGTTAGGGTTAGGGTTAGGGGTAGGGTTAG	GGGTTAGGGTTAGGGTTAGGGTTAGGGTTAGGGTTAGGGTTAGGGTTAGGGTTAGGGTTAGGGTTAGGGTTAGGGTTAGGGTTAGGGTTAGGGTTAGGGTTAGGGTTAGGGTTAGGGTTAGGGTTAGGGTTAGGGTTAGGGTTAGGGTTAG	151	162111	Human	herpesvirus	6	strain	HP24D3,	partial	genome
A00125:307:H27MGDSXY:2:1604:19524:22999	KY274514.1	82.119	151	27	0	1	151	8463	8313	5.83e-26	130	gi|1184843085|gb|KY274514.1|	70	124	124	0	82.12	1	-1	GGGTTAGGGTTAGGGTTAGGGTTAGGGTAAATCTTAAGATAATGGTTATGGTAAAGATTATAGTAAGAGTTATGGTTATGGTTAGGGTTAGTGTAAGTTTTAGATTTAGGTTTAGTGTTAGGGTTAGGGTTAGGGTTAGGGGTAGGGTTAG	GGGTTAGGGTTAGGGTTAGGGTTAGGGTTAGGGTTAGGGTTAGGGTTAGGGTTAGGGTTAGGGTTAGGGTTAGGGTTAGGGTTAGGGTTAGGGTTAGGGTTAGGGTTAGGGTTAGGGTTAGGGTTAGGGTTAGGGTTAGGGTTAGGGTTAG	151	162111	Human	herpesvirus	6	strain	HP24D3,	partial	genome
A00125:307:H27MGDSXY:2:1604:19524:22999	KY274514.1	82.119	151	27	0	1	151	8469	8319	5.83e-26	130	gi|1184843085|gb|KY274514.1|	70	124	124	0	82.12	1	-1	GGGTTAGGGTTAGGGTTAGGGTTAGGGTAAATCTTAAGATAATGGTTATGGTAAAGATTATAGTAAGAGTTATGGTTATGGTTAGGGTTAGTGTAAGTTTTAGATTTAGGTTTAGTGTTAGGGTTAGGGTTAGGGTTAGGGGTAGGGTTAG	GGGTTAGGGTTAGGGTTAGGGTTAGGGTTAGGGTTAGGGTTAGGGTTAGGGTTAGGGTTAGGGTTAGGGTTAGGGTTAGGGTTAGGGTTAGGGTTAGGGTTAGGGTTAGGGTTAGGGTTAGGGTTAGGGTTAGGGTTAGGGTTAGGGTTAG	151	162111	Human	herpesvirus	6	strain	HP24D3,	partial	genome
A00125:307:H27MGDSXY:2:1604:19524:22999	KY274514.1	82.119	151	27	0	1	151	8475	8325	5.83e-26	130	gi|1184843085|gb|KY274514.1|	70	124	124	0	82.12	1	-1	GGGTTAGGGTTAGGGTTAGGGTTAGGGTAAATCTTAAGATAATGGTTATGGTAAAGATTATAGTAAGAGTTATGGTTATGGTTAGGGTTAGTGTAAGTTTTAGATTTAGGTTTAGTGTTAGGGTTAGGGTTAGGGTTAGGGGTAGGGTTAG	GGGTTAGGGTTAGGGTTAGGGTTAGGGTTAGGGTTAGGGTTAGGGTTAGGGTTAGGGTTAGGGTTAGGGTTAGGGTTAGGGTTAGGGTTAGGGTTAGGGTTAGGGTTAGGGTTAGGGTTAGGGTTAGGGTTAGGGTTAGGGTTAGGGTTAG	151	162111	Human	herpesvirus	6	strain	HP24D3,	partial	genome
A00125:307:H27MGDSXY:2:1604:19524:22999	KY274514.1	82.119	151	27	0	1	151	8481	8331	5.83e-26	130	gi|1184843085|gb|KY274514.1|	70	124	124	0	82.12	1	-1	GGGTTAGGGTTAGGGTTAGGGTTAGGGTAAATCTTAAGATAATGGTTATGGTAAAGATTATAGTAAGAGTTATGGTTATGGTTAGGGTTAGTGTAAGTTTTAGATTTAGGTTTAGTGTTAGGGTTAGGGTTAGGGTTAGGGGTAGGGTTAG	GGGTTAGGGTTAGGGTTAGGGTTAGGGTTAGGGTTAGGGTTAGGGTTAGGGTTAGGGTTAGGGTTAGGGTTAGGGTTAGGGTTAGGGTTAGGGTTAGGGTTAGGGTTAGGGTTAGGGTTAGGGTTAGGGTTAGGGTTAGGGTTAGGGTTAG	151	162111	Human	herpesvirus	6	strain	HP24D3,	partial	genome
A00125:307:H27MGDSXY:2:1604:19524:22999	KY274514.1	82.119	151	27	0	1	151	8487	8337	5.83e-26	130	gi|1184843085|gb|KY274514.1|	70	124	124	0	82.12	1	-1	GGGTTAGGGTTAGGGTTAGGGTTAGGGTAAATCTTAAGATAATGGTTATGGTAAAGATTATAGTAAGAGTTATGGTTATGGTTAGGGTTAGTGTAAGTTTTAGATTTAGGTTTAGTGTTAGGGTTAGGGTTAGGGTTAGGGGTAGGGTTAG	GGGTTAGGGTTAGGGTTAGGGTTAGGGTTAGGGTTAGGGTTAGGGTTAGGGTTAGGGTTAGGGTTAGGGTTAGGGTTAGGGTTAGGGTTAGGGTTAGGGTTAGGGTTAGGGTTAGGGTTAGGGTTAGGGTTAGGGTTAGGGTTAGGGTTAG	151	162111	Human	herpesvirus	6	strain	HP24D3,	partial	genome
A00125:307:H27MGDSXY:2:1604:19524:22999	KY274514.1	82.119	151	27	0	1	151	8493	8343	5.83e-26	130	gi|1184843085|gb|KY274514.1|	70	124	124	0	82.12	1	-1	GGGTTAGGGTTAGGGTTAGGGTTAGGGTAAATCTTAAGATAATGGTTATGGTAAAGATTATAGTAAGAGTTATGGTTATGGTTAGGGTTAGTGTAAGTTTTAGATTTAGGTTTAGTGTTAGGGTTAGGGTTAGGGTTAGGGGTAGGGTTAG	GGGTTAGGGTTAGGGTTAGGGTTAGGGTTAGGGTTAGGGTTAGGGTTAGGGTTAGGGTTAGGGTTAGGGTTAGGGTTAGGGTTAGGGTTAGGGTTAGGGTTAGGGTTAGGGTTAGGGTTAGGGTTAGGGTTAGGGTTAGGGTTAGGGTTAG	151	162111	Human	herpesvirus	6	strain	HP24D3,	partial	genome
A00125:307:H27MGDSXY:2:1604:19524:22999	KY274514.1	82.119	151	27	0	1	151	8499	8349	5.83e-26	130	gi|1184843085|gb|KY274514.1|	70	124	124	0	82.12	1	-1	GGGTTAGGGTTAGGGTTAGGGTTAGGGTAAATCTTAAGATAATGGTTATGGTAAAGATTATAGTAAGAGTTATGGTTATGGTTAGGGTTAGTGTAAGTTTTAGATTTAGGTTTAGTGTTAGGGTTAGGGTTAGGGTTAGGGGTAGGGTTAG	GGGTTAGGGTTAGGGTTAGGGTTAGGGTTAGGGTTAGGGTTAGGGTTAGGGTTAGGGTTAGGGTTAGGGTTAGGGTTAGGGTTAGGGTTAGGGTTAGGGTTAGGGTTAGGGTTAGGGTTAGGGTTAGGGTTAGGGTTAGGGTTAGGGTTAG	151	162111	Human	herpesvirus	6	strain	HP24D3,	partial	genome
A00125:307:H27MGDSXY:2:1604:19524:22999	KY274514.1	82.119	151	27	0	1	151	8505	8355	5.83e-26	130	gi|1184843085|gb|KY274514.1|	70	124	124	0	82.12	1	-1	GGGTTAGGGTTAGGGTTAGGGTTAGGGTAAATCTTAAGATAATGGTTATGGTAAAGATTATAGTAAGAGTTATGGTTATGGTTAGGGTTAGTGTAAGTTTTAGATTTAGGTTTAGTGTTAGGGTTAGGGTTAGGGTTAGGGGTAGGGTTAG	GGGTTAGGGTTAGGGTTAGGGTTAGGGTTAGGGTTAGGGTTAGGGTTAGGGTTAGGGTTAGGGTTAGGGTTAGGGTTAGGGTTAGGGTTAGGGTTAGGGTTAGGGTTAGGGTTAGGGTTAGGGTTAGGGTTAGGGTTAGGGTTAGGGTTAG	151	162111	Human	herpesvirus	6	strain	HP24D3,	partial	genome
A00125:307:H27MGDSXY:2:1604:19524:22999	KY274514.1	82.119	151	27	0	1	151	8511	8361	5.83e-26	130	gi|1184843085|gb|KY274514.1|	70	124	124	0	82.12	1	-1	GGGTTAGGGTTAGGGTTAGGGTTAGGGTAAATCTTAAGATAATGGTTATGGTAAAGATTATAGTAAGAGTTATGGTTATGGTTAGGGTTAGTGTAAGTTTTAGATTTAGGTTTAGTGTTAGGGTTAGGGTTAGGGTTAGGGGTAGGGTTAG	GGGTTAGGGTTAGGGTTAGGGTTAGGGTTAGGGTTAGGGTTAGGGTTAGGGTTAGGGTTAGGGTTAGGGTTAGGGTTAGGGTTAGGGTTAGGGTTAGGGTTAGGGTTAGGGTTAGGGTTAGGGTTAGGGTTAGGGTTAGGGTTAGGGTTAG	151	162111	Human	herpesvirus	6	strain	HP24D3,	partial	genome
A00125:307:H27MGDSXY:2:1604:19524:22999	KY274514.1	82.119	151	27	0	1	151	8517	8367	5.83e-26	130	gi|1184843085|gb|KY274514.1|	70	124	124	0	82.12	1	-1	GGGTTAGGGTTAGGGTTAGGGTTAGGGTAAATCTTAAGATAATGGTTATGGTAAAGATTATAGTAAGAGTTATGGTTATGGTTAGGGTTAGTGTAAGTTTTAGATTTAGGTTTAGTGTTAGGGTTAGGGTTAGGGTTAGGGGTAGGGTTAG	GGGTTAGGGTTAGGGTTAGGGTTAGGGTTAGGGTTAGGGTTAGGGTTAGGGTTAGGGTTAGGGTTAGGGTTAGGGTTAGGGTTAGGGTTAGGGTTAGGGTTAGGGTTAGGGTTAGGGTTAGGGTTAGGGTTAGGGTTAGGGTTAGGGTTAG	151	162111	Human	herpesvirus	6	strain	HP24D3,	partial	genome
A00125:307:H27MGDSXY:2:1604:19524:22999	KY274514.1	82.119	151	27	0	1	151	8523	8373	5.83e-26	130	gi|1184843085|gb|KY274514.1|	70	124	124	0	82.12	1	-1	GGGTTAGGGTTAGGGTTAGGGTTAGGGTAAATCTTAAGATAATGGTTATGGTAAAGATTATAGTAAGAGTTATGGTTATGGTTAGGGTTAGTGTAAGTTTTAGATTTAGGTTTAGTGTTAGGGTTAGGGTTAGGGTTAGGGGTAGGGTTAG	GGGTTAGGGTTAGGGTTAGGGTTAGGGTTAGGGTTAGGGTTAGGGTTAGGGTTAGGGTTAGGGTTAGGGTTAGGGTTAGGGTTAGGGTTAGGGTTAGGGTTAGGGTTAGGGTTAGGGTTAGGGTTAGGGTTAGGGTTAGGGTTAGGGTTAG	151	162111	Human	herpesvirus	6	strain	HP24D3,	partial	genome
A00125:307:H27MGDSXY:2:1604:19524:22999	KY274514.1	82.119	151	27	0	1	151	8529	8379	5.83e-26	130	gi|1184843085|gb|KY274514.1|	70	124	124	0	82.12	1	-1	GGGTTAGGGTTAGGGTTAGGGTTAGGGTAAATCTTAAGATAATGGTTATGGTAAAGATTATAGTAAGAGTTATGGTTATGGTTAGGGTTAGTGTAAGTTTTAGATTTAGGTTTAGTGTTAGGGTTAGGGTTAGGGTTAGGGGTAGGGTTAG	GGGTTAGGGTTAGGGTTAGGGTTAGGGTTAGGGTTAGGGTTAGGGTTAGGGTTAGGGTTAGGGTTAGGGTTAGGGTTAGGGTTAGGGTTAGGGTTAGGGTTAGGGTTAGGGTTAGGGTTAGGGTTAGGGTTAGGGTTAGGGTTAGGGTTAG	151	162111	Human	herpesvirus	6	strain	HP24D3,	partial	genome
A00125:307:H27MGDSXY:2:1604:19524:22999	KY274514.1	82.119	151	27	0	1	151	8535	8385	5.83e-26	130	gi|1184843085|gb|KY274514.1|	70	124	124	0	82.12	1	-1	GGGTTAGGGTTAGGGTTAGGGTTAGGGTAAATCTTAAGATAATGGTTATGGTAAAGATTATAGTAAGAGTTATGGTTATGGTTAGGGTTAGTGTAAGTTTTAGATTTAGGTTTAGTGTTAGGGTTAGGGTTAGGGTTAGGGGTAGGGTTAG	GGGTTAGGGTTAGGGTTAGGGTTAGGGTTAGGGTTAGGGTTAGGGTTAGGGTTAGGGTTAGGGTTAGGGTTAGGGTTAGGGTTAGGGTTAGGGTTAGGGTTAGGGTTAGGGTTAGGGTTAGGGTTAGGGTTAGGGTTAGGGTTAGGGTTAG	151	162111	Human	herpesvirus	6	strain	HP24D3,	partial	genome
A00125:307:H27MGDSXY:2:1604:19524:22999	KY274514.1	82.119	151	27	0	1	151	8541	8391	5.83e-26	130	gi|1184843085|gb|KY274514.1|	70	124	124	0	82.12	1	-1	GGGTTAGGGTTAGGGTTAGGGTTAGGGTAAATCTTAAGATAATGGTTATGGTAAAGATTATAGTAAGAGTTATGGTTATGGTTAGGGTTAGTGTAAGTTTTAGATTTAGGTTTAGTGTTAGGGTTAGGGTTAGGGTTAGGGGTAGGGTTAG	GGGTTAGGGTTAGGGTTAGGGTTAGGGTTAGGGTTAGGGTTAGGGTTAGGGTTAGGGTTAGGGTTAGGGTTAGGGTTAGGGTTAGGGTTAGGGTTAGGGTTAGGGTTAGGGTTAGGGTTAGGGTTAGGGTTAGGGTTAGGGTTAGGGTTAG	151	162111	Human	herpesvirus	6	strain	HP24D3,	partial	genome
A00125:307:H27MGDSXY:2:1604:19524:22999	KY274514.1	82.119	151	27	0	1	151	8547	8397	5.83e-26	130	gi|1184843085|gb|KY274514.1|	70	124	124	0	82.12	1	-1	GGGTTAGGGTTAGGGTTAGGGTTAGGGTAAATCTTAAGATAATGGTTATGGTAAAGATTATAGTAAGAGTTATGGTTATGGTTAGGGTTAGTGTAAGTTTTAGATTTAGGTTTAGTGTTAGGGTTAGGGTTAGGGTTAGGGGTAGGGTTAG	GGGTTAGGGTTAGGGTTAGGGTTAGGGTTAGGGTTAGGGTTAGGGTTAGGGTTAGGGTTAGGGTTAGGGTTAGGGTTAGGGTTAGGGTTAGGGTTAGGGTTAGGGTTAGGGTTAGGGTTAGGGTTAGGGTTAGGGTTAGGGTTAGGGTTAG	151	162111	Human	herpesvirus	6	strain	HP24D3,	partial	genome
A00125:307:H27MGDSXY:2:1604:19524:22999	KY274514.1	82.119	151	27	0	1	151	8553	8403	5.83e-26	130	gi|1184843085|gb|KY274514.1|	70	124	124	0	82.12	1	-1	GGGTTAGGGTTAGGGTTAGGGTTAGGGTAAATCTTAAGATAATGGTTATGGTAAAGATTATAGTAAGAGTTATGGTTATGGTTAGGGTTAGTGTAAGTTTTAGATTTAGGTTTAGTGTTAGGGTTAGGGTTAGGGTTAGGGGTAGGGTTAG	GGGTTAGGGTTAGGGTTAGGGTTAGGGTTAGGGTTAGGGTTAGGGTTAGGGTTAGGGTTAGGGTTAGGGTTAGGGTTAGGGTTAGGGTTAGGGTTAGGGTTAGGGTTAGGGTTAGGGTTAGGGTTAGGGTTAGGGTTAGGGTTAGGGTTAG	151	162111	Human	herpesvirus	6	strain	HP24D3,	partial	genome
A00125:307:H27MGDSXY:2:1604:19524:22999	KY274514.1	82.119	151	27	0	1	151	8559	8409	5.83e-26	130	gi|1184843085|gb|KY274514.1|	70	124	124	0	82.12	1	-1	GGGTTAGGGTTAGGGTTAGGGTTAGGGTAAATCTTAAGATAATGGTTATGGTAAAGATTATAGTAAGAGTTATGGTTATGGTTAGGGTTAGTGTAAGTTTTAGATTTAGGTTTAGTGTTAGGGTTAGGGTTAGGGTTAGGGGTAGGGTTAG	GGGTTAGGGTTAGGGTTAGGGTTAGGGTTAGGGTTAGGGTTAGGGTTAGGGTTAGGGTTAGGGTTAGGGTTAGGGTTAGGGTTAGGGTTAGGGTTAGGGTTAGGGTTAGGGTTAGGGTTAGGGTTAGGGTTAGGGTTAGGGTTAGGGTTAG	151	162111	Human	herpesvirus	6	strain	HP24D3,	partial	genome
A00125:307:H27MGDSXY:2:1604:19524:22999	KY274514.1	82.119	151	27	0	1	151	8565	8415	5.83e-26	130	gi|1184843085|gb|KY274514.1|	70	124	124	0	82.12	1	-1	GGGTTAGGGTTAGGGTTAGGGTTAGGGTAAATCTTAAGATAATGGTTATGGTAAAGATTATAGTAAGAGTTATGGTTATGGTTAGGGTTAGTGTAAGTTTTAGATTTAGGTTTAGTGTTAGGGTTAGGGTTAGGGTTAGGGGTAGGGTTAG	GGGTTAGGGTTAGGGTTAGGGTTAGGGTTAGGGTTAGGGTTAGGGTTAGGGTTAGGGTTAGGGTTAGGGTTAGGGTTAGGGTTAGGGTTAGGGTTAGGGTTAGGGTTAGGGTTAGGGTTAGGGTTAGGGTTAGGGTTAGGGTTAGGGTTAG	151	162111	Human	herpesvirus	6	strain	HP24D3,	partial	genome
A00125:307:H27MGDSXY:2:1604:19524:22999	KY274514.1	82.119	151	27	0	1	151	8571	8421	5.83e-26	130	gi|1184843085|gb|KY274514.1|	70	124	124	0	82.12	1	-1	GGGTTAGGGTTAGGGTTAGGGTTAGGGTAAATCTTAAGATAATGGTTATGGTAAAGATTATAGTAAGAGTTATGGTTATGGTTAGGGTTAGTGTAAGTTTTAGATTTAGGTTTAGTGTTAGGGTTAGGGTTAGGGTTAGGGGTAGGGTTAG	GGGTTAGGGTTAGGGTTAGGGTTAGGGTTAGGGTTAGGGTTAGGGTTAGGGTTAGGGTTAGGGTTAGGGTTAGGGTTAGGGTTAGGGTTAGGGTTAGGGTTAGGGTTAGGGTTAGGGTTAGGGTTAGGGTTAGGGTTAGGGTTAGGGTTAG	151	162111	Human	herpesvirus	6	strain	HP24D3,	partial	genome
A00125:307:H27MGDSXY:2:1604:19524:22999	KY274514.1	82.119	151	27	0	1	151	8577	8427	5.83e-26	130	gi|1184843085|gb|KY274514.1|	70	124	124	0	82.12	1	-1	GGGTTAGGGTTAGGGTTAGGGTTAGGGTAAATCTTAAGATAATGGTTATGGTAAAGATTATAGTAAGAGTTATGGTTATGGTTAGGGTTAGTGTAAGTTTTAGATTTAGGTTTAGTGTTAGGGTTAGGGTTAGGGTTAGGGGTAGGGTTAG	GGGTTAGGGTTAGGGTTAGGGTTAGGGTTAGGGTTAGGGTTAGGGTTAGGGTTAGGGTTAGGGTTAGGGTTAGGGTTAGGGTTAGGGTTAGGGTTAGGGTTAGGGTTAGGGTTAGGGTTAGGGTTAGGGTTAGGGTTAGGGTTAGGGTTAG	151	162111	Human	herpesvirus	6	strain	HP24D3,	partial	genome
A00125:307:H27MGDSXY:2:1604:19524:22999	KY274514.1	82.119	151	27	0	1	151	8583	8433	5.83e-26	130	gi|1184843085|gb|KY274514.1|	70	124	124	0	82.12	1	-1	GGGTTAGGGTTAGGGTTAGGGTTAGGGTAAATCTTAAGATAATGGTTATGGTAAAGATTATAGTAAGAGTTATGGTTATGGTTAGGGTTAGTGTAAGTTTTAGATTTAGGTTTAGTGTTAGGGTTAGGGTTAGGGTTAGGGGTAGGGTTAG	GGGTTAGGGTTAGGGTTAGGGTTAGGGTTAGGGTTAGGGTTAGGGTTAGGGTTAGGGTTAGGGTTAGGGTTAGGGTTAGGGTTAGGGTTAGGGTTAGGGTTAGGGTTAGGGTTAGGGTTAGGGTTAGGGTTAGGGTTAGGGTTAGGGTTAG	151	162111	Human	herpesvirus	6	strain	HP24D3,	partial	genome
A00125:307:H27MGDSXY:2:1604:19524:22999	KY274514.1	82.119	151	27	0	1	151	8589	8439	5.83e-26	130	gi|1184843085|gb|KY274514.1|	70	124	124	0	82.12	1	-1	GGGTTAGGGTTAGGGTTAGGGTTAGGGTAAATCTTAAGATAATGGTTATGGTAAAGATTATAGTAAGAGTTATGGTTATGGTTAGGGTTAGTGTAAGTTTTAGATTTAGGTTTAGTGTTAGGGTTAGGGTTAGGGTTAGGGGTAGGGTTAG	GGGTTAGGGTTAGGGTTAGGGTTAGGGTTAGGGTTAGGGTTAGGGTTAGGGTTAGGGTTAGGGTTAGGGTTAGGGTTAGGGTTAGGGTTAGGGTTAGGGTTAGGGTTAGGGTTAGGGTTAGGGTTAGGGTTAGGGTTAGGGTTAGGGTTAG	151	162111	Human	herpesvirus	6	strain	HP24D3,	partial	genome
A00125:307:H27MGDSXY:2:1604:19524:22999	KY274514.1	82.119	151	27	0	1	151	8595	8445	5.83e-26	130	gi|1184843085|gb|KY274514.1|	70	124	124	0	82.12	1	-1	GGGTTAGGGTTAGGGTTAGGGTTAGGGTAAATCTTAAGATAATGGTTATGGTAAAGATTATAGTAAGAGTTATGGTTATGGTTAGGGTTAGTGTAAGTTTTAGATTTAGGTTTAGTGTTAGGGTTAGGGTTAGGGTTAGGGGTAGGGTTAG	GGGTTAGGGTTAGGGTTAGGGTTAGGGTTAGGGTTAGGGTTAGGGTTAGGGTTAGGGTTAGGGTTAGGGTTAGGGTTAGGGTTAGGGTTAGGGTTAGGGTTAGGGTTAGGGTTAGGGTTAGGGTTAGGGTTAGGGTTAGGGTTAGGGTTAG	151	162111	Human	herpesvirus	6	strain	HP24D3,	partial	genome
A00125:307:H27MGDSXY:2:1604:19524:22999	KY274514.1	82.119	151	27	0	1	151	8601	8451	5.83e-26	130	gi|1184843085|gb|KY274514.1|	70	124	124	0	82.12	1	-1	GGGTTAGGGTTAGGGTTAGGGTTAGGGTAAATCTTAAGATAATGGTTATGGTAAAGATTATAGTAAGAGTTATGGTTATGGTTAGGGTTAGTGTAAGTTTTAGATTTAGGTTTAGTGTTAGGGTTAGGGTTAGGGTTAGGGGTAGGGTTAG	GGGTTAGGGTTAGGGTTAGGGTTAGGGTTAGGGTTAGGGTTAGGGTTAGGGTTAGGGTTAGGGTTAGGGTTAGGGTTAGGGTTAGGGTTAGGGTTAGGGTTAGGGTTAGGGTTAGGGTTAGGGTTAGGGTTAGGGTTAGGGTTAGGGTTAG	151	162111	Human	herpesvirus	6	strain	HP24D3,	partial	genome
A00125:307:H27MGDSXY:2:1604:19524:22999	KY274514.1	82.119	151	27	0	1	151	161717	161567	5.83e-26	130	gi|1184843085|gb|KY274514.1|	70	124	124	0	82.12	1	-1	GGGTTAGGGTTAGGGTTAGGGTTAGGGTAAATCTTAAGATAATGGTTATGGTAAAGATTATAGTAAGAGTTATGGTTATGGTTAGGGTTAGTGTAAGTTTTAGATTTAGGTTTAGTGTTAGGGTTAGGGTTAGGGTTAGGGGTAGGGTTAG	GGGTTAGGGTTAGGGTTAGGGTTAGGGTTAGGGTTAGGGTTAGGGTTAGGGTTAGGGTTAGGGTTAGGGTTAGGGTTAGGGTTAGGGTTAGGGTTAGGGTTAGGGTTAGGGTTAGGGTTAGGGTTAGGGTTAGGGTTAGGGTTAGGGTTAG	151	162111	Human	herpesvirus	6	strain	HP24D3,	partial	genome
A00125:307:H27MGDSXY:2:1604:19524:22999	KY274514.1	82.119	151	27	0	1	151	161723	161573	5.83e-26	130	gi|1184843085|gb|KY274514.1|	70	124	124	0	82.12	1	-1	GGGTTAGGGTTAGGGTTAGGGTTAGGGTAAATCTTAAGATAATGGTTATGGTAAAGATTATAGTAAGAGTTATGGTTATGGTTAGGGTTAGTGTAAGTTTTAGATTTAGGTTTAGTGTTAGGGTTAGGGTTAGGGTTAGGGGTAGGGTTAG	GGGTTAGGGTTAGGGTTAGGGTTAGGGTTAGGGTTAGGGTTAGGGTTAGGGTTAGGGTTAGGGTTAGGGTTAGGGTTAGGGTTAGGGTTAGGGTTAGGGTTAGGGTTAGGGTTAGGGTTAGGGTTAGGGTTAGGGTTAGGGTTAGGGTTAG	151	162111	Human	herpesvirus	6	strain	HP24D3,	partial	genome
A00125:307:H27MGDSXY:2:1604:19524:22999	KY274514.1	82.119	151	27	0	1	151	161729	161579	5.83e-26	130	gi|1184843085|gb|KY274514.1|	70	124	124	0	82.12	1	-1	GGGTTAGGGTTAGGGTTAGGGTTAGGGTAAATCTTAAGATAATGGTTATGGTAAAGATTATAGTAAGAGTTATGGTTATGGTTAGGGTTAGTGTAAGTTTTAGATTTAGGTTTAGTGTTAGGGTTAGGGTTAGGGTTAGGGGTAGGGTTAG	GGGTTAGGGTTAGGGTTAGGGTTAGGGTTAGGGTTAGGGTTAGGGTTAGGGTTAGGGTTAGGGTTAGGGTTAGGGTTAGGGTTAGGGTTAGGGTTAGGGTTAGGGTTAGGGTTAGGGTTAGGGTTAGGGTTAGGGTTAGGGTTAGGGTTAG	151	162111	Human	herpesvirus	6	strain	HP24D3,	partial	genome
A00125:307:H27MGDSXY:2:2434:28800:32737	AY277737.1	95.364	151	7	0	1	151	373	523	2.58e-59	241	gi|37622930|gb|AY277737.1|	130	144	144	0	95.36	1	1	CCTATCAAGAAATCAAGCAAGCTCTTCTAACTGCCCCAGCCCTGGGGTTGCCAGATTTGACTAAGCCCTTTGAACTCTTTGTCGACGAGAAGCAGGGCTACGCCAAAGGTGTCCTAACGCAAAAACTGGGACCTTGGCGTCGGCCGGTGGC	CCTTTCAAGAAATCAAACAGGCTCTTCTAACTGCCCCAGCCCTGGGATTGCCAGACTTGACTAAGCCCTTTGAACTCTTTGTCGACGAGAAGCAGGGCTACGCCAAAGGCGTCCTAACGCAAAAGCTGGGACCTTGGCGTCGGCCGGTGGC	151	4886	Murine	leukemia	virus	isolate	Sp496-5Sb	pol	protein-like	gene,	partial	sequence;	and	envelope	protein	gene,	complete	cds
A00125:307:H27MGDSXY:2:2439:20437:9956	AY277737.1	95.364	151	7	0	1	151	373	523	2.58e-59	241	gi|37622930|gb|AY277737.1|	130	144	144	0	95.36	1	1	CCTATCAAGAAATCAAGCAAGCTCTTCTAACTGCCCCAGCCCTGGGGTTGCCAGATTTGACTAAGCCCTTTGAACTCTTTGTCGACGAGAAGCAGGGCTACGCCAAAGGTGTCCTAACGCAAAAACTGGGACCTTGGCGTCGGCCGGTGGC	CCTTTCAAGAAATCAAACAGGCTCTTCTAACTGCCCCAGCCCTGGGATTGCCAGACTTGACTAAGCCCTTTGAACTCTTTGTCGACGAGAAGCAGGGCTACGCCAAAGGCGTCCTAACGCAAAAGCTGGGACCTTGGCGTCGGCCGGTGGC	151	4886	Murine	leukemia	virus	isolate	Sp496-5Sb	pol	protein-like	gene,	partial	sequence;	and	envelope	protein	gene,	complete	cds
A00125:307:H27MGDSXY:2:1578:31647:28808	DQ366149.1	97.351	151	4	0	1	151	3857	3707	2.57e-64	257	gi|86651892|gb|DQ366149.1|	139	147	147	0	97.35	1	-1	ATGGCTGCTACCATCCGTAGGCAAGGGGGCCACCCAGCTGCTACTGGGTCTAGCTTTTTGGACAGGTAGGCCACCGGCCGACGCCAAGGTCCCAGTTTTTGCGTTAGGACACCTTTGGCGTAGCCCTGCTTCTCGTCGACAAAGAGTTCAA	ATGGCTGCTACCATCCGTAGACAAGGGGGCCACCCAGCTGCCACTGGGTCTAGCTTTTTGGACAGGTAGGCCACGGGCCGACGCCAAGGTCCCAGTTTTTGCGTTAGGACGCCTTTGGCGTAGCCCTGCTTCTCGTCGACAAAGAGTTCAA	151	8273	Murine	leukemia	virus	isolate	NeRV,	complete	genome
A00125:307:H27MGDSXY:2:2434:28800:32737	DQ366149.1	94.702	151	8	0	1	151	3638	3788	1.2e-57	235	gi|86651892|gb|DQ366149.1|	127	143	143	0	94.7	1	1	CCTATCAAGAAATCAAGCAAGCTCTTCTAACTGCCCCAGCCCTGGGGTTGCCAGATTTGACTAAGCCCTTTGAACTCTTTGTCGACGAGAAGCAGGGCTACGCCAAAGGTGTCCTAACGCAAAAACTGGGACCTTGGCGTCGGCCGGTGGC	CCTATCAAGAAATCAAACAGGCCCTCCTAACTGCCCCCGCCCTGGGATTGCCAGATTTGACTAAGCCCTTTGAACTCTTTGTCGACGAGAAGCAGGGCTACGCCAAAGGCGTCCTAACGCAAAAACTGGGACCTTGGCGTCGGCCCGTGGC	151	8273	Murine	leukemia	virus	isolate	NeRV,	complete	genome
A00125:307:H27MGDSXY:2:2439:20437:9956	DQ366149.1	94.702	151	8	0	1	151	3638	3788	1.2e-57	235	gi|86651892|gb|DQ366149.1|	127	143	143	0	94.7	1	1	CCTATCAAGAAATCAAGCAAGCTCTTCTAACTGCCCCAGCCCTGGGGTTGCCAGATTTGACTAAGCCCTTTGAACTCTTTGTCGACGAGAAGCAGGGCTACGCCAAAGGTGTCCTAACGCAAAAACTGGGACCTTGGCGTCGGCCGGTGGC	CCTATCAAGAAATCAAACAGGCCCTCCTAACTGCCCCCGCCCTGGGATTGCCAGATTTGACTAAGCCCTTTGAACTCTTTGTCGACGAGAAGCAGGGCTACGCCAAAGGCGTCCTAACGCAAAAACTGGGACCTTGGCGTCGGCCCGTGGC	151	8273	Murine	leukemia	virus	isolate	NeRV,	complete	genome
A00125:307:H27MGDSXY:2:1578:31647:28808	EU075329.1	95.364	151	7	0	1	151	3354	3204	2.58e-59	241	gi|156153249|gb|EU075329.1|	130	144	144	0	95.36	1	-1	ATGGCTGCTACCATCCGTAGGCAAGGGGGCCACCCAGCTGCTACTGGGTCTAGCTTTTTGGACAGGTAGGCCACCGGCCGACGCCAAGGTCCCAGTTTTTGCGTTAGGACACCTTTGGCGTAGCCCTGCTTCTCGTCGACAAAGAGTTCAA	ATGGCTGCCACCATCCGTAGGCAGGGGGGCCAGCCAGCTGCCACTGGGTCTAGCTTTTTAGACAGGTAGGCCACCGGCCGACGCCAAGGTCCCAGCTTTTGCGTTAGGACGCCTTTGGCGTAGCCCTGCTTCTCGTCGACAAAGAGTTCAA	151	5602	Murine	leukemia	virus	isolate	4070A	gag-pro-pol	polyprotein	gene,	complete	cds
A00125:307:H27MGDSXY:2:1542:26395:28103	AF071010.1	93.377	151	10	0	1	151	3488	3338	2.6e-54	224	gi|3273865|gb|AF071010.1|AF071010	121	141	141	0	93.38	1	-1	TCCCTTTTTTACTTCTAGGCCTGTGGTCAATAGTCCTTGCACCTGTTCTTCAATTGAGGTTGAGCGTCTCTTTCTATTTTCTATTCCCATTTCTAACTTCTGAATTTGAGTAAAAATAGTACTAAAAGATAATGATTCATTTCTTAACATA	TCCCCTTTTTACTTCTAGGCCTGCGGCCGATAGCTCTTGCACCTGTTCTTCAACTGAGACTGAGCGTCTCTTTCTACTTTCTATTCCCATTTCTAACTTCTGAATTTGAGTAAAAATAGTACTAAAAGATAATGATTCATTTCTTAACATA	151	4142	Mouse	mammary	tumor	virus	putative	integrase,	env	polyprotein,	and	superantigen	mRNA,	complete	cds
A00125:307:H27MGDSXY:2:2306:13955:16141	AF071010.1	93.377	151	10	0	1	151	3488	3338	2.6e-54	224	gi|3273865|gb|AF071010.1|AF071010	121	141	141	0	93.38	1	-1	TCCCTTTTTTACTTCTAGGCCTGTGGTCAATAGTCCTTGCACCTGTTCTTCAATTGAGGTTGAGCGTCTCTTTCTATTTTCTATTCCCATTTCTAACTTCTGAATTTGAGTAAAAATAGTACTAAAAGATAATGATTCATTTCTTAACATA	TCCCCTTTTTACTTCTAGGCCTGCGGCCGATAGCTCTTGCACCTGTTCTTCAACTGAGACTGAGCGTCTCTTTCTACTTTCTATTCCCATTTCTAACTTCTGAATTTGAGTAAAAATAGTACTAAAAGATAATGATTCATTTCTTAACATA	151	4142	Mouse	mammary	tumor	virus	putative	integrase,	env	polyprotein,	and	superantigen	mRNA,	complete	cds
A00125:307:H27MGDSXY:2:2265:24722:15906	AF252854.1	100	151	0	0	1	151	23858	23708	5.47e-71	279	gi|9802268|gb|AF252854.1|AF252854	151	151	151	0	100	1	-1	CTGTTGACGTACTGAATGACGGGGTTAAGGTTTTTCCAAGCTTCTTCTGCGCCTTCCCTGCATTGGGAATTGTAGTAGTGAATTACATTTTTTGGTATATTAACTTTGTGGCGGTAAAGCAGATATCTGCGAGTAAAAGCTACGTCGTGGT	CTGTTGACGTACTGAATGACGGGGTTAAGGTTTTTCCAAGCTTCTTCTGCGCCTTCCCTGCATTGGGAATTGTAGTAGTGAATTACATTTTTTGGTATATTAACTTTGTGGCGGTAAAGCAGATATCTGCGAGTAAAAGCTACGTCGTGGT	151	33034	Bovine	adenovirus	type	2,	complete	genome
A00125:307:H27MGDSXY:2:1139:29451:19836	AF252854.1	99.338	151	1	0	1	151	14637	14487	2.55e-69	274	gi|9802268|gb|AF252854.1|AF252854	148	150	150	0	99.34	1	-1	TCGAAGCACGCGCTTTACTTTTCTACCACGCCACTGATAAGGGCGTCTAGGCGCCGTGGCCCCTACGACTTCAACATCCTCTGTTAACAAGTCGTCTATTTGAGGACGTTTCCACTTTCTTTTGGACTTTATTTCCTCTTCTTTAACTCTT	TCGAAGCACGCGCTTTACTTTTCTACCACGCCACTGATAAGGGCGTCTAGGCGCCGTGGCCCCTACGACTTCAACATCCTCTGTTAACAAGTCGTCTATTTGAGGACGTTTCCACTTTCTTTTGGACTTTATTTCCTCTTTTTTAACTCTT	151	33034	Bovine	adenovirus	type	2,	complete	genome
A00125:307:H27MGDSXY:2:2271:24424:24064	AF252854.1	99.338	151	1	0	1	151	23931	23781	2.55e-69	274	gi|9802268|gb|AF252854.1|AF252854	148	150	150	0	99.34	1	-1	CCTCTGCTTTGCTGAAATATAGCATACAAGGTAGGAAAAATCTTAGCTCTCAGCTCTTGGGTTGCGGCTGGCTCTGTTGACGTACTGACTGACGGGGTTAAGGTTTTTCCAAGCTTCTTCTGCGCCTTCCCTGCATTGGGAATTGTAGTAG	CCTCTGCTTTGCTGAAATATAGCATACAAGGTAGGAAAAATCTTAGCTCTCAGCTCTTGGGTTGCGGCTGGCTCTGTTGACGTACTGAATGACGGGGTTAAGGTTTTTCCAAGCTTCTTCTGCGCCTTCCCTGCATTGGGAATTGTAGTAG	151	33034	Bovine	adenovirus	type	2,	complete	genome
A00125:307:H27MGDSXY:2:1324:6180:31548	U44123.1	100	151	0	0	1	151	1531	1681	5.47e-71	279	gi|1574958|gb|U44123.1|BAU44123	151	151	151	0	100	1	1	GATGCCGATTGTTCATACTAGTGCTGCCAAAAGAAGCGCTGTGCCTACTGTGGAAGTCTTAGCCCCTAAAAAGCGCCGCTTCACAGAGTCTTCTGATCAGCTTGCAGTGGACATGGTTACTGAAACAAGCACTGTTCCTCCAGGAACGGCT	GATGCCGATTGTTCATACTAGTGCTGCCAAAAGAAGCGCTGTGCCTACTGTGGAAGTCTTAGCCCCTAAAAAGCGCCGCTTCACAGAGTCTTCTGATCAGCTTGCAGTGGACATGGTTACTGAAACAAGCACTGTTCCTCCAGGAACGGCT	151	2609	Bovine	adenovirus	2	penton	base	protein	(L2III)	gene,	partial	cds;	major	core	protein	precursor	(L2pVII),	minor	core	protein	(L2pV),	and	mu	core	protein	precursor	(L2pX)	genes,
A00125:307:H27MGDSXY:2:1526:28320:25175	U44123.1	100	151	0	0	1	151	1531	1681	5.47e-71	279	gi|1574958|gb|U44123.1|BAU44123	151	151	151	0	100	1	1	GATGCCGATTGTTCATACTAGTGCTGCCAAAAGAAGCGCTGTGCCTACTGTGGAAGTCTTAGCCCCTAAAAAGCGCCGCTTCACAGAGTCTTCTGATCAGCTTGCAGTGGACATGGTTACTGAAACAAGCACTGTTCCTCCAGGAACGGCT	GATGCCGATTGTTCATACTAGTGCTGCCAAAAGAAGCGCTGTGCCTACTGTGGAAGTCTTAGCCCCTAAAAAGCGCCGCTTCACAGAGTCTTCTGATCAGCTTGCAGTGGACATGGTTACTGAAACAAGCACTGTTCCTCCAGGAACGGCT	151	2609	Bovine	adenovirus	2	penton	base	protein	(L2III)	gene,	partial	cds;	major	core	protein	precursor	(L2pVII),	minor	core	protein	(L2pV),	and	mu	core	protein	precursor	(L2pX)	genes,
A00125:307:H27MGDSXY:2:1139:29451:19836	U44123.1	99.338	151	1	0	1	151	1318	1168	2.55e-69	274	gi|1574958|gb|U44123.1|BAU44123	148	150	150	0	99.34	1	-1	TCGAAGCACGCGCTTTACTTTTCTACCACGCCACTGATAAGGGCGTCTAGGCGCCGTGGCCCCTACGACTTCAACATCCTCTGTTAACAAGTCGTCTATTTGAGGACGTTTCCACTTTCTTTTGGACTTTATTTCCTCTTCTTTAACTCTT	TCGAAGCACGCGCTTTACTTTTCTACCACGCCACTGATAAGGGCGTCTAGGCGCCGTGGCCCCTACGACTTCAACATCCTCTGTTAACAAGTCGTCTATTTGAGGACGTTTCCACTTTCTTTTGGACTTTATTTCCTCTTTTTTAACTCTT	151	2609	Bovine	adenovirus	2	penton	base	protein	(L2III)	gene,	partial	cds;	major	core	protein	precursor	(L2pVII),	minor	core	protein	(L2pV),	and	mu	core	protein	precursor	(L2pX)	genes,
A00125:307:H27MGDSXY:2:2335:28962:7874	AB111966.1	88	150	18	0	1	150	5812	5961	2.05e-40	178	gi|39725568|dbj|AB111966.1|	96	132	132	0	88	1	1	CTGGTGCTCCGTCTTAGAGGTGGGATGCAGATCTTCGTGAAGACCCTGACTGGTAAGACCATCACTCTCGAAGTGGAGCCGAGTGACACCATTGAGAATGTCAAGGCAAAGATCCAAGACAAGGAAGGCATCCCTCCTGACCAGCAGAGG	CTGGTCCCCCGCCTCAGAGGTGGGATGCAGATCTTCGTGAAGACCTTGACCGGCAAGACCATCACCCTGGAGGTGGAGCCCAGTGACACCATCGAGAACGTCAAGGCCAAGATCCAAGACAAAGAGGGCATCCCCCCAGACCAGCAGAGG	151	9060	Bovine	viral	diarrhea	virus	190cp	gene	for	poryprotein,	partai	cds,	strain:	190cp
A00125:307:H27MGDSXY:2:2335:28962:7874	AB111967.1	88.667	150	17	0	1	150	4366	4515	4.42e-42	183	gi|39725570|dbj|AB111967.1|	99	133	133	0	88.67	1	1	CTGGTGCTCCGTCTTAGAGGTGGGATGCAGATCTTCGTGAAGACCCTGACTGGTAAGACCATCACTCTCGAAGTGGAGCCGAGTGACACCATTGAGAATGTCAAGGCAAAGATCCAAGACAAGGAAGGCATCCCTCCTGACCAGCAGAGG	CTGGTCCTCCGCCTCAGAGGTGGGATGCAGATCTTCGTGAAGACCTTGACCGGCAAGACCATCACCCTGGAGGTGGAGCCCAGTGACACCATCGAGAACGTCAAGGCCAAGATCCAAGACAAAGAGGGCATCCCCCCAGACCAGCAGAGG	151	7260	Bovine	viral	diarrhea	virus	T-20	gene	for	poryprotein,	partai	cds,	strain:	T-20
A00125:307:H27MGDSXY:2:2335:28962:7874	AF104019.1	88.667	150	17	0	1	150	867	1016	4.42e-42	183	gi|5523966|gb|AF104019.1|AF104019	99	133	133	0	88.67	1	1	CTGGTGCTCCGTCTTAGAGGTGGGATGCAGATCTTCGTGAAGACCCTGACTGGTAAGACCATCACTCTCGAAGTGGAGCCGAGTGACACCATTGAGAATGTCAAGGCAAAGATCCAAGACAAGGAAGGCATCCCTCCTGACCAGCAGAGG	CTGGTCCTCCGCCTCAGAGGTGGGATGCAGATCTTCGTGAAGACCTTGACCGGCAAGACCATCACCCTGGAGGTGGAGCCCAGTGACACCATCGAGAACGTCAAGGCCAAGATCCAAGACAAAGAGGGCATCCCCCCAGACCAGCAGAGG	151	1289	Bovine	viral	diarrhea	virus-2	subgenome	A	polyprotein	mRNA,	partial	cds
A00125:307:H27MGDSXY:2:2335:28962:7874	AF104020.1	88.667	150	17	0	1	150	789	938	4.42e-42	183	gi|5523968|gb|AF104020.1|AF104020	99	133	133	0	88.67	1	1	CTGGTGCTCCGTCTTAGAGGTGGGATGCAGATCTTCGTGAAGACCCTGACTGGTAAGACCATCACTCTCGAAGTGGAGCCGAGTGACACCATTGAGAATGTCAAGGCAAAGATCCAAGACAAGGAAGGCATCCCTCCTGACCAGCAGAGG	CTGGTCCTCCGCCTCAGAGGTGGGATGCAGATCTTCGTGAAGACCTTGACCGGCAAGACCATCACCCTGGAGGTGGAGCCCAGTGACACCATCGAGAACGTCAAGGCCAAGATCCAAGACAAAGAGGGCATCCCCCCAGACCAGCAGAGG	151	1211	Bovine	viral	diarrhea	virus-2	subgenome	B	polyprotein	mRNA,	partial	cds
A00125:307:H27MGDSXY:2:2335:28962:7874	AF104020.1	88	150	18	0	1	150	561	710	2.05e-40	178	gi|5523968|gb|AF104020.1|AF104020	96	132	132	0	88	1	1	CTGGTGCTCCGTCTTAGAGGTGGGATGCAGATCTTCGTGAAGACCCTGACTGGTAAGACCATCACTCTCGAAGTGGAGCCGAGTGACACCATTGAGAATGTCAAGGCAAAGATCCAAGACAAGGAAGGCATCCCTCCTGACCAGCAGAGG	CTGGTCCTCCGCCTCAGAGGTGGGATGCAGATCTTCGTGAAGACCTTGACCGGCAAGACCATCACCCTGGAGGTGGAGCCCAGTGACACCATCGAGAACGTCAAGGCCAAGATCCAAGACAAAGAGGGCATCCCCCCAGACCAGCGGAGG	151	1211	Bovine	viral	diarrhea	virus-2	subgenome	B	polyprotein	mRNA,	partial	cds
A00125:307:H27MGDSXY:2:2434:28800:32737	EU075329.1	95.364	151	7	0	1	151	3135	3285	2.58e-59	241	gi|156153249|gb|EU075329.1|	130	144	144	0	95.36	1	1	CCTATCAAGAAATCAAGCAAGCTCTTCTAACTGCCCCAGCCCTGGGGTTGCCAGATTTGACTAAGCCCTTTGAACTCTTTGTCGACGAGAAGCAGGGCTACGCCAAAGGTGTCCTAACGCAAAAACTGGGACCTTGGCGTCGGCCGGTGGC	CCTTTCAAGAAATCAAACAGGCTCTTCTAACTGCCCCAGCCCTGGGATTGCCAGACTTGACTAAGCCCTTTGAACTCTTTGTCGACGAGAAGCAGGGCTACGCCAAAGGCGTCCTAACGCAAAAGCTGGGACCTTGGCGTCGGCCGGTGGC	151	5602	Murine	leukemia	virus	isolate	4070A	gag-pro-pol	polyprotein	gene,	complete	cds
A00125:307:H27MGDSXY:2:2439:20437:9956	EU075329.1	95.364	151	7	0	1	151	3135	3285	2.58e-59	241	gi|156153249|gb|EU075329.1|	130	144	144	0	95.36	1	1	CCTATCAAGAAATCAAGCAAGCTCTTCTAACTGCCCCAGCCCTGGGGTTGCCAGATTTGACTAAGCCCTTTGAACTCTTTGTCGACGAGAAGCAGGGCTACGCCAAAGGTGTCCTAACGCAAAAACTGGGACCTTGGCGTCGGCCGGTGGC	CCTTTCAAGAAATCAAACAGGCTCTTCTAACTGCCCCAGCCCTGGGATTGCCAGACTTGACTAAGCCCTTTGAACTCTTTGTCGACGAGAAGCAGGGCTACGCCAAAGGCGTCCTAACGCAAAAGCTGGGACCTTGGCGTCGGCCGGTGGC	151	5602	Murine	leukemia	virus	isolate	4070A	gag-pro-pol	polyprotein	gene,	complete	cds
A00125:307:H27MGDSXY:2:1578:31647:28808	HQ246218.1	97.351	151	4	0	1	151	3858	3708	2.57e-64	257	gi|313762331|gb|HQ246218.1|	139	147	147	0	97.35	1	-1	ATGGCTGCTACCATCCGTAGGCAAGGGGGCCACCCAGCTGCTACTGGGTCTAGCTTTTTGGACAGGTAGGCCACCGGCCGACGCCAAGGTCCCAGTTTTTGCGTTAGGACACCTTTGGCGTAGCCCTGCTTCTCGTCGACAAAGAGTTCAA	ATGGCTGCTACCATCCGTAGGCAAGGGGGCCACCCGGCTGCCACTGGGTCTAGCTTTTTGGACAGGTAGGCCACAGGCCGACGCCAAGGTCCCAGTTTTTGCGTTAGGACGCCTTTGGCGTAGCCCTGCTTCTCGTCGACAAAGAGTTCAA	151	8189	Murine	leukemia	virus	N417,	complete	genome
A00125:307:H27MGDSXY:2:1542:26395:28103	AF136898.1	94.702	151	8	0	1	151	576	426	1.2e-57	235	gi|4589349|gb|AF136898.1|	127	143	143	0	94.7	1	-1	TCCCTTTTTTACTTCTAGGCCTGTGGTCAATAGTCCTTGCACCTGTTCTTCAATTGAGGTTGAGCGTCTCTTTCTATTTTCTATTCCCATTTCTAACTTCTGAATTTGAGTAAAAATAGTACTAAAAGATAATGATTCATTTCTTAACATA	TCCCTTTTTTACTTCTAGGCCTGCGGCCGATAGCTCTTGCACCTGTTCTTCAACTGAGGCTGAGCGTCTCTTTCTACTTTCTATTCCCATTTCTAACTTCTGAATTTGAGTAAAAATAGTACTAAAAGATAATGATTCATTTCTTAACATA	151	948	Mouse	mammary	tumor	virus	strain	RIII/Sa-MMTV/1	long	terminal	repeat,	partial	sequence;	and	superantigen	(SAG)	mRNA,	complete	cds
A00125:307:H27MGDSXY:2:2306:13955:16141	AF136898.1	94.702	151	8	0	1	151	576	426	1.2e-57	235	gi|4589349|gb|AF136898.1|	127	143	143	0	94.7	1	-1	TCCCTTTTTTACTTCTAGGCCTGTGGTCAATAGTCCTTGCACCTGTTCTTCAATTGAGGTTGAGCGTCTCTTTCTATTTTCTATTCCCATTTCTAACTTCTGAATTTGAGTAAAAATAGTACTAAAAGATAATGATTCATTTCTTAACATA	TCCCTTTTTTACTTCTAGGCCTGCGGCCGATAGCTCTTGCACCTGTTCTTCAACTGAGGCTGAGCGTCTCTTTCTACTTTCTATTCCCATTTCTAACTTCTGAATTTGAGTAAAAATAGTACTAAAAGATAATGATTCATTTCTTAACATA	151	948	Mouse	mammary	tumor	virus	strain	RIII/Sa-MMTV/1	long	terminal	repeat,	partial	sequence;	and	superantigen	(SAG)	mRNA,	complete	cds
A00125:307:H27MGDSXY:2:1542:26395:28103	AF136899.1	94.702	151	8	0	1	151	576	426	1.2e-57	235	gi|4589351|gb|AF136899.1|	127	143	143	0	94.7	1	-1	TCCCTTTTTTACTTCTAGGCCTGTGGTCAATAGTCCTTGCACCTGTTCTTCAATTGAGGTTGAGCGTCTCTTTCTATTTTCTATTCCCATTTCTAACTTCTGAATTTGAGTAAAAATAGTACTAAAAGATAATGATTCATTTCTTAACATA	TCCCTTTTTTACTTCTAGGCCTGCGGCCGATAGCTCTTGCACCTGTTCTTCAACTGAGGCTGAGCGTCTCTTTCTACTTTCTATTCCCATTTCTAACTTCTGAATTTGAGTAAAAATAGTACTAAAAGATAATGATTCATTTCTTAACATA	151	978	Mouse	mammary	tumor	virus	strain	RIII/Sa-MMTV/2	long	terminal	repeat,	partial	sequence;	and	superantigen	(SAG)	mRNA,	complete	cds
A00125:307:H27MGDSXY:2:2306:13955:16141	AF136899.1	94.702	151	8	0	1	151	576	426	1.2e-57	235	gi|4589351|gb|AF136899.1|	127	143	143	0	94.7	1	-1	TCCCTTTTTTACTTCTAGGCCTGTGGTCAATAGTCCTTGCACCTGTTCTTCAATTGAGGTTGAGCGTCTCTTTCTATTTTCTATTCCCATTTCTAACTTCTGAATTTGAGTAAAAATAGTACTAAAAGATAATGATTCATTTCTTAACATA	TCCCTTTTTTACTTCTAGGCCTGCGGCCGATAGCTCTTGCACCTGTTCTTCAACTGAGGCTGAGCGTCTCTTTCTACTTTCTATTCCCATTTCTAACTTCTGAATTTGAGTAAAAATAGTACTAAAAGATAATGATTCATTTCTTAACATA	151	978	Mouse	mammary	tumor	virus	strain	RIII/Sa-MMTV/2	long	terminal	repeat,	partial	sequence;	and	superantigen	(SAG)	mRNA,	complete	cds
A00125:307:H27MGDSXY:2:1542:26395:28103	AF136900.1	93.377	151	10	0	1	151	576	426	2.6e-54	224	gi|4589353|gb|AF136900.1|AF136900	121	141	141	0	93.38	1	-1	TCCCTTTTTTACTTCTAGGCCTGTGGTCAATAGTCCTTGCACCTGTTCTTCAATTGAGGTTGAGCGTCTCTTTCTATTTTCTATTCCCATTTCTAACTTCTGAATTTGAGTAAAAATAGTACTAAAAGATAATGATTCATTTCTTAACATA	TCCCCTTTTTACTTCTAGGCCTGAGGCCCTTAGTCCTTGCACCTGTTCTTCAACTGAGGTTGAGCGTCTCTTTCTATTTTCTATTCCCATTTCTAACCTTTGAATTTGAGTAAAAATAGTACTAAAAGGTAACGATTCATTTCTTAACATA	151	963	Mouse	mammary	tumor	virus	strain	RIII/Sa-MMTV/3	long	terminal	repeat,	partial	sequence;	and	superantigen	(SAG)	mRNA,	complete	cds
A00125:307:H27MGDSXY:2:2306:13955:16141	AF136900.1	93.377	151	10	0	1	151	576	426	2.6e-54	224	gi|4589353|gb|AF136900.1|AF136900	121	141	141	0	93.38	1	-1	TCCCTTTTTTACTTCTAGGCCTGTGGTCAATAGTCCTTGCACCTGTTCTTCAATTGAGGTTGAGCGTCTCTTTCTATTTTCTATTCCCATTTCTAACTTCTGAATTTGAGTAAAAATAGTACTAAAAGATAATGATTCATTTCTTAACATA	TCCCCTTTTTACTTCTAGGCCTGAGGCCCTTAGTCCTTGCACCTGTTCTTCAACTGAGGTTGAGCGTCTCTTTCTATTTTCTATTCCCATTTCTAACCTTTGAATTTGAGTAAAAATAGTACTAAAAGGTAACGATTCATTTCTTAACATA	151	963	Mouse	mammary	tumor	virus	strain	RIII/Sa-MMTV/3	long	terminal	repeat,	partial	sequence;	and	superantigen	(SAG)	mRNA,	complete	cds
A00125:307:H27MGDSXY:2:1604:19524:22999	KY274514.1	82.119	151	27	0	1	151	161735	161585	5.83e-26	130	gi|1184843085|gb|KY274514.1|	70	124	124	0	82.12	1	-1	GGGTTAGGGTTAGGGTTAGGGTTAGGGTAAATCTTAAGATAATGGTTATGGTAAAGATTATAGTAAGAGTTATGGTTATGGTTAGGGTTAGTGTAAGTTTTAGATTTAGGTTTAGTGTTAGGGTTAGGGTTAGGGTTAGGGGTAGGGTTAG	GGGTTAGGGTTAGGGTTAGGGTTAGGGTTAGGGTTAGGGTTAGGGTTAGGGTTAGGGTTAGGGTTAGGGTTAGGGTTAGGGTTAGGGTTAGGGTTAGGGTTAGGGTTAGGGTTAGGGTTAGGGTTAGGGTTAGGGTTAGGGTTAGGGTTAG	151	162111	Human	herpesvirus	6	strain	HP24D3,	partial	genome
A00125:307:H27MGDSXY:2:1604:19524:22999	KY274514.1	82.119	151	27	0	1	151	161741	161591	5.83e-26	130	gi|1184843085|gb|KY274514.1|	70	124	124	0	82.12	1	-1	GGGTTAGGGTTAGGGTTAGGGTTAGGGTAAATCTTAAGATAATGGTTATGGTAAAGATTATAGTAAGAGTTATGGTTATGGTTAGGGTTAGTGTAAGTTTTAGATTTAGGTTTAGTGTTAGGGTTAGGGTTAGGGTTAGGGGTAGGGTTAG	GGGTTAGGGTTAGGGTTAGGGTTAGGGTTAGGGTTAGGGTTAGGGTTAGGGTTAGGGTTAGGGTTAGGGTTAGGGTTAGGGTTAGGGTTAGGGTTAGGGTTAGGGTTAGGGTTAGGGTTAGGGTTAGGGTTAGGGTTAGGGTTAGGGTTAG	151	162111	Human	herpesvirus	6	strain	HP24D3,	partial	genome
A00125:307:H27MGDSXY:2:2434:28800:32737	HQ246218.1	95.364	151	7	0	1	151	3639	3789	2.58e-59	241	gi|313762331|gb|HQ246218.1|	130	144	144	0	95.36	1	1	CCTATCAAGAAATCAAGCAAGCTCTTCTAACTGCCCCAGCCCTGGGGTTGCCAGATTTGACTAAGCCCTTTGAACTCTTTGTCGACGAGAAGCAGGGCTACGCCAAAGGTGTCCTAACGCAAAAACTGGGACCTTGGCGTCGGCCGGTGGC	CCTATCAAGAAATCAAACAGGCCCTTCTAACTGCCCCCGCCCTGGGATTGCCAGATTTGACTAAGCCCTTTGAACTCTTTGTCGACGAGAAGCAGGGCTACGCCAAAGGCGTCCTAACGCAAAAACTGGGACCTTGGCGTCGGCCTGTGGC	151	8189	Murine	leukemia	virus	N417,	complete	genome
A00125:307:H27MGDSXY:2:2439:20437:9956	HQ246218.1	95.364	151	7	0	1	151	3639	3789	2.58e-59	241	gi|313762331|gb|HQ246218.1|	130	144	144	0	95.36	1	1	CCTATCAAGAAATCAAGCAAGCTCTTCTAACTGCCCCAGCCCTGGGGTTGCCAGATTTGACTAAGCCCTTTGAACTCTTTGTCGACGAGAAGCAGGGCTACGCCAAAGGTGTCCTAACGCAAAAACTGGGACCTTGGCGTCGGCCGGTGGC	CCTATCAAGAAATCAAACAGGCCCTTCTAACTGCCCCCGCCCTGGGATTGCCAGATTTGACTAAGCCCTTTGAACTCTTTGTCGACGAGAAGCAGGGCTACGCCAAAGGCGTCCTAACGCAAAAACTGGGACCTTGGCGTCGGCCTGTGGC	151	8189	Murine	leukemia	virus	N417,	complete	genome
A00125:307:H27MGDSXY:2:1578:31647:28808	K02027.1	97.037	135	4	0	1	135	135	1	2.01e-55	228	gi|332063|gb|K02027.1|MLVPOL	123	131	131	0	97.04	1	-1	ATGGCTGCTACCATCCGTAGGCAAGGGGGCCACCCAGCTGCTACTGGGTCTAGCTTTTTGGACAGGTAGGCCACCGGCCGACGCCAAGGTCCCAGTTTTTGCGTTAGGACACCTTTGGCGTAGCCCTGCTTCTCG	ATGGCTGCTACCATCCGTAGACAAGGGGGCCACCCAGCTGCCACTGGGTCTAGCTTTTTGGACAGGTAGGCCACGGGCCGACGCCAAGGTCCCAGTTTTTGCGTTAGGACGCCTTTGGCGTAGCCCTGCTTCTCG	151	374	Murine	leukemia	virus	pol	gene,	partial	coding	sequence
A00125:307:H27MGDSXY:2:2458:27778:12868	X84846.1	96.026	151	6	0	1	151	663	513	5.55e-61	246	gi|1469265|emb|X84846.1|	133	145	145	0	96.03	1	-1	TGGCACAAAATCGTATTCATTAAAACCGGGAGGTAGATGAGATGTGACGAACGTGTACATCGACTGAAATCCCTGGTAATCCGTTTTAGAATCCATGATAATAATTTTTTGGATGATTGGGAGCTTTTTTTGCACGTTCAAAATTTTTTGC	TGGTACAAAATCGTATTCATTAAAACCGGGAGGTAGATGAGATGTGACGAACGTGTACATCGACTGAAATCCCTGGTAATCCGTTTTAGAATCCATGATAATAATTTTCTGGATTATTGGTAATTTTTTTTGCACGTTCAAAATTTTTTGC	151	1773	P.pyralis	luc	gene	in	Autographa	californica	nuclear	polyhedrosis	virus	vector	(isolate	1.1.1)
A00125:307:H27MGDSXY:2:2643:22987:18129	KU746283.1	98.013	151	3	0	1	151	264	114	5.51e-66	263	gi|1020216203|gb|KU746283.1|	142	148	148	0	98.01	1	-1	CGGACCCCACCCGTTTACCTCTTAACGGTTTCACGCCCTCTTGAACTCTCTCTTTAAAGTTCTTTTCAACTTTCCCTTACGGTACTTGTTGGCTATCGGTCTCGTGCCCGTATTTAGCCTTAGATGGAGTTTACCACCCGCTTTGGGCTGC	CGGACCCCACCCGTTTACCTCTTAACGGTTTCACGCCCTCTTGAACTCTCTCTTCAAAGTTCTTTTCAACTTTCCCTTACGGTACTTGTTGACTATCGGTCTCGTGCCGGTATTTAGCCTTAGATGGAGTTTACCACCCGCTTTGGGCTGC	151	8109	Guanarito	mammarenavirus	isolate	CVH-960201	segment	L,	complete	sequence
A00125:307:H27MGDSXY:2:1604:19524:22999	KY274514.1	82.119	151	27	0	1	151	161747	161597	5.83e-26	130	gi|1184843085|gb|KY274514.1|	70	124	124	0	82.12	1	-1	GGGTTAGGGTTAGGGTTAGGGTTAGGGTAAATCTTAAGATAATGGTTATGGTAAAGATTATAGTAAGAGTTATGGTTATGGTTAGGGTTAGTGTAAGTTTTAGATTTAGGTTTAGTGTTAGGGTTAGGGTTAGGGTTAGGGGTAGGGTTAG	GGGTTAGGGTTAGGGTTAGGGTTAGGGTTAGGGTTAGGGTTAGGGTTAGGGTTAGGGTTAGGGTTAGGGTTAGGGTTAGGGTTAGGGTTAGGGTTAGGGTTAGGGTTAGGGTTAGGGTTAGGGTTAGGGTTAGGGTTAGGGTTAGGGTTAG	151	162111	Human	herpesvirus	6	strain	HP24D3,	partial	genome
A00125:307:H27MGDSXY:2:1604:19524:22999	KY274514.1	82.119	151	27	0	1	151	161753	161603	5.83e-26	130	gi|1184843085|gb|KY274514.1|	70	124	124	0	82.12	1	-1	GGGTTAGGGTTAGGGTTAGGGTTAGGGTAAATCTTAAGATAATGGTTATGGTAAAGATTATAGTAAGAGTTATGGTTATGGTTAGGGTTAGTGTAAGTTTTAGATTTAGGTTTAGTGTTAGGGTTAGGGTTAGGGTTAGGGGTAGGGTTAG	GGGTTAGGGTTAGGGTTAGGGTTAGGGTTAGGGTTAGGGTTAGGGTTAGGGTTAGGGTTAGGGTTAGGGTTAGGGTTAGGGTTAGGGTTAGGGTTAGGGTTAGGGTTAGGGTTAGGGTTAGGGTTAGGGTTAGGGTTAGGGTTAGGGTTAG	151	162111	Human	herpesvirus	6	strain	HP24D3,	partial	genome
A00125:307:H27MGDSXY:2:1604:19524:22999	KY274514.1	82.119	151	27	0	1	151	161759	161609	5.83e-26	130	gi|1184843085|gb|KY274514.1|	70	124	124	0	82.12	1	-1	GGGTTAGGGTTAGGGTTAGGGTTAGGGTAAATCTTAAGATAATGGTTATGGTAAAGATTATAGTAAGAGTTATGGTTATGGTTAGGGTTAGTGTAAGTTTTAGATTTAGGTTTAGTGTTAGGGTTAGGGTTAGGGTTAGGGGTAGGGTTAG	GGGTTAGGGTTAGGGTTAGGGTTAGGGTTAGGGTTAGGGTTAGGGTTAGGGTTAGGGTTAGGGTTAGGGTTAGGGTTAGGGTTAGGGTTAGGGTTAGGGTTAGGGTTAGGGTTAGGGTTAGGGTTAGGGTTAGGGTTAGGGTTAGGGTTAG	151	162111	Human	herpesvirus	6	strain	HP24D3,	partial	genome
A00125:307:H27MGDSXY:2:1604:19524:22999	KY274514.1	82.119	151	27	0	1	151	161765	161615	5.83e-26	130	gi|1184843085|gb|KY274514.1|	70	124	124	0	82.12	1	-1	GGGTTAGGGTTAGGGTTAGGGTTAGGGTAAATCTTAAGATAATGGTTATGGTAAAGATTATAGTAAGAGTTATGGTTATGGTTAGGGTTAGTGTAAGTTTTAGATTTAGGTTTAGTGTTAGGGTTAGGGTTAGGGTTAGGGGTAGGGTTAG	GGGTTAGGGTTAGGGTTAGGGTTAGGGTTAGGGTTAGGGTTAGGGTTAGGGTTAGGGTTAGGGTTAGGGTTAGGGTTAGGGTTAGGGTTAGGGTTAGGGTTAGGGTTAGGGTTAGGGTTAGGGTTAGGGTTAGGGTTAGGGTTAGGGTTAG	151	162111	Human	herpesvirus	6	strain	HP24D3,	partial	genome
A00125:307:H27MGDSXY:2:1604:19524:22999	KY274514.1	82.119	151	27	0	1	151	161771	161621	5.83e-26	130	gi|1184843085|gb|KY274514.1|	70	124	124	0	82.12	1	-1	GGGTTAGGGTTAGGGTTAGGGTTAGGGTAAATCTTAAGATAATGGTTATGGTAAAGATTATAGTAAGAGTTATGGTTATGGTTAGGGTTAGTGTAAGTTTTAGATTTAGGTTTAGTGTTAGGGTTAGGGTTAGGGTTAGGGGTAGGGTTAG	GGGTTAGGGTTAGGGTTAGGGTTAGGGTTAGGGTTAGGGTTAGGGTTAGGGTTAGGGTTAGGGTTAGGGTTAGGGTTAGGGTTAGGGTTAGGGTTAGGGTTAGGGTTAGGGTTAGGGTTAGGGTTAGGGTTAGGGTTAGGGTTAGGGTTAG	151	162111	Human	herpesvirus	6	strain	HP24D3,	partial	genome
A00125:307:H27MGDSXY:2:1604:19524:22999	KY274514.1	82.119	151	27	0	1	151	161777	161627	5.83e-26	130	gi|1184843085|gb|KY274514.1|	70	124	124	0	82.12	1	-1	GGGTTAGGGTTAGGGTTAGGGTTAGGGTAAATCTTAAGATAATGGTTATGGTAAAGATTATAGTAAGAGTTATGGTTATGGTTAGGGTTAGTGTAAGTTTTAGATTTAGGTTTAGTGTTAGGGTTAGGGTTAGGGTTAGGGGTAGGGTTAG	GGGTTAGGGTTAGGGTTAGGGTTAGGGTTAGGGTTAGGGTTAGGGTTAGGGTTAGGGTTAGGGTTAGGGTTAGGGTTAGGGTTAGGGTTAGGGTTAGGGTTAGGGTTAGGGTTAGGGTTAGGGTTAGGGTTAGGGTTAGGGTTAGGGTTAG	151	162111	Human	herpesvirus	6	strain	HP24D3,	partial	genome
A00125:307:H27MGDSXY:2:1604:19524:22999	KY274514.1	82.119	151	27	0	1	151	161783	161633	5.83e-26	130	gi|1184843085|gb|KY274514.1|	70	124	124	0	82.12	1	-1	GGGTTAGGGTTAGGGTTAGGGTTAGGGTAAATCTTAAGATAATGGTTATGGTAAAGATTATAGTAAGAGTTATGGTTATGGTTAGGGTTAGTGTAAGTTTTAGATTTAGGTTTAGTGTTAGGGTTAGGGTTAGGGTTAGGGGTAGGGTTAG	GGGTTAGGGTTAGGGTTAGGGTTAGGGTTAGGGTTAGGGTTAGGGTTAGGGTTAGGGTTAGGGTTAGGGTTAGGGTTAGGGTTAGGGTTAGGGTTAGGGTTAGGGTTAGGGTTAGGGTTAGGGTTAGGGTTAGGGTTAGGGTTAGGGTTAG	151	162111	Human	herpesvirus	6	strain	HP24D3,	partial	genome
A00125:307:H27MGDSXY:2:1604:19524:22999	KY274514.1	82.119	151	27	0	1	151	161789	161639	5.83e-26	130	gi|1184843085|gb|KY274514.1|	70	124	124	0	82.12	1	-1	GGGTTAGGGTTAGGGTTAGGGTTAGGGTAAATCTTAAGATAATGGTTATGGTAAAGATTATAGTAAGAGTTATGGTTATGGTTAGGGTTAGTGTAAGTTTTAGATTTAGGTTTAGTGTTAGGGTTAGGGTTAGGGTTAGGGGTAGGGTTAG	GGGTTAGGGTTAGGGTTAGGGTTAGGGTTAGGGTTAGGGTTAGGGTTAGGGTTAGGGTTAGGGTTAGGGTTAGGGTTAGGGTTAGGGTTAGGGTTAGGGTTAGGGTTAGGGTTAGGGTTAGGGTTAGGGTTAGGGTTAGGGTTAGGGTTAG	151	162111	Human	herpesvirus	6	strain	HP24D3,	partial	genome
A00125:307:H27MGDSXY:2:1604:19524:22999	KY274514.1	82.119	151	27	0	1	151	161795	161645	5.83e-26	130	gi|1184843085|gb|KY274514.1|	70	124	124	0	82.12	1	-1	GGGTTAGGGTTAGGGTTAGGGTTAGGGTAAATCTTAAGATAATGGTTATGGTAAAGATTATAGTAAGAGTTATGGTTATGGTTAGGGTTAGTGTAAGTTTTAGATTTAGGTTTAGTGTTAGGGTTAGGGTTAGGGTTAGGGGTAGGGTTAG	GGGTTAGGGTTAGGGTTAGGGTTAGGGTTAGGGTTAGGGTTAGGGTTAGGGTTAGGGTTAGGGTTAGGGTTAGGGTTAGGGTTAGGGTTAGGGTTAGGGTTAGGGTTAGGGTTAGGGTTAGGGTTAGGGTTAGGGTTAGGGTTAGGGTTAG	151	162111	Human	herpesvirus	6	strain	HP24D3,	partial	genome
A00125:307:H27MGDSXY:2:1604:19524:22999	KY274514.1	82.119	151	27	0	1	151	161801	161651	5.83e-26	130	gi|1184843085|gb|KY274514.1|	70	124	124	0	82.12	1	-1	GGGTTAGGGTTAGGGTTAGGGTTAGGGTAAATCTTAAGATAATGGTTATGGTAAAGATTATAGTAAGAGTTATGGTTATGGTTAGGGTTAGTGTAAGTTTTAGATTTAGGTTTAGTGTTAGGGTTAGGGTTAGGGTTAGGGGTAGGGTTAG	GGGTTAGGGTTAGGGTTAGGGTTAGGGTTAGGGTTAGGGTTAGGGTTAGGGTTAGGGTTAGGGTTAGGGTTAGGGTTAGGGTTAGGGTTAGGGTTAGGGTTAGGGTTAGGGTTAGGGTTAGGGTTAGGGTTAGGGTTAGGGTTAGGGTTAG	151	162111	Human	herpesvirus	6	strain	HP24D3,	partial	genome
A00125:307:H27MGDSXY:2:1604:19524:22999	KY274514.1	82.119	151	27	0	1	151	161807	161657	5.83e-26	130	gi|1184843085|gb|KY274514.1|	70	124	124	0	82.12	1	-1	GGGTTAGGGTTAGGGTTAGGGTTAGGGTAAATCTTAAGATAATGGTTATGGTAAAGATTATAGTAAGAGTTATGGTTATGGTTAGGGTTAGTGTAAGTTTTAGATTTAGGTTTAGTGTTAGGGTTAGGGTTAGGGTTAGGGGTAGGGTTAG	GGGTTAGGGTTAGGGTTAGGGTTAGGGTTAGGGTTAGGGTTAGGGTTAGGGTTAGGGTTAGGGTTAGGGTTAGGGTTAGGGTTAGGGTTAGGGTTAGGGTTAGGGTTAGGGTTAGGGTTAGGGTTAGGGTTAGGGTTAGGGTTAGGGTTAG	151	162111	Human	herpesvirus	6	strain	HP24D3,	partial	genome
A00125:307:H27MGDSXY:2:1604:19524:22999	KY274514.1	82.119	151	27	0	1	151	161813	161663	5.83e-26	130	gi|1184843085|gb|KY274514.1|	70	124	124	0	82.12	1	-1	GGGTTAGGGTTAGGGTTAGGGTTAGGGTAAATCTTAAGATAATGGTTATGGTAAAGATTATAGTAAGAGTTATGGTTATGGTTAGGGTTAGTGTAAGTTTTAGATTTAGGTTTAGTGTTAGGGTTAGGGTTAGGGTTAGGGGTAGGGTTAG	GGGTTAGGGTTAGGGTTAGGGTTAGGGTTAGGGTTAGGGTTAGGGTTAGGGTTAGGGTTAGGGTTAGGGTTAGGGTTAGGGTTAGGGTTAGGGTTAGGGTTAGGGTTAGGGTTAGGGTTAGGGTTAGGGTTAGGGTTAGGGTTAGGGTTAG	151	162111	Human	herpesvirus	6	strain	HP24D3,	partial	genome
A00125:307:H27MGDSXY:2:1604:19524:22999	KY274514.1	82.119	151	27	0	1	151	161819	161669	5.83e-26	130	gi|1184843085|gb|KY274514.1|	70	124	124	0	82.12	1	-1	GGGTTAGGGTTAGGGTTAGGGTTAGGGTAAATCTTAAGATAATGGTTATGGTAAAGATTATAGTAAGAGTTATGGTTATGGTTAGGGTTAGTGTAAGTTTTAGATTTAGGTTTAGTGTTAGGGTTAGGGTTAGGGTTAGGGGTAGGGTTAG	GGGTTAGGGTTAGGGTTAGGGTTAGGGTTAGGGTTAGGGTTAGGGTTAGGGTTAGGGTTAGGGTTAGGGTTAGGGTTAGGGTTAGGGTTAGGGTTAGGGTTAGGGTTAGGGTTAGGGTTAGGGTTAGGGTTAGGGTTAGGGTTAGGGTTAG	151	162111	Human	herpesvirus	6	strain	HP24D3,	partial	genome
A00125:307:H27MGDSXY:2:1604:19524:22999	KY274514.1	82.119	151	27	0	1	151	161825	161675	5.83e-26	130	gi|1184843085|gb|KY274514.1|	70	124	124	0	82.12	1	-1	GGGTTAGGGTTAGGGTTAGGGTTAGGGTAAATCTTAAGATAATGGTTATGGTAAAGATTATAGTAAGAGTTATGGTTATGGTTAGGGTTAGTGTAAGTTTTAGATTTAGGTTTAGTGTTAGGGTTAGGGTTAGGGTTAGGGGTAGGGTTAG	GGGTTAGGGTTAGGGTTAGGGTTAGGGTTAGGGTTAGGGTTAGGGTTAGGGTTAGGGTTAGGGTTAGGGTTAGGGTTAGGGTTAGGGTTAGGGTTAGGGTTAGGGTTAGGGTTAGGGTTAGGGTTAGGGTTAGGGTTAGGGTTAGGGTTAG	151	162111	Human	herpesvirus	6	strain	HP24D3,	partial	genome
A00125:307:H27MGDSXY:2:1604:19524:22999	KY274514.1	82.119	151	27	0	1	151	161831	161681	5.83e-26	130	gi|1184843085|gb|KY274514.1|	70	124	124	0	82.12	1	-1	GGGTTAGGGTTAGGGTTAGGGTTAGGGTAAATCTTAAGATAATGGTTATGGTAAAGATTATAGTAAGAGTTATGGTTATGGTTAGGGTTAGTGTAAGTTTTAGATTTAGGTTTAGTGTTAGGGTTAGGGTTAGGGTTAGGGGTAGGGTTAG	GGGTTAGGGTTAGGGTTAGGGTTAGGGTTAGGGTTAGGGTTAGGGTTAGGGTTAGGGTTAGGGTTAGGGTTAGGGTTAGGGTTAGGGTTAGGGTTAGGGTTAGGGTTAGGGTTAGGGTTAGGGTTAGGGTTAGGGTTAGGGTTAGGGTTAG	151	162111	Human	herpesvirus	6	strain	HP24D3,	partial	genome
A00125:307:H27MGDSXY:2:1604:19524:22999	KY274514.1	82.119	151	27	0	1	151	161837	161687	5.83e-26	130	gi|1184843085|gb|KY274514.1|	70	124	124	0	82.12	1	-1	GGGTTAGGGTTAGGGTTAGGGTTAGGGTAAATCTTAAGATAATGGTTATGGTAAAGATTATAGTAAGAGTTATGGTTATGGTTAGGGTTAGTGTAAGTTTTAGATTTAGGTTTAGTGTTAGGGTTAGGGTTAGGGTTAGGGGTAGGGTTAG	GGGTTAGGGTTAGGGTTAGGGTTAGGGTTAGGGTTAGGGTTAGGGTTAGGGTTAGGGTTAGGGTTAGGGTTAGGGTTAGGGTTAGGGTTAGGGTTAGGGTTAGGGTTAGGGTTAGGGTTAGGGTTAGGGTTAGGGTTAGGGTTAGGGTTAG	151	162111	Human	herpesvirus	6	strain	HP24D3,	partial	genome
A00125:307:H27MGDSXY:2:1604:19524:22999	KY274514.1	82.119	151	27	0	1	151	161843	161693	5.83e-26	130	gi|1184843085|gb|KY274514.1|	70	124	124	0	82.12	1	-1	GGGTTAGGGTTAGGGTTAGGGTTAGGGTAAATCTTAAGATAATGGTTATGGTAAAGATTATAGTAAGAGTTATGGTTATGGTTAGGGTTAGTGTAAGTTTTAGATTTAGGTTTAGTGTTAGGGTTAGGGTTAGGGTTAGGGGTAGGGTTAG	GGGTTAGGGTTAGGGTTAGGGTTAGGGTTAGGGTTAGGGTTAGGGTTAGGGTTAGGGTTAGGGTTAGGGTTAGGGTTAGGGTTAGGGTTAGGGTTAGGGTTAGGGTTAGGGTTAGGGTTAGGGTTAGGGTTAGGGTTAGGGTTAGGGTTAG	151	162111	Human	herpesvirus	6	strain	HP24D3,	partial	genome
A00125:307:H27MGDSXY:2:1578:31647:28808	AF221065.1	96.689	151	5	0	1	151	3844	3694	1.19e-62	252	gi|11078528|gb|AF221065.1|	136	146	146	0	96.69	1	-1	ATGGCTGCTACCATCCGTAGGCAAGGGGGCCACCCAGCTGCTACTGGGTCTAGCTTTTTGGACAGGTAGGCCACCGGCCGACGCCAAGGTCCCAGTTTTTGCGTTAGGACACCTTTGGCGTAGCCCTGCTTCTCGTCGACAAAGAGTTCAA	ATGGCTGCTACCATCCGTAGGCAAGGGGGCCACCTAGCTGCCACTGGGTCTAGCTTCTTGGACAGGTAGGCCACAGGCCGACGCCAAGGTCCCAGTTTTTGCGTTAGGACGCCTTTGGCGTAGCCCTGCTTCTCGTCGACAAAGAGTTCAA	151	8207	DG-75	Murine	leukemia	virus,	complete	genome
A00125:307:H27MGDSXY:2:2434:28800:32737	AF221065.1	95.364	151	7	0	1	151	3625	3775	2.58e-59	241	gi|11078528|gb|AF221065.1|	130	144	144	0	95.36	1	1	CCTATCAAGAAATCAAGCAAGCTCTTCTAACTGCCCCAGCCCTGGGGTTGCCAGATTTGACTAAGCCCTTTGAACTCTTTGTCGACGAGAAGCAGGGCTACGCCAAAGGTGTCCTAACGCAAAAACTGGGACCTTGGCGTCGGCCGGTGGC	CCTATCAAGAAATCAAACAGGCCCTTCTAACTGCCCCCGCCCTGGGATTGCCAGATTTGACTAAGCCCTTTGAACTCTTTGTCGACGAGAAGCAGGGCTACGCCAAAGGCGTCCTAACGCAAAAACTGGGACCTTGGCGTCGGCCTGTGGC	151	8207	DG-75	Murine	leukemia	virus,	complete	genome
A00125:307:H27MGDSXY:2:2439:20437:9956	AF221065.1	95.364	151	7	0	1	151	3625	3775	2.58e-59	241	gi|11078528|gb|AF221065.1|	130	144	144	0	95.36	1	1	CCTATCAAGAAATCAAGCAAGCTCTTCTAACTGCCCCAGCCCTGGGGTTGCCAGATTTGACTAAGCCCTTTGAACTCTTTGTCGACGAGAAGCAGGGCTACGCCAAAGGTGTCCTAACGCAAAAACTGGGACCTTGGCGTCGGCCGGTGGC	CCTATCAAGAAATCAAACAGGCCCTTCTAACTGCCCCCGCCCTGGGATTGCCAGATTTGACTAAGCCCTTTGAACTCTTTGTCGACGAGAAGCAGGGCTACGCCAAAGGCGTCCTAACGCAAAAACTGGGACCTTGGCGTCGGCCTGTGGC	151	8207	DG-75	Murine	leukemia	virus,	complete	genome
A00125:307:H27MGDSXY:2:1578:31647:28808	KJ668270.1	96.689	151	5	0	1	151	3859	3709	1.19e-62	252	gi|657941484|gb|KJ668270.1|	136	146	146	0	96.69	1	-1	ATGGCTGCTACCATCCGTAGGCAAGGGGGCCACCCAGCTGCTACTGGGTCTAGCTTTTTGGACAGGTAGGCCACCGGCCGACGCCAAGGTCCCAGTTTTTGCGTTAGGACACCTTTGGCGTAGCCCTGCTTCTCGTCGACAAAGAGTTCAA	ATGGCTGCTACCATCCGTAGACAAGGGGGCCACCCAGCTGCCACTGGATCTAGCTTTTTGGACAGGTAGGCCACGGGCCGACGCCAAGGTCCCAGTTTTTGCGTTAGGACGCCTTTGGCGTAGCCCTGCTTCTCGTCGACAAAGAGTTCAA	151	8275	Ecotropic	murine	leukemia	virus,	complete	genome
A00125:307:H27MGDSXY:2:2434:28800:32737	KJ668270.1	94.702	151	8	0	1	151	3640	3790	1.2e-57	235	gi|657941484|gb|KJ668270.1|	127	143	143	0	94.7	1	1	CCTATCAAGAAATCAAGCAAGCTCTTCTAACTGCCCCAGCCCTGGGGTTGCCAGATTTGACTAAGCCCTTTGAACTCTTTGTCGACGAGAAGCAGGGCTACGCCAAAGGTGTCCTAACGCAAAAACTGGGACCTTGGCGTCGGCCGGTGGC	CCTATCAAGAAATCAAACAGGCCCTCCTAACTGCCCCCGCCCTGGGATTGCCAGATTTGACTAAGCCCTTTGAACTCTTTGTCGACGAGAAGCAGGGCTACGCCAAAGGCGTCCTAACGCAAAAACTGGGACCTTGGCGTCGGCCCGTGGC	151	8275	Ecotropic	murine	leukemia	virus,	complete	genome
A00125:307:H27MGDSXY:2:2439:20437:9956	KJ668270.1	94.702	151	8	0	1	151	3640	3790	1.2e-57	235	gi|657941484|gb|KJ668270.1|	127	143	143	0	94.7	1	1	CCTATCAAGAAATCAAGCAAGCTCTTCTAACTGCCCCAGCCCTGGGGTTGCCAGATTTGACTAAGCCCTTTGAACTCTTTGTCGACGAGAAGCAGGGCTACGCCAAAGGTGTCCTAACGCAAAAACTGGGACCTTGGCGTCGGCCGGTGGC	CCTATCAAGAAATCAAACAGGCCCTCCTAACTGCCCCCGCCCTGGGATTGCCAGATTTGACTAAGCCCTTTGAACTCTTTGTCGACGAGAAGCAGGGCTACGCCAAAGGCGTCCTAACGCAAAAACTGGGACCTTGGCGTCGGCCCGTGGC	151	8275	Ecotropic	murine	leukemia	virus,	complete	genome
A00125:307:H27MGDSXY:2:1542:26395:28103	AF228550.1	92	150	12	0	1	150	577	428	2.03e-50	211	gi|6911273|gb|AF228550.1|AF228550	114	138	138	0	92	1	-1	TCCCTTTTTTACTTCTAGGCCTGTGGTCAATAGTCCTTGCACCTGTTCTTCAATTGAGGTTGAGCGTCTCTTTCTATTTTCTATTCCCATTTCTAACTTCTGAATTTGAGTAAAAATAGTACTAAAAGATAATGATTCATTTCTTAACAT	TCCCCTTTTTACTTCTAGGCCTGAGGCCCTTAGTCCTTGCACCTGTTCTTCAACTGAGGTTGAGCGTCTCTTTCTATTTTCTATTCCCATTTCTAACCTTTGAATTTGAGTAAATATAGTGCTAAAAGACAAAGATTCATTTCTTAACAT	151	9851	Endogenous	mouse	mammary	tumor	virus	Mtv1	complete	proviral	genome
A00125:307:H27MGDSXY:2:1542:26395:28103	AF228550.1	92	150	12	0	1	150	9125	8976	2.03e-50	211	gi|6911273|gb|AF228550.1|AF228550	114	138	138	0	92	1	-1	TCCCTTTTTTACTTCTAGGCCTGTGGTCAATAGTCCTTGCACCTGTTCTTCAATTGAGGTTGAGCGTCTCTTTCTATTTTCTATTCCCATTTCTAACTTCTGAATTTGAGTAAAAATAGTACTAAAAGATAATGATTCATTTCTTAACAT	TCCCCTTTTTACTTCTAGGCCTGAGGCCCTTAGTCCTTGCACCTGTTCTTCAACTGAGGTTGAGCGTCTCTTTCTATTTTCTATTCCCATTTCTAACCTTTGAATTTGAGTAAATATAGTGCTAAAAGACAAAGATTCATTTCTTAACAT	151	9851	Endogenous	mouse	mammary	tumor	virus	Mtv1	complete	proviral	genome
A00125:307:H27MGDSXY:2:2306:13955:16141	AF228550.1	92	150	12	0	1	150	577	428	2.03e-50	211	gi|6911273|gb|AF228550.1|AF228550	114	138	138	0	92	1	-1	TCCCTTTTTTACTTCTAGGCCTGTGGTCAATAGTCCTTGCACCTGTTCTTCAATTGAGGTTGAGCGTCTCTTTCTATTTTCTATTCCCATTTCTAACTTCTGAATTTGAGTAAAAATAGTACTAAAAGATAATGATTCATTTCTTAACAT	TCCCCTTTTTACTTCTAGGCCTGAGGCCCTTAGTCCTTGCACCTGTTCTTCAACTGAGGTTGAGCGTCTCTTTCTATTTTCTATTCCCATTTCTAACCTTTGAATTTGAGTAAATATAGTGCTAAAAGACAAAGATTCATTTCTTAACAT	151	9851	Endogenous	mouse	mammary	tumor	virus	Mtv1	complete	proviral	genome
A00125:307:H27MGDSXY:2:2306:13955:16141	AF228550.1	92	150	12	0	1	150	9125	8976	2.03e-50	211	gi|6911273|gb|AF228550.1|AF228550	114	138	138	0	92	1	-1	TCCCTTTTTTACTTCTAGGCCTGTGGTCAATAGTCCTTGCACCTGTTCTTCAATTGAGGTTGAGCGTCTCTTTCTATTTTCTATTCCCATTTCTAACTTCTGAATTTGAGTAAAAATAGTACTAAAAGATAATGATTCATTTCTTAACAT	TCCCCTTTTTACTTCTAGGCCTGAGGCCCTTAGTCCTTGCACCTGTTCTTCAACTGAGGTTGAGCGTCTCTTTCTATTTTCTATTCCCATTTCTAACCTTTGAATTTGAGTAAATATAGTGCTAAAAGACAAAGATTCATTTCTTAACAT	151	9851	Endogenous	mouse	mammary	tumor	virus	Mtv1	complete	proviral	genome
A00125:307:H27MGDSXY:2:1542:26395:28103	L11933.1	91.333	150	12	1	3	151	575	426	3.39e-48	204	gi|293209|gb|L11933.1|MMTLTRMLSA	110	137	137	1	91.33	1	-1	CCTT-TTTTACTTCTAGGCCTGTGGTCAATAGTCCTTGCACCTGTTCTTCAATTGAGGTTGAGCGTCTCTTTCTATTTTCTATTCCCATTTCTAACTTCTGAATTTGAGTAAAAATAGTACTAAAAGATAATGATTCATTTCTTAACATA	CCTTCTTTTACTTCTAGGCCTGTGGCCGATTGTTCTTGCACCTGTTCTTTGACTGCGGTTGAGCGTCTCTTTCTATTTTCTATTCCCATTTCTAACCTTTGAATTTGAGTAAAAATAGTACTAAAAGGTAACGATTCATTTCTTAACATA	151	1245	Endogenous	mouse	mammary	tumor	virus	(RCS-MTV)	superantigen	gene	(from	SJL/J	mouse	strain),	complete	cds
A00125:307:H27MGDSXY:2:2306:13955:16141	L11933.1	91.333	150	12	1	3	151	575	426	3.39e-48	204	gi|293209|gb|L11933.1|MMTLTRMLSA	110	137	137	1	91.33	1	-1	CCTT-TTTTACTTCTAGGCCTGTGGTCAATAGTCCTTGCACCTGTTCTTCAATTGAGGTTGAGCGTCTCTTTCTATTTTCTATTCCCATTTCTAACTTCTGAATTTGAGTAAAAATAGTACTAAAAGATAATGATTCATTTCTTAACATA	CCTTCTTTTACTTCTAGGCCTGTGGCCGATTGTTCTTGCACCTGTTCTTTGACTGCGGTTGAGCGTCTCTTTCTATTTTCTATTCCCATTTCTAACCTTTGAATTTGAGTAAAAATAGTACTAAAAGGTAACGATTCATTTCTTAACATA	151	1245	Endogenous	mouse	mammary	tumor	virus	(RCS-MTV)	superantigen	gene	(from	SJL/J	mouse	strain),	complete	cds
A00125:307:H27MGDSXY:2:1542:26395:28103	U37259.1	94.702	151	8	0	1	151	576	426	1.2e-57	235	gi|1049302|gb|U37259.1|EMU37259	127	143	143	0	94.7	1	-1	TCCCTTTTTTACTTCTAGGCCTGTGGTCAATAGTCCTTGCACCTGTTCTTCAATTGAGGTTGAGCGTCTCTTTCTATTTTCTATTCCCATTTCTAACTTCTGAATTTGAGTAAAAATAGTACTAAAAGATAATGATTCATTTCTTAACATA	TCCCTCTTTTACTTCTAGGCCTGTGGCCGATAGTCCTTGCACCTGTTCTTTGACTGAGGTTGAGCGTCTCTTTCTATTTTCTATTCCCATTTCTAACCTCTGAATTTGAGTAAAAATAGTACTAAAAGATAATGATTTATTTCTTAACATA	151	960	Endogenous	mouse	mammary	tumor	virus	30	superantigen	(vSAG30)	gene,	partial	cds
A00125:307:H27MGDSXY:2:2306:13955:16141	U37259.1	94.702	151	8	0	1	151	576	426	1.2e-57	235	gi|1049302|gb|U37259.1|EMU37259	127	143	143	0	94.7	1	-1	TCCCTTTTTTACTTCTAGGCCTGTGGTCAATAGTCCTTGCACCTGTTCTTCAATTGAGGTTGAGCGTCTCTTTCTATTTTCTATTCCCATTTCTAACTTCTGAATTTGAGTAAAAATAGTACTAAAAGATAATGATTCATTTCTTAACATA	TCCCTCTTTTACTTCTAGGCCTGTGGCCGATAGTCCTTGCACCTGTTCTTTGACTGAGGTTGAGCGTCTCTTTCTATTTTCTATTCCCATTTCTAACCTCTGAATTTGAGTAAAAATAGTACTAAAAGATAATGATTTATTTCTTAACATA	151	960	Endogenous	mouse	mammary	tumor	virus	30	superantigen	(vSAG30)	gene,	partial	cds
A00125:307:H27MGDSXY:2:1542:26395:28103	V01179.1	92	150	12	0	1	150	602	453	2.03e-50	211	gi|61627|emb|V01179.1|	114	138	138	0	92	1	-1	TCCCTTTTTTACTTCTAGGCCTGTGGTCAATAGTCCTTGCACCTGTTCTTCAATTGAGGTTGAGCGTCTCTTTCTATTTTCTATTCCCATTTCTAACTTCTGAATTTGAGTAAAAATAGTACTAAAAGATAATGATTCATTTCTTAACAT	TCCCCTTTTTACTTCTAGGCCTGAGGCCCTTAGTCCTTGCACCTGTTCTTCAACTGAGGTTGAGCGTCTCTTTCTATTTTCTATTCCCATTTCTAACCTTTGAATTTGAGTAAATATAGTGCTAAAAGACAAAGATTCATTTCTTAACAT	151	1360	Endogenous	mouse	mammary	tumor	virus	long	terminal	repeat	with	a	reading	frame	coding	for	unknown	protein
A00125:307:H27MGDSXY:2:1604:19524:22999	KY274514.1	82.119	151	27	0	1	151	161849	161699	5.83e-26	130	gi|1184843085|gb|KY274514.1|	70	124	124	0	82.12	1	-1	GGGTTAGGGTTAGGGTTAGGGTTAGGGTAAATCTTAAGATAATGGTTATGGTAAAGATTATAGTAAGAGTTATGGTTATGGTTAGGGTTAGTGTAAGTTTTAGATTTAGGTTTAGTGTTAGGGTTAGGGTTAGGGTTAGGGGTAGGGTTAG	GGGTTAGGGTTAGGGTTAGGGTTAGGGTTAGGGTTAGGGTTAGGGTTAGGGTTAGGGTTAGGGTTAGGGTTAGGGTTAGGGTTAGGGTTAGGGTTAGGGTTAGGGTTAGGGTTAGGGTTAGGGTTAGGGTTAGGGTTAGGGTTAGGGTTAG	151	162111	Human	herpesvirus	6	strain	HP24D3,	partial	genome
A00125:307:H27MGDSXY:2:1604:19524:22999	KY274514.1	82.119	151	27	0	1	151	161855	161705	5.83e-26	130	gi|1184843085|gb|KY274514.1|	70	124	124	0	82.12	1	-1	GGGTTAGGGTTAGGGTTAGGGTTAGGGTAAATCTTAAGATAATGGTTATGGTAAAGATTATAGTAAGAGTTATGGTTATGGTTAGGGTTAGTGTAAGTTTTAGATTTAGGTTTAGTGTTAGGGTTAGGGTTAGGGTTAGGGGTAGGGTTAG	GGGTTAGGGTTAGGGTTAGGGTTAGGGTTAGGGTTAGGGTTAGGGTTAGGGTTAGGGTTAGGGTTAGGGTTAGGGTTAGGGTTAGGGTTAGGGTTAGGGTTAGGGTTAGGGTTAGGGTTAGGGTTAGGGTTAGGGTTAGGGTTAGGGTTAG	151	162111	Human	herpesvirus	6	strain	HP24D3,	partial	genome
A00125:307:H27MGDSXY:2:2335:28962:7874	AF104021.1	88.667	150	17	0	1	150	366	515	4.42e-42	183	gi|5523970|gb|AF104021.1|AF104021	99	133	133	0	88.67	1	1	CTGGTGCTCCGTCTTAGAGGTGGGATGCAGATCTTCGTGAAGACCCTGACTGGTAAGACCATCACTCTCGAAGTGGAGCCGAGTGACACCATTGAGAATGTCAAGGCAAAGATCCAAGACAAGGAAGGCATCCCTCCTGACCAGCAGAGG	CTGGTCCTCCGCCTCAGAGGTGGGATGCAGATCTTCGTGAAGACCTTGACCGGCAAGACCATCACCCTGGAGGTGGAGCCCAGTGACACCATCGAGAACGTCAAGGCCAAGATCCAAGACAAAGAGGGCATCCCCCCAGACCAGCAGAGG	151	788	Bovine	viral	diarrhea	virus-2	subgenome	C1	polyprotein	mRNA,	partial	cds
A00125:307:H27MGDSXY:2:2335:28962:7874	AF104022.1	88.667	150	17	0	1	150	519	668	4.42e-42	183	gi|5523972|gb|AF104022.1|AF104022	99	133	133	0	88.67	1	1	CTGGTGCTCCGTCTTAGAGGTGGGATGCAGATCTTCGTGAAGACCCTGACTGGTAAGACCATCACTCTCGAAGTGGAGCCGAGTGACACCATTGAGAATGTCAAGGCAAAGATCCAAGACAAGGAAGGCATCCCTCCTGACCAGCAGAGG	CTGGTCCTCCGCCTCAGAGGTGGGATGCAGATCTTCGTGAAGACCTTGACCGGCAAGACCATCACCCTGGAGGTGGAGCCCAGTGACACCATCGAGAACGTCAAGGCCAAGATCCAAGACAAAGAGGGCATCCCCCCAGACCAGCAGAGG	151	941	Bovine	viral	diarrhea	virus-2	subgenome	C2	polyprotein	mRNA,	partial	cds
A00125:307:H27MGDSXY:2:2335:28962:7874	AF104024.1	88.667	150	17	0	1	150	930	1079	4.42e-42	183	gi|5523976|gb|AF104024.1|AF104024	99	133	133	0	88.67	1	1	CTGGTGCTCCGTCTTAGAGGTGGGATGCAGATCTTCGTGAAGACCCTGACTGGTAAGACCATCACTCTCGAAGTGGAGCCGAGTGACACCATTGAGAATGTCAAGGCAAAGATCCAAGACAAGGAAGGCATCCCTCCTGACCAGCAGAGG	CTGGTCCTCCGCCTCAGAGGTGGGATGCAGATCTTCGTGAAGACCTTGACCGGCAAGACCATCACCCTGGAGGTGGAGCCCAGTGACACCATCGAGAACGTCAAGGCCAAGATCCAAGACAAAGAGGGCATCCCCCCAGACCAGCAGAGG	151	1352	Bovine	viral	diarrhea	virus-2	subgenome	C4	polyprotein	mRNA,	partial	cds
A00125:307:H27MGDSXY:2:2335:28962:7874	AF104025.1	89.474	133	14	0	18	150	920	1052	1.24e-37	169	gi|5523978|gb|AF104025.1|AF104025	91	119	119	0	89.47	1	1	AGGTGGGATGCAGATCTTCGTGAAGACCCTGACTGGTAAGACCATCACTCTCGAAGTGGAGCCGAGTGACACCATTGAGAATGTCAAGGCAAAGATCCAAGACAAGGAAGGCATCCCTCCTGACCAGCAGAGG	AGGTGGGATGCAGATCTTCGTGAAGACCTTGACCGGCAAGACCATCACCCTGGAGGTGGAGCCCAGTGACACCATCGAGAACGTCAAGGCCAAGATCCAAGACAAAGAGGGCATCCCCCCAGACCAGCAGAGG	151	1553	Bovine	viral	diarrhea	virus-2	subgenome	C5	polyprotein	mRNA,	partial	cds
A00125:307:H27MGDSXY:2:2335:28962:7874	AF104025.1	88.667	150	17	0	1	150	1131	1280	4.42e-42	183	gi|5523978|gb|AF104025.1|AF104025	99	133	133	0	88.67	1	1	CTGGTGCTCCGTCTTAGAGGTGGGATGCAGATCTTCGTGAAGACCCTGACTGGTAAGACCATCACTCTCGAAGTGGAGCCGAGTGACACCATTGAGAATGTCAAGGCAAAGATCCAAGACAAGGAAGGCATCCCTCCTGACCAGCAGAGG	CTGGTCCTCCGCCTCAGAGGTGGGATGCAGATCTTCGTGAAGACCTTGACCGGCAAGACCATCACCCTGGAGGTGGAGCCCAGTGACACCATCGAGAACGTCAAGGCCAAGATCCAAGACAAAGAGGGCATCCCCCCAGACCAGCAGAGG	151	1553	Bovine	viral	diarrhea	virus-2	subgenome	C5	polyprotein	mRNA,	partial	cds
A00125:307:H27MGDSXY:2:2434:28800:32737	K02027.1	96.97	66	2	0	86	151	1	66	2.11e-20	111	gi|332063|gb|K02027.1|MLVPOL	60	64	64	0	96.97	1	1	CGAGAAGCAGGGCTACGCCAAAGGTGTCCTAACGCAAAAACTGGGACCTTGGCGTCGGCCGGTGGC	CGAGAAGCAGGGCTACGCCAAAGGCGTCCTAACGCAAAAACTGGGACCTTGGCGTCGGCCCGTGGC	151	374	Murine	leukemia	virus	pol	gene,	partial	coding	sequence
A00125:307:H27MGDSXY:2:2439:20437:9956	K02027.1	96.97	66	2	0	86	151	1	66	2.11e-20	111	gi|332063|gb|K02027.1|MLVPOL	60	64	64	0	96.97	1	1	CGAGAAGCAGGGCTACGCCAAAGGTGTCCTAACGCAAAAACTGGGACCTTGGCGTCGGCCGGTGGC	CGAGAAGCAGGGCTACGCCAAAGGCGTCCTAACGCAAAAACTGGGACCTTGGCGTCGGCCCGTGGC	151	374	Murine	leukemia	virus	pol	gene,	partial	coding	sequence
A00125:307:H27MGDSXY:2:2134:29930:29058	M14008.1	95.402	87	4	0	1	87	1879	1965	9.69e-29	139	gi|209645|gb|M14008.1|AC2E21CG	75	83	83	0	95.4	1	1	GAACAGTTGAAACACAAACTTGAGCAGCTAAGGAACTCTCGTGCATAGGAACTCTTGGGCATCGCTTAGAGTAACCCAAACTAGACT	GAACAGTTGAAACACAAACTTGAGCAGCTAAGGAACTCTCGTGCATAGGAACTCTTGGACATCACTTAGAATACCCCAAACTAGACT	151	2630	Avian	carcinoma	virus	strain	MH2E21,	complete	genome
A00125:307:H27MGDSXY:2:1312:7166:36699	M14008.1	89.933	149	15	0	1	149	704	852	7.34e-45	193	gi|209645|gb|M14008.1|AC2E21CG	104	134	134	0	89.93	1	1	GCTTCCCCAGCAAAAACTACGATAACGACTACGAATCGGTGAAGCACTACTTCTACTTCGAGGAGGAGTAGGAGAACTTCTACCTGGCGGCGCAGCAGAGGGGCAGTGAGCTGCATACCCCAGCCCCGTCCGAGGACAACTGTAAGAAG	GCCTCCCCAGCAAGAACTACGATTACGACTACGACTCGGTGCAGCCCTACTTCTACTTCGAGGAGGAGGAGGAGAACTTCTACCTGGCGGCGCAGCAGCGGAGCAGCGAGCTGCAGCCTCCAGCCCCGTCCGAGGACATCTGGAAGAAG	151	2630	Avian	carcinoma	virus	strain	MH2E21,	complete	genome
A00125:307:H27MGDSXY:2:1339:12020:27696	K01216.1	95.862	145	6	0	1	145	1371	1515	1.2e-57	235	gi|209676|gb|K01216.1|ACBERBBH	127	139	139	0	95.86	1	1	GGATGCACTTGCCCAGCCCTACAGATTCCAAGTTTTATCGCACTCTGATGGAGGAGGAGGACATGGAAGACATTGTGGATGCAGATGAGTATCTCGTCCCACACCAGGGCTTCTTCAACAGTCCATCTACATCCCGGACTCCTCT	GGATGCACTTGCCTAGCCCTACAGATTCCAAGTTTTATCGCACCCTGATGGAGGAGGAGGACATGGAAGACATTGTGGATGCAGATGAGTATCTTGTCCCACACCAGGGCTTTTTCAACAGTCCCTCTACATCTCGGACTCCTCT	151	2091	Avian	erythroblastosis	virus	(AEV-H)	v-erb-B	oncogene
A00125:307:H27MGDSXY:2:2326:12246:24799	K01216.1	95.862	145	6	0	1	145	1371	1515	1.2e-57	235	gi|209676|gb|K01216.1|ACBERBBH	127	139	139	0	95.86	1	1	GGATGCACTTGCCCAGCCCTACAGATTCCAAGTTTTATCGCACTCTGATGGAGGAGGAGGACATGGAAGACATTGTGGATGCAGATGAGTATCTCGTCCCACACCAGGGCTTCTTCAACAGTCCATCTACATCCCGGACTCCTCT	GGATGCACTTGCCTAGCCCTACAGATTCCAAGTTTTATCGCACCCTGATGGAGGAGGAGGACATGGAAGACATTGTGGATGCAGATGAGTATCTTGTCCCACACCAGGGCTTTTTCAACAGTCCCTCTACATCTCGGACTCCTCT	151	2091	Avian	erythroblastosis	virus	(AEV-H)	v-erb-B	oncogene
A00125:307:H27MGDSXY:2:1604:19524:22999	KY274514.1	82.119	151	27	0	1	151	161861	161711	5.83e-26	130	gi|1184843085|gb|KY274514.1|	70	124	124	0	82.12	1	-1	GGGTTAGGGTTAGGGTTAGGGTTAGGGTAAATCTTAAGATAATGGTTATGGTAAAGATTATAGTAAGAGTTATGGTTATGGTTAGGGTTAGTGTAAGTTTTAGATTTAGGTTTAGTGTTAGGGTTAGGGTTAGGGTTAGGGGTAGGGTTAG	GGGTTAGGGTTAGGGTTAGGGTTAGGGTTAGGGTTAGGGTTAGGGTTAGGGTTAGGGTTAGGGTTAGGGTTAGGGTTAGGGTTAGGGTTAGGGTTAGGGTTAGGGTTAGGGTTAGGGTTAGGGTTAGGGTTAGGGTTAGGGTTAGGGTTAG	151	162111	Human	herpesvirus	6	strain	HP24D3,	partial	genome
A00125:307:H27MGDSXY:2:1604:19524:22999	KY274514.1	82.119	151	27	0	1	151	161867	161717	5.83e-26	130	gi|1184843085|gb|KY274514.1|	70	124	124	0	82.12	1	-1	GGGTTAGGGTTAGGGTTAGGGTTAGGGTAAATCTTAAGATAATGGTTATGGTAAAGATTATAGTAAGAGTTATGGTTATGGTTAGGGTTAGTGTAAGTTTTAGATTTAGGTTTAGTGTTAGGGTTAGGGTTAGGGTTAGGGGTAGGGTTAG	GGGTTAGGGTTAGGGTTAGGGTTAGGGTTAGGGTTAGGGTTAGGGTTAGGGTTAGGGTTAGGGTTAGGGTTAGGGTTAGGGTTAGGGTTAGGGTTAGGGTTAGGGTTAGGGTTAGGGTTAGGGTTAGGGTTAGGGTTAGGGTTAGGGTTAG	151	162111	Human	herpesvirus	6	strain	HP24D3,	partial	genome
A00125:307:H27MGDSXY:2:1578:31647:28808	KP087798.1	97.351	151	4	0	1	151	3859	3709	2.57e-64	257	gi|761668397|gb|KP087798.1|	139	147	147	0	97.35	1	-1	ATGGCTGCTACCATCCGTAGGCAAGGGGGCCACCCAGCTGCTACTGGGTCTAGCTTTTTGGACAGGTAGGCCACCGGCCGACGCCAAGGTCCCAGTTTTTGCGTTAGGACACCTTTGGCGTAGCCCTGCTTCTCGTCGACAAAGAGTTCAA	ATGGCTGCTACCATCCGTAGACAAGGGGGCCACCCAGCTGCCACTGGGTCTAGCTTTTTGGACAGGTAGGCCACGGGCCGACGCCAAGGTCCCAGTTTTTGCGTTAGGACGCCTTTGGCGTAGCCCTGCTTCTCGTCGACAAAGAGTTCAA	151	8275	Murine	leukemia	virus	NZW-1	gag-pol	polyprotein	and	env	polyprotein	genes,	complete	cds
A00125:307:H27MGDSXY:2:2434:28800:32737	KP087798.1	94.702	151	8	0	1	151	3640	3790	1.2e-57	235	gi|761668397|gb|KP087798.1|	127	143	143	0	94.7	1	1	CCTATCAAGAAATCAAGCAAGCTCTTCTAACTGCCCCAGCCCTGGGGTTGCCAGATTTGACTAAGCCCTTTGAACTCTTTGTCGACGAGAAGCAGGGCTACGCCAAAGGTGTCCTAACGCAAAAACTGGGACCTTGGCGTCGGCCGGTGGC	CCTATCAAGAAATCAAACAGGCCCTCCTAACTGCCCCCGCCCTGGGATTGCCAGATTTGACTAAGCCCTTTGAACTCTTTGTCGACGAGAAGCAGGGCTACGCCAAAGGCGTCCTAACGCAAAAACTGGGACCTTGGCGTCGGCCCGTGGC	151	8275	Murine	leukemia	virus	NZW-1	gag-pol	polyprotein	and	env	polyprotein	genes,	complete	cds
A00125:307:H27MGDSXY:2:2439:20437:9956	KP087798.1	94.702	151	8	0	1	151	3640	3790	1.2e-57	235	gi|761668397|gb|KP087798.1|	127	143	143	0	94.7	1	1	CCTATCAAGAAATCAAGCAAGCTCTTCTAACTGCCCCAGCCCTGGGGTTGCCAGATTTGACTAAGCCCTTTGAACTCTTTGTCGACGAGAAGCAGGGCTACGCCAAAGGTGTCCTAACGCAAAAACTGGGACCTTGGCGTCGGCCGGTGGC	CCTATCAAGAAATCAAACAGGCCCTCCTAACTGCCCCCGCCCTGGGATTGCCAGATTTGACTAAGCCCTTTGAACTCTTTGTCGACGAGAAGCAGGGCTACGCCAAAGGCGTCCTAACGCAAAAACTGGGACCTTGGCGTCGGCCCGTGGC	151	8275	Murine	leukemia	virus	NZW-1	gag-pol	polyprotein	and	env	polyprotein	genes,	complete	cds
A00125:307:H27MGDSXY:2:1604:19524:22999	KY274514.1	82.119	151	27	0	1	151	161873	161723	5.83e-26	130	gi|1184843085|gb|KY274514.1|	70	124	124	0	82.12	1	-1	GGGTTAGGGTTAGGGTTAGGGTTAGGGTAAATCTTAAGATAATGGTTATGGTAAAGATTATAGTAAGAGTTATGGTTATGGTTAGGGTTAGTGTAAGTTTTAGATTTAGGTTTAGTGTTAGGGTTAGGGTTAGGGTTAGGGGTAGGGTTAG	GGGTTAGGGTTAGGGTTAGGGTTAGGGTTAGGGTTAGGGTTAGGGTTAGGGTTAGGGTTAGGGTTAGGGTTAGGGTTAGGGTTAGGGTTAGGGTTAGGGTTAGGGTTAGGGTTAGGGTTAGGGTTAGGGTTAGGGTTAGGGTTAGGGTTAG	151	162111	Human	herpesvirus	6	strain	HP24D3,	partial	genome
A00125:307:H27MGDSXY:2:1604:19524:22999	KY274514.1	82.119	151	27	0	1	151	161879	161729	5.83e-26	130	gi|1184843085|gb|KY274514.1|	70	124	124	0	82.12	1	-1	GGGTTAGGGTTAGGGTTAGGGTTAGGGTAAATCTTAAGATAATGGTTATGGTAAAGATTATAGTAAGAGTTATGGTTATGGTTAGGGTTAGTGTAAGTTTTAGATTTAGGTTTAGTGTTAGGGTTAGGGTTAGGGTTAGGGGTAGGGTTAG	GGGTTAGGGTTAGGGTTAGGGTTAGGGTTAGGGTTAGGGTTAGGGTTAGGGTTAGGGTTAGGGTTAGGGTTAGGGTTAGGGTTAGGGTTAGGGTTAGGGTTAGGGTTAGGGTTAGGGTTAGGGTTAGGGTTAGGGTTAGGGTTAGGGTTAG	151	162111	Human	herpesvirus	6	strain	HP24D3,	partial	genome
A00125:307:H27MGDSXY:2:1604:19524:22999	KY274514.1	82.119	151	27	0	1	151	161885	161735	5.83e-26	130	gi|1184843085|gb|KY274514.1|	70	124	124	0	82.12	1	-1	GGGTTAGGGTTAGGGTTAGGGTTAGGGTAAATCTTAAGATAATGGTTATGGTAAAGATTATAGTAAGAGTTATGGTTATGGTTAGGGTTAGTGTAAGTTTTAGATTTAGGTTTAGTGTTAGGGTTAGGGTTAGGGTTAGGGGTAGGGTTAG	GGGTTAGGGTTAGGGTTAGGGTTAGGGTTAGGGTTAGGGTTAGGGTTAGGGTTAGGGTTAGGGTTAGGGTTAGGGTTAGGGTTAGGGTTAGGGTTAGGGTTAGGGTTAGGGTTAGGGTTAGGGTTAGGGTTAGGGTTAGGGTTAGGGTTAG	151	162111	Human	herpesvirus	6	strain	HP24D3,	partial	genome
A00125:307:H27MGDSXY:2:1604:19524:22999	KY274514.1	82.119	151	27	0	1	151	161891	161741	5.83e-26	130	gi|1184843085|gb|KY274514.1|	70	124	124	0	82.12	1	-1	GGGTTAGGGTTAGGGTTAGGGTTAGGGTAAATCTTAAGATAATGGTTATGGTAAAGATTATAGTAAGAGTTATGGTTATGGTTAGGGTTAGTGTAAGTTTTAGATTTAGGTTTAGTGTTAGGGTTAGGGTTAGGGTTAGGGGTAGGGTTAG	GGGTTAGGGTTAGGGTTAGGGTTAGGGTTAGGGTTAGGGTTAGGGTTAGGGTTAGGGTTAGGGTTAGGGTTAGGGTTAGGGTTAGGGTTAGGGTTAGGGTTAGGGTTAGGGTTAGGGTTAGGGTTAGGGTTAGGGTTAGGGTTAGGGTTAG	151	162111	Human	herpesvirus	6	strain	HP24D3,	partial	genome
A00125:307:H27MGDSXY:2:1604:19524:22999	KY274514.1	82.119	151	27	0	1	151	161897	161747	5.83e-26	130	gi|1184843085|gb|KY274514.1|	70	124	124	0	82.12	1	-1	GGGTTAGGGTTAGGGTTAGGGTTAGGGTAAATCTTAAGATAATGGTTATGGTAAAGATTATAGTAAGAGTTATGGTTATGGTTAGGGTTAGTGTAAGTTTTAGATTTAGGTTTAGTGTTAGGGTTAGGGTTAGGGTTAGGGGTAGGGTTAG	GGGTTAGGGTTAGGGTTAGGGTTAGGGTTAGGGTTAGGGTTAGGGTTAGGGTTAGGGTTAGGGTTAGGGTTAGGGTTAGGGTTAGGGTTAGGGTTAGGGTTAGGGTTAGGGTTAGGGTTAGGGTTAGGGTTAGGGTTAGGGTTAGGGTTAG	151	162111	Human	herpesvirus	6	strain	HP24D3,	partial	genome
A00125:307:H27MGDSXY:2:1604:19524:22999	KY274514.1	82.119	151	27	0	1	151	161903	161753	5.83e-26	130	gi|1184843085|gb|KY274514.1|	70	124	124	0	82.12	1	-1	GGGTTAGGGTTAGGGTTAGGGTTAGGGTAAATCTTAAGATAATGGTTATGGTAAAGATTATAGTAAGAGTTATGGTTATGGTTAGGGTTAGTGTAAGTTTTAGATTTAGGTTTAGTGTTAGGGTTAGGGTTAGGGTTAGGGGTAGGGTTAG	GGGTTAGGGTTAGGGTTAGGGTTAGGGTTAGGGTTAGGGTTAGGGTTAGGGTTAGGGTTAGGGTTAGGGTTAGGGTTAGGGTTAGGGTTAGGGTTAGGGTTAGGGTTAGGGTTAGGGTTAGGGTTAGGGTTAGGGTTAGGGTTAGGGTTAG	151	162111	Human	herpesvirus	6	strain	HP24D3,	partial	genome
A00125:307:H27MGDSXY:2:1604:19524:22999	KY274514.1	82.119	151	27	0	1	151	161909	161759	5.83e-26	130	gi|1184843085|gb|KY274514.1|	70	124	124	0	82.12	1	-1	GGGTTAGGGTTAGGGTTAGGGTTAGGGTAAATCTTAAGATAATGGTTATGGTAAAGATTATAGTAAGAGTTATGGTTATGGTTAGGGTTAGTGTAAGTTTTAGATTTAGGTTTAGTGTTAGGGTTAGGGTTAGGGTTAGGGGTAGGGTTAG	GGGTTAGGGTTAGGGTTAGGGTTAGGGTTAGGGTTAGGGTTAGGGTTAGGGTTAGGGTTAGGGTTAGGGTTAGGGTTAGGGTTAGGGTTAGGGTTAGGGTTAGGGTTAGGGTTAGGGTTAGGGTTAGGGTTAGGGTTAGGGTTAGGGTTAG	151	162111	Human	herpesvirus	6	strain	HP24D3,	partial	genome
A00125:307:H27MGDSXY:2:1604:19524:22999	KY274514.1	82.119	151	27	0	1	151	161915	161765	5.83e-26	130	gi|1184843085|gb|KY274514.1|	70	124	124	0	82.12	1	-1	GGGTTAGGGTTAGGGTTAGGGTTAGGGTAAATCTTAAGATAATGGTTATGGTAAAGATTATAGTAAGAGTTATGGTTATGGTTAGGGTTAGTGTAAGTTTTAGATTTAGGTTTAGTGTTAGGGTTAGGGTTAGGGTTAGGGGTAGGGTTAG	GGGTTAGGGTTAGGGTTAGGGTTAGGGTTAGGGTTAGGGTTAGGGTTAGGGTTAGGGTTAGGGTTAGGGTTAGGGTTAGGGTTAGGGTTAGGGTTAGGGTTAGGGTTAGGGTTAGGGTTAGGGTTAGGGTTAGGGTTAGGGTTAGGGTTAG	151	162111	Human	herpesvirus	6	strain	HP24D3,	partial	genome
A00125:307:H27MGDSXY:2:1604:19524:22999	KY274514.1	82.119	151	27	0	1	151	161921	161771	5.83e-26	130	gi|1184843085|gb|KY274514.1|	70	124	124	0	82.12	1	-1	GGGTTAGGGTTAGGGTTAGGGTTAGGGTAAATCTTAAGATAATGGTTATGGTAAAGATTATAGTAAGAGTTATGGTTATGGTTAGGGTTAGTGTAAGTTTTAGATTTAGGTTTAGTGTTAGGGTTAGGGTTAGGGTTAGGGGTAGGGTTAG	GGGTTAGGGTTAGGGTTAGGGTTAGGGTTAGGGTTAGGGTTAGGGTTAGGGTTAGGGTTAGGGTTAGGGTTAGGGTTAGGGTTAGGGTTAGGGTTAGGGTTAGGGTTAGGGTTAGGGTTAGGGTTAGGGTTAGGGTTAGGGTTAGGGTTAG	151	162111	Human	herpesvirus	6	strain	HP24D3,	partial	genome
A00125:307:H27MGDSXY:2:1604:19524:22999	KY274514.1	82.119	151	27	0	1	151	161927	161777	5.83e-26	130	gi|1184843085|gb|KY274514.1|	70	124	124	0	82.12	1	-1	GGGTTAGGGTTAGGGTTAGGGTTAGGGTAAATCTTAAGATAATGGTTATGGTAAAGATTATAGTAAGAGTTATGGTTATGGTTAGGGTTAGTGTAAGTTTTAGATTTAGGTTTAGTGTTAGGGTTAGGGTTAGGGTTAGGGGTAGGGTTAG	GGGTTAGGGTTAGGGTTAGGGTTAGGGTTAGGGTTAGGGTTAGGGTTAGGGTTAGGGTTAGGGTTAGGGTTAGGGTTAGGGTTAGGGTTAGGGTTAGGGTTAGGGTTAGGGTTAGGGTTAGGGTTAGGGTTAGGGTTAGGGTTAGGGTTAG	151	162111	Human	herpesvirus	6	strain	HP24D3,	partial	genome
A00125:307:H27MGDSXY:2:1604:19524:22999	KY274514.1	82.119	151	27	0	1	151	161933	161783	5.83e-26	130	gi|1184843085|gb|KY274514.1|	70	124	124	0	82.12	1	-1	GGGTTAGGGTTAGGGTTAGGGTTAGGGTAAATCTTAAGATAATGGTTATGGTAAAGATTATAGTAAGAGTTATGGTTATGGTTAGGGTTAGTGTAAGTTTTAGATTTAGGTTTAGTGTTAGGGTTAGGGTTAGGGTTAGGGGTAGGGTTAG	GGGTTAGGGTTAGGGTTAGGGTTAGGGTTAGGGTTAGGGTTAGGGTTAGGGTTAGGGTTAGGGTTAGGGTTAGGGTTAGGGTTAGGGTTAGGGTTAGGGTTAGGGTTAGGGTTAGGGTTAGGGTTAGGGTTAGGGTTAGGGTTAGGGTTAG	151	162111	Human	herpesvirus	6	strain	HP24D3,	partial	genome
A00125:307:H27MGDSXY:2:1604:19524:22999	KY274514.1	82.119	151	27	0	1	151	161939	161789	5.83e-26	130	gi|1184843085|gb|KY274514.1|	70	124	124	0	82.12	1	-1	GGGTTAGGGTTAGGGTTAGGGTTAGGGTAAATCTTAAGATAATGGTTATGGTAAAGATTATAGTAAGAGTTATGGTTATGGTTAGGGTTAGTGTAAGTTTTAGATTTAGGTTTAGTGTTAGGGTTAGGGTTAGGGTTAGGGGTAGGGTTAG	GGGTTAGGGTTAGGGTTAGGGTTAGGGTTAGGGTTAGGGTTAGGGTTAGGGTTAGGGTTAGGGTTAGGGTTAGGGTTAGGGTTAGGGTTAGGGTTAGGGTTAGGGTTAGGGTTAGGGTTAGGGTTAGGGTTAGGGTTAGGGTTAGGGTTAG	151	162111	Human	herpesvirus	6	strain	HP24D3,	partial	genome
A00125:307:H27MGDSXY:2:1604:19524:22999	KY274514.1	82.119	151	27	0	1	151	161945	161795	5.83e-26	130	gi|1184843085|gb|KY274514.1|	70	124	124	0	82.12	1	-1	GGGTTAGGGTTAGGGTTAGGGTTAGGGTAAATCTTAAGATAATGGTTATGGTAAAGATTATAGTAAGAGTTATGGTTATGGTTAGGGTTAGTGTAAGTTTTAGATTTAGGTTTAGTGTTAGGGTTAGGGTTAGGGTTAGGGGTAGGGTTAG	GGGTTAGGGTTAGGGTTAGGGTTAGGGTTAGGGTTAGGGTTAGGGTTAGGGTTAGGGTTAGGGTTAGGGTTAGGGTTAGGGTTAGGGTTAGGGTTAGGGTTAGGGTTAGGGTTAGGGTTAGGGTTAGGGTTAGGGTTAGGGTTAGGGTTAG	151	162111	Human	herpesvirus	6	strain	HP24D3,	partial	genome
A00125:307:H27MGDSXY:2:1604:19524:22999	KY274514.1	82.119	151	27	0	1	151	161951	161801	5.83e-26	130	gi|1184843085|gb|KY274514.1|	70	124	124	0	82.12	1	-1	GGGTTAGGGTTAGGGTTAGGGTTAGGGTAAATCTTAAGATAATGGTTATGGTAAAGATTATAGTAAGAGTTATGGTTATGGTTAGGGTTAGTGTAAGTTTTAGATTTAGGTTTAGTGTTAGGGTTAGGGTTAGGGTTAGGGGTAGGGTTAG	GGGTTAGGGTTAGGGTTAGGGTTAGGGTTAGGGTTAGGGTTAGGGTTAGGGTTAGGGTTAGGGTTAGGGTTAGGGTTAGGGTTAGGGTTAGGGTTAGGGTTAGGGTTAGGGTTAGGGTTAGGGTTAGGGTTAGGGTTAGGGTTAGGGTTAG	151	162111	Human	herpesvirus	6	strain	HP24D3,	partial	genome
A00125:307:H27MGDSXY:2:1578:31647:28808	AF411814.1	96.026	151	6	0	1	151	3837	3687	5.55e-61	246	gi|28892668|gb|AF411814.1|	133	145	145	0	96.03	1	-1	ATGGCTGCTACCATCCGTAGGCAAGGGGGCCACCCAGCTGCTACTGGGTCTAGCTTTTTGGACAGGTAGGCCACCGGCCGACGCCAAGGTCCCAGTTTTTGCGTTAGGACACCTTTGGCGTAGCCCTGCTTCTCGTCGACAAAGAGTTCAA	ATGGCTGCCACCATCCGTAGGCAAGGGGGCCAGCCAGCTGCCACTGGGTCTAGCTTTTTAGACAGGTAGGCCACCGGCCGACGCCAAGGTCCCAGTTTTTGCGTTAGGACGCCTTTGGCGTAGCCCTGTTTCTCGTCGACAAAGAGTTCAA	151	8217	Amphotropic	murine	leukemia	virus	strain	1313,	complete	genome
A00125:307:H27MGDSXY:2:2434:28800:32737	AF411814.1	96.026	151	6	0	1	151	3618	3768	5.55e-61	246	gi|28892668|gb|AF411814.1|	133	145	145	0	96.03	1	1	CCTATCAAGAAATCAAGCAAGCTCTTCTAACTGCCCCAGCCCTGGGGTTGCCAGATTTGACTAAGCCCTTTGAACTCTTTGTCGACGAGAAGCAGGGCTACGCCAAAGGTGTCCTAACGCAAAAACTGGGACCTTGGCGTCGGCCGGTGGC	CCTATCAAGAAATCAAACAGGCTCTTCTAACTGCCCCAGCCCTGGGATTGCCAGACTTGACTAAGCCCTTTGAACTCTTTGTCGACGAGAAACAGGGCTACGCCAAAGGCGTCCTAACGCAAAAACTGGGACCTTGGCGTCGGCCGGTGGC	151	8217	Amphotropic	murine	leukemia	virus	strain	1313,	complete	genome
A00125:307:H27MGDSXY:2:2439:20437:9956	AF411814.1	96.026	151	6	0	1	151	3618	3768	5.55e-61	246	gi|28892668|gb|AF411814.1|	133	145	145	0	96.03	1	1	CCTATCAAGAAATCAAGCAAGCTCTTCTAACTGCCCCAGCCCTGGGGTTGCCAGATTTGACTAAGCCCTTTGAACTCTTTGTCGACGAGAAGCAGGGCTACGCCAAAGGTGTCCTAACGCAAAAACTGGGACCTTGGCGTCGGCCGGTGGC	CCTATCAAGAAATCAAACAGGCTCTTCTAACTGCCCCAGCCCTGGGATTGCCAGACTTGACTAAGCCCTTTGAACTCTTTGTCGACGAGAAACAGGGCTACGCCAAAGGCGTCCTAACGCAAAAACTGGGACCTTGGCGTCGGCCGGTGGC	151	8217	Amphotropic	murine	leukemia	virus	strain	1313,	complete	genome
A00125:307:H27MGDSXY:2:1107:26558:24471	K01216.1	92.466	146	11	0	6	151	884	739	7.29e-50	209	gi|209676|gb|K01216.1|ACBERBBH	113	135	135	0	92.47	1	-1	CCTTGGCAATTTGCACACACCAGTTGAGAAGGTACTGGGAGCCGATGTTGTCTTTGTGCTCTCGGATGTAATCGAGGAGGCAGCCGTAAGGCATAAGCTGGGTGATCAGTTGCACAGTGGAAGTCAGGCAGATTCCCAGCAGGCGG	CCTTTGCAATCTGCACACACCAGTTGAGAAGGTACTGGGAGCCAATGTTGTCCTTGTGCTCTCGGATGTAGTCAAGGAGGCAGCCATAAGGCATAAGCTGGGTGATGAGCTGCACAGTGGAAGTGAGGCAGATTCCCAGCAAGCGG	151	2091	Avian	erythroblastosis	virus	(AEV-H)	v-erb-B	oncogene
A00125:307:H27MGDSXY:2:1339:12020:27696	M13179.1	93.793	145	9	0	1	145	1295	1439	1.21e-52	219	gi|209679|gb|M13179.1|ACBVERBBA	118	136	136	0	93.79	1	1	GGATGCACTTGCCCAGCCCTACAGATTCCAAGTTTTATCGCACTCTGATGGAGGAGGAGGACATGGAAGACATTGTGGATGCAGATGAGTATCTCGTCCCACACCAGGGCTTCTTCAACAGTCCATCTACATCCCGGACTCCTCT	GGATGCACTTGCCTAGCCCTACAGATTCCAAGTTTTATCGCACCCTGATGGAGGAGGAGGACATGGAAGACATTGTGGATGCAGATGAGTATCTTGTCCCACACCAAGGTTTTTTCAACAGCCCCTCTACATCTCGGACTCCTCT	151	1788	Avian	erythroblastosis	virus	(AEV)	mutated	V-erbB	gene,	complete	cds
A00125:307:H27MGDSXY:2:1272:6108:18771	EU853147.1	96.026	151	6	0	1	151	287	437	5.55e-61	246	gi|209573800|gb|EU853147.1|	133	145	145	0	96.03	1	1	TCCCCTGCCTGGATCTCACTCCACCTTTCAATCAAAGCTCTAAAACTTCTTTCTATTTCTACAACTGCTCTTCTCTAAACCAAACCTGTTGTCCATGCCCTGAAGGACACTGTGACAGGAAGAACACCTCTGAGGAGGGATTCCCCAGTCC	TCCCCTGCCTGGATCTCACTCCACCTTTCAATCAAAGCTCTAAAACTTCTTTCTATTTGTACAACTGCTCTTCTCTAAACCAAACCTGTTGTCCATGCCCTGAAGGACACTGTGGCCGGAAAAGCACCTCTAAGGAGGGATTCCCCAGTCC	151	1614	Macaca	mulatta	endogenous	virus	endogenous	retrovirus	MMV2	envelope	glycoprotein	(env)	gene,	complete	cds
A00125:307:H27MGDSXY:2:1272:6108:18771	KC010501.1	96.689	151	5	0	1	151	287	437	1.19e-62	252	gi|475986423|gb|KC010501.1|	136	146	146	0	96.69	1	1	TCCCCTGCCTGGATCTCACTCCACCTTTCAATCAAAGCTCTAAAACTTCTTTCTATTTCTACAACTGCTCTTCTCTAAACCAAACCTGTTGTCCATGCCCTGAAGGACACTGTGACAGGAAGAACACCTCTGAGGAGGGATTCCCCAGTCC	TCCCCTGCCTGGATCTCACTCCACCTTTCAATCAAAGCTCTAAAACTTCTTTCTATTTGTACAACTGCTCTTCTCTAAACCAAACCTGTTGTCCATGCCCTGAAGGGCGCTGTGGCCGGAAGAACACCTCTGAGGAGGGATTCCCCAGTCC	151	1638	Macaca	mulatta	endogenous	virus	ERV-V1	envelope	protein	ENVV1	(envV1)	gene,	complete	cds
A00125:307:H27MGDSXY:2:1272:6108:18771	KC010513.1	96.026	151	6	0	1	151	287	437	5.55e-61	246	gi|475986636|gb|KC010513.1|	133	145	145	0	96.03	1	1	TCCCCTGCCTGGATCTCACTCCACCTTTCAATCAAAGCTCTAAAACTTCTTTCTATTTCTACAACTGCTCTTCTCTAAACCAAACCTGTTGTCCATGCCCTGAAGGACACTGTGACAGGAAGAACACCTCTGAGGAGGGATTCCCCAGTCC	TCCCCTGCCTGGATCTCACTCCACCTTTCAATCAAAGCTCTAAAACTTCTTTCTATTTGTACAACTGCTCTTCTCTAAACCAAACCTGTTGTCCATGCCCTGAAGGACACTGTGGCCGGAAAAGCACCTCTAAGGAGGGATTCCCCAGTCC	151	1614	Macaca	mulatta	endogenous	virus	ERV-V2	envelope	protein	ENVV2	(envV2)	gene,	complete	cds
A00125:307:H27MGDSXY:2:1604:19524:22999	KY274514.1	82.119	151	27	0	1	151	161957	161807	5.83e-26	130	gi|1184843085|gb|KY274514.1|	70	124	124	0	82.12	1	-1	GGGTTAGGGTTAGGGTTAGGGTTAGGGTAAATCTTAAGATAATGGTTATGGTAAAGATTATAGTAAGAGTTATGGTTATGGTTAGGGTTAGTGTAAGTTTTAGATTTAGGTTTAGTGTTAGGGTTAGGGTTAGGGTTAGGGGTAGGGTTAG	GGGTTAGGGTTAGGGTTAGGGTTAGGGTTAGGGTTAGGGTTAGGGTTAGGGTTAGGGTTAGGGTTAGGGTTAGGGTTAGGGTTAGGGTTAGGGTTAGGGTTAGGGTTAGGGTTAGGGTTAGGGTTAGGGTTAGGGTTAGGGTTAGGGTTAG	151	162111	Human	herpesvirus	6	strain	HP24D3,	partial	genome
A00125:307:H27MGDSXY:2:1604:19524:22999	KY274514.1	82.119	151	27	0	1	151	161963	161813	5.83e-26	130	gi|1184843085|gb|KY274514.1|	70	124	124	0	82.12	1	-1	GGGTTAGGGTTAGGGTTAGGGTTAGGGTAAATCTTAAGATAATGGTTATGGTAAAGATTATAGTAAGAGTTATGGTTATGGTTAGGGTTAGTGTAAGTTTTAGATTTAGGTTTAGTGTTAGGGTTAGGGTTAGGGTTAGGGGTAGGGTTAG	GGGTTAGGGTTAGGGTTAGGGTTAGGGTTAGGGTTAGGGTTAGGGTTAGGGTTAGGGTTAGGGTTAGGGTTAGGGTTAGGGTTAGGGTTAGGGTTAGGGTTAGGGTTAGGGTTAGGGTTAGGGTTAGGGTTAGGGTTAGGGTTAGGGTTAG	151	162111	Human	herpesvirus	6	strain	HP24D3,	partial	genome
A00125:307:H27MGDSXY:2:1604:19524:22999	KY274514.1	82.119	151	27	0	1	151	161969	161819	5.83e-26	130	gi|1184843085|gb|KY274514.1|	70	124	124	0	82.12	1	-1	GGGTTAGGGTTAGGGTTAGGGTTAGGGTAAATCTTAAGATAATGGTTATGGTAAAGATTATAGTAAGAGTTATGGTTATGGTTAGGGTTAGTGTAAGTTTTAGATTTAGGTTTAGTGTTAGGGTTAGGGTTAGGGTTAGGGGTAGGGTTAG	GGGTTAGGGTTAGGGTTAGGGTTAGGGTTAGGGTTAGGGTTAGGGTTAGGGTTAGGGTTAGGGTTAGGGTTAGGGTTAGGGTTAGGGTTAGGGTTAGGGTTAGGGTTAGGGTTAGGGTTAGGGTTAGGGTTAGGGTTAGGGTTAGGGTTAG	151	162111	Human	herpesvirus	6	strain	HP24D3,	partial	genome
A00125:307:H27MGDSXY:2:1604:19524:22999	KY274514.1	82.119	151	27	0	1	151	161975	161825	5.83e-26	130	gi|1184843085|gb|KY274514.1|	70	124	124	0	82.12	1	-1	GGGTTAGGGTTAGGGTTAGGGTTAGGGTAAATCTTAAGATAATGGTTATGGTAAAGATTATAGTAAGAGTTATGGTTATGGTTAGGGTTAGTGTAAGTTTTAGATTTAGGTTTAGTGTTAGGGTTAGGGTTAGGGTTAGGGGTAGGGTTAG	GGGTTAGGGTTAGGGTTAGGGTTAGGGTTAGGGTTAGGGTTAGGGTTAGGGTTAGGGTTAGGGTTAGGGTTAGGGTTAGGGTTAGGGTTAGGGTTAGGGTTAGGGTTAGGGTTAGGGTTAGGGTTAGGGTTAGGGTTAGGGTTAGGGTTAG	151	162111	Human	herpesvirus	6	strain	HP24D3,	partial	genome
A00125:307:H27MGDSXY:2:1604:19524:22999	KY274514.1	82.119	151	27	0	1	151	161981	161831	5.83e-26	130	gi|1184843085|gb|KY274514.1|	70	124	124	0	82.12	1	-1	GGGTTAGGGTTAGGGTTAGGGTTAGGGTAAATCTTAAGATAATGGTTATGGTAAAGATTATAGTAAGAGTTATGGTTATGGTTAGGGTTAGTGTAAGTTTTAGATTTAGGTTTAGTGTTAGGGTTAGGGTTAGGGTTAGGGGTAGGGTTAG	GGGTTAGGGTTAGGGTTAGGGTTAGGGTTAGGGTTAGGGTTAGGGTTAGGGTTAGGGTTAGGGTTAGGGTTAGGGTTAGGGTTAGGGTTAGGGTTAGGGTTAGGGTTAGGGTTAGGGTTAGGGTTAGGGTTAGGGTTAGGGTTAGGGTTAG	151	162111	Human	herpesvirus	6	strain	HP24D3,	partial	genome
A00125:307:H27MGDSXY:2:1604:19524:22999	KY274514.1	82.119	151	27	0	1	151	161987	161837	5.83e-26	130	gi|1184843085|gb|KY274514.1|	70	124	124	0	82.12	1	-1	GGGTTAGGGTTAGGGTTAGGGTTAGGGTAAATCTTAAGATAATGGTTATGGTAAAGATTATAGTAAGAGTTATGGTTATGGTTAGGGTTAGTGTAAGTTTTAGATTTAGGTTTAGTGTTAGGGTTAGGGTTAGGGTTAGGGGTAGGGTTAG	GGGTTAGGGTTAGGGTTAGGGTTAGGGTTAGGGTTAGGGTTAGGGTTAGGGTTAGGGTTAGGGTTAGGGTTAGGGTTAGGGTTAGGGTTAGGGTTAGGGTTAGGGTTAGGGTTAGGGTTAGGGTTAGGGTTAGGGTTAGGGTTAGGGTTAG	151	162111	Human	herpesvirus	6	strain	HP24D3,	partial	genome
A00125:307:H27MGDSXY:2:1542:26395:28103	AH002385.2	92	150	12	0	1	150	642	493	2.03e-50	211	gi|1059793908|gb|AH002385.2|	114	138	138	0	92	1	-1	TCCCTTTTTTACTTCTAGGCCTGTGGTCAATAGTCCTTGCACCTGTTCTTCAATTGAGGTTGAGCGTCTCTTTCTATTTTCTATTCCCATTTCTAACTTCTGAATTTGAGTAAAAATAGTACTAAAAGATAATGATTCATTTCTTAACAT	TCCCCTTTTTACTTCTAGGCCTGAGGCCCTTAGTCCTTGCACCTGTTCTTCAACTGAGGTTGAGCGTCTCTTTCTATTTTCTATTCCCATTTCTAACCTTTGAATTTGAGTAAATATAGTGCTAAAAGACAAAGATTCATTTCTTAACAT	151	2946	Mouse	mammary	tumor	virus	(GR)	proviral	5'	long	terminal	repeat
A00125:307:H27MGDSXY:2:1542:26395:28103	AH002385.2	92	150	12	0	1	150	2165	2016	2.03e-50	211	gi|1059793908|gb|AH002385.2|	114	138	138	0	92	1	-1	TCCCTTTTTTACTTCTAGGCCTGTGGTCAATAGTCCTTGCACCTGTTCTTCAATTGAGGTTGAGCGTCTCTTTCTATTTTCTATTCCCATTTCTAACTTCTGAATTTGAGTAAAAATAGTACTAAAAGATAATGATTCATTTCTTAACAT	TCCCCTTTTTACTTCTAGGCCTGAGGCCCTTAGTCCTTGCACCTGTTCTTCAACTGAGGTTGAGCGTCTCTTTCTATTTTCTATTCCCATTTCTAACCTTTGAATTTGAGTAAATATAGTGCTAAAAGACAAAGATTCATTTCTTAACAT	151	2946	Mouse	mammary	tumor	virus	(GR)	proviral	5'	long	terminal	repeat
A00125:307:H27MGDSXY:2:2306:13955:16141	AH002385.2	92	150	12	0	1	150	642	493	2.03e-50	211	gi|1059793908|gb|AH002385.2|	114	138	138	0	92	1	-1	TCCCTTTTTTACTTCTAGGCCTGTGGTCAATAGTCCTTGCACCTGTTCTTCAATTGAGGTTGAGCGTCTCTTTCTATTTTCTATTCCCATTTCTAACTTCTGAATTTGAGTAAAAATAGTACTAAAAGATAATGATTCATTTCTTAACAT	TCCCCTTTTTACTTCTAGGCCTGAGGCCCTTAGTCCTTGCACCTGTTCTTCAACTGAGGTTGAGCGTCTCTTTCTATTTTCTATTCCCATTTCTAACCTTTGAATTTGAGTAAATATAGTGCTAAAAGACAAAGATTCATTTCTTAACAT	151	2946	Mouse	mammary	tumor	virus	(GR)	proviral	5'	long	terminal	repeat
A00125:307:H27MGDSXY:2:2306:13955:16141	AH002385.2	92	150	12	0	1	150	2165	2016	2.03e-50	211	gi|1059793908|gb|AH002385.2|	114	138	138	0	92	1	-1	TCCCTTTTTTACTTCTAGGCCTGTGGTCAATAGTCCTTGCACCTGTTCTTCAATTGAGGTTGAGCGTCTCTTTCTATTTTCTATTCCCATTTCTAACTTCTGAATTTGAGTAAAAATAGTACTAAAAGATAATGATTCATTTCTTAACAT	TCCCCTTTTTACTTCTAGGCCTGAGGCCCTTAGTCCTTGCACCTGTTCTTCAACTGAGGTTGAGCGTCTCTTTCTATTTTCTATTCCCATTTCTAACCTTTGAATTTGAGTAAATATAGTGCTAAAAGACAAAGATTCATTTCTTAACAT	151	2946	Mouse	mammary	tumor	virus	(GR)	proviral	5'	long	terminal	repeat
A00125:307:H27MGDSXY:2:1136:14742:5134	AY510475.1	100	151	0	0	1	151	7444	7294	5.47e-71	279	gi|41387571|gb|AY510475.1|	151	151	151	0	100	1	-1	ATCTTCTTCCACCCTGGGAAGTCCCTTGTGAACTTGCACCAACGGATTTTTGGCCCATTCCCATTTAATTGGAATGGTTATTTACTCCATCTAGTTGTTCTGTGTTTTATTAATTCTGTTGTTTTGCACTGTTCTTACTTGTGCAGTCTCT	ATCTTCTTCCACCCTGGGAAGTCCCTTGTGAACTTGCACCAACGGATTTTTGGCCCATTCCCATTTAATTGGAATGGTTATTTACTCCATCTAGTTGTTCTGTGTTTTATTAATTCTGTTGTTTTGCACTGTTCTTACTTGTGCAGTCTCT	151	170950	Gallid	herpesvirus	2	clone	Md11BAC	replication	intermediate,	complete	genome
A00125:307:H27MGDSXY:2:1253:27362:6136	AY510475.1	100	151	0	0	1	151	4857	5007	5.47e-71	279	gi|41387571|gb|AY510475.1|	151	151	151	0	100	1	1	GGGATTTGATTCAGATCACAAAAACATCAGCAGCTGTTTCAGCCAACTTAAACCAGGTACAGCTTTTTCCAGAGATTAAAATCATTACTAGTCCCCTGCATGTCAGTGATAGCCATTTCTGCTGATAATAAGTGTTACTGGGATTAAATAT	GGGATTTGATTCAGATCACAAAAACATCAGCAGCTGTTTCAGCCAACTTAAACCAGGTACAGCTTTTTCCAGAGATTAAAATCATTACTAGTCCCCTGCATGTCAGTGATAGCCATTTCTGCTGATAATAAGTGTTACTGGGATTAAATAT	151	170950	Gallid	herpesvirus	2	clone	Md11BAC	replication	intermediate,	complete	genome
A00125:307:H27MGDSXY:2:1275:2627:17879	AY510475.1	100	148	0	0	1	148	7101	6954	2.55e-69	274	gi|41387571|gb|AY510475.1|	148	148	148	0	100	1	-1	TAAGACATTTCAAAAGATTAGAAGCCAGAGATATGTGCTGTGTTATTCCAGAAGAATTGCGGAGACCAGCTGCCTTGAGATGGTTGTTTTTATCCACCAAGACAGACTCCTCCTGATTTCACATACGAAGGCATTGCTTTGAGACCCC	TAAGACATTTCAAAAGATTAGAAGCCAGAGATATGTGCTGTGTTATTCCAGAAGAATTGCGGAGACCAGCTGCCTTGAGATGGTTGTTTTTATCCACCAAGACAGACTCCTCCTGATTTCACATACGAAGGCATTGCTTTGAGACCCC	151	170950	Gallid	herpesvirus	2	clone	Md11BAC	replication	intermediate,	complete	genome
A00125:307:H27MGDSXY:2:1542:26395:28103	AH002523.2	96.644	149	5	0	3	151	448	300	1.54e-61	248	gi|1059793934|gb|AH002523.2|	134	144	144	0	96.64	1	-1	CCTTTTTTACTTCTAGGCCTGTGGTCAATAGTCCTTGCACCTGTTCTTCAATTGAGGTTGAGCGTCTCTTTCTATTTTCTATTCCCATTTCTAACTTCTGAATTTGAGTAAAAATAGTACTAAAAGATAATGATTCATTTCTTAACATA	CCTTTTTTACTTCTAGGCCTGTGGTCAATAGTCCTTGTACTTGTTTTTTAATTGAGGTTGAGCGTCTCTTTCTATTTTTTATTCCCATTTCTAACTTCTGAATTTGAGTAAAAATAGTACTAAAAGATAATGATTCATTTCTTAACATA	151	617	Mouse	mammary	tumor	virus	clone	C1-2
A00125:307:H27MGDSXY:2:2306:13955:16141	AH002523.2	96.644	149	5	0	3	151	448	300	1.54e-61	248	gi|1059793934|gb|AH002523.2|	134	144	144	0	96.64	1	-1	CCTTTTTTACTTCTAGGCCTGTGGTCAATAGTCCTTGCACCTGTTCTTCAATTGAGGTTGAGCGTCTCTTTCTATTTTCTATTCCCATTTCTAACTTCTGAATTTGAGTAAAAATAGTACTAAAAGATAATGATTCATTTCTTAACATA	CCTTTTTTACTTCTAGGCCTGTGGTCAATAGTCCTTGTACTTGTTTTTTAATTGAGGTTGAGCGTCTCTTTCTATTTTTTATTCCCATTTCTAACTTCTGAATTTGAGTAAAAATAGTACTAAAAGATAATGATTCATTTCTTAACATA	151	617	Mouse	mammary	tumor	virus	clone	C1-2
A00125:307:H27MGDSXY:2:1578:31647:28808	KU324803.1	98.013	151	3	0	1	151	3840	3690	5.51e-66	263	gi|996270423|gb|KU324803.1|	142	148	148	0	98.01	1	-1	ATGGCTGCTACCATCCGTAGGCAAGGGGGCCACCCAGCTGCTACTGGGTCTAGCTTTTTGGACAGGTAGGCCACCGGCCGACGCCAAGGTCCCAGTTTTTGCGTTAGGACACCTTTGGCGTAGCCCTGCTTCTCGTCGACAAAGAGTTCAA	ATGGCTGCTACCATCCGTAGGCAAGGGGGCCACCCAGCTGCCACTGGGTCTAGCTTTTTGGACAGGTAGGCCACAGGCCGACGCCAAGGTCCCAGTTTTTGCGTTAGGACGCCTTTGGCGTAGCCCTGCTTCTCGTCGACAAAGAGTTCAA	151	8189	Murine	leukemia	virus	isolate	CAST-X,	complete	genome
A00125:307:H27MGDSXY:2:2434:28800:32737	KU324803.1	95.364	151	7	0	1	151	3621	3771	2.58e-59	241	gi|996270423|gb|KU324803.1|	130	144	144	0	95.36	1	1	CCTATCAAGAAATCAAGCAAGCTCTTCTAACTGCCCCAGCCCTGGGGTTGCCAGATTTGACTAAGCCCTTTGAACTCTTTGTCGACGAGAAGCAGGGCTACGCCAAAGGTGTCCTAACGCAAAAACTGGGACCTTGGCGTCGGCCGGTGGC	CCTATCAAGAAATCAAACAGGCCCTTCTAACTGCCCCCGCCCTGGGATTGCCAGATTTGACTAAGCCCTTTGAACTCTTTGTCGACGAGAAGCAGGGCTACGCCAAAGGCGTCCTAACGCAAAAACTGGGACCTTGGCGTCGGCCTGTGGC	151	8189	Murine	leukemia	virus	isolate	CAST-X,	complete	genome
A00125:307:H27MGDSXY:2:2439:20437:9956	KU324803.1	95.364	151	7	0	1	151	3621	3771	2.58e-59	241	gi|996270423|gb|KU324803.1|	130	144	144	0	95.36	1	1	CCTATCAAGAAATCAAGCAAGCTCTTCTAACTGCCCCAGCCCTGGGGTTGCCAGATTTGACTAAGCCCTTTGAACTCTTTGTCGACGAGAAGCAGGGCTACGCCAAAGGTGTCCTAACGCAAAAACTGGGACCTTGGCGTCGGCCGGTGGC	CCTATCAAGAAATCAAACAGGCCCTTCTAACTGCCCCCGCCCTGGGATTGCCAGATTTGACTAAGCCCTTTGAACTCTTTGTCGACGAGAAGCAGGGCTACGCCAAAGGCGTCCTAACGCAAAAACTGGGACCTTGGCGTCGGCCTGTGGC	151	8189	Murine	leukemia	virus	isolate	CAST-X,	complete	genome
A00125:307:H27MGDSXY:2:1578:31647:28808	KU324804.1	88.742	151	17	0	1	151	3844	3694	1.23e-42	185	gi|996270715|gb|KU324804.1|	100	134	134	0	88.74	1	-1	ATGGCTGCTACCATCCGTAGGCAAGGGGGCCACCCAGCTGCTACTGGGTCTAGCTTTTTGGACAGGTAGGCCACCGGCCGACGCCAAGGTCCCAGTTTTTGCGTTAGGACACCTTTGGCGTAGCCCTGCTTCTCGTCGACAAAGAGTTCAA	ATGGCCGCCACCATCCGCAGGCAAGGGGGCCATCCGGCTGCTACTGGGTCTAGCTTTTTGGACAGGTAGGCTACAGGTCGGCGCCAAGGTCCCAATTTCTGCGTCAGGACCCCCTTGGCGTAGCCCTGCTTTTCATCCACAAAGAGTTCAA	151	8253	Murine	leukemia	virus	isolate	Cz524,	complete	genome
A00125:307:H27MGDSXY:2:1604:19524:22999	KY274514.1	82.119	151	27	0	1	151	161993	161843	5.83e-26	130	gi|1184843085|gb|KY274514.1|	70	124	124	0	82.12	1	-1	GGGTTAGGGTTAGGGTTAGGGTTAGGGTAAATCTTAAGATAATGGTTATGGTAAAGATTATAGTAAGAGTTATGGTTATGGTTAGGGTTAGTGTAAGTTTTAGATTTAGGTTTAGTGTTAGGGTTAGGGTTAGGGTTAGGGGTAGGGTTAG	GGGTTAGGGTTAGGGTTAGGGTTAGGGTTAGGGTTAGGGTTAGGGTTAGGGTTAGGGTTAGGGTTAGGGTTAGGGTTAGGGTTAGGGTTAGGGTTAGGGTTAGGGTTAGGGTTAGGGTTAGGGTTAGGGTTAGGGTTAGGGTTAGGGTTAG	151	162111	Human	herpesvirus	6	strain	HP24D3,	partial	genome
A00125:307:H27MGDSXY:2:1604:19524:22999	KY274514.1	82.119	151	27	0	1	151	161999	161849	5.83e-26	130	gi|1184843085|gb|KY274514.1|	70	124	124	0	82.12	1	-1	GGGTTAGGGTTAGGGTTAGGGTTAGGGTAAATCTTAAGATAATGGTTATGGTAAAGATTATAGTAAGAGTTATGGTTATGGTTAGGGTTAGTGTAAGTTTTAGATTTAGGTTTAGTGTTAGGGTTAGGGTTAGGGTTAGGGGTAGGGTTAG	GGGTTAGGGTTAGGGTTAGGGTTAGGGTTAGGGTTAGGGTTAGGGTTAGGGTTAGGGTTAGGGTTAGGGTTAGGGTTAGGGTTAGGGTTAGGGTTAGGGTTAGGGTTAGGGTTAGGGTTAGGGTTAGGGTTAGGGTTAGGGTTAGGGTTAG	151	162111	Human	herpesvirus	6	strain	HP24D3,	partial	genome
A00125:307:H27MGDSXY:2:1604:19524:22999	KY274514.1	82.119	151	27	0	1	151	162005	161855	5.83e-26	130	gi|1184843085|gb|KY274514.1|	70	124	124	0	82.12	1	-1	GGGTTAGGGTTAGGGTTAGGGTTAGGGTAAATCTTAAGATAATGGTTATGGTAAAGATTATAGTAAGAGTTATGGTTATGGTTAGGGTTAGTGTAAGTTTTAGATTTAGGTTTAGTGTTAGGGTTAGGGTTAGGGTTAGGGGTAGGGTTAG	GGGTTAGGGTTAGGGTTAGGGTTAGGGTTAGGGTTAGGGTTAGGGTTAGGGTTAGGGTTAGGGTTAGGGTTAGGGTTAGGGTTAGGGTTAGGGTTAGGGTTAGGGTTAGGGTTAGGGTTAGGGTTAGGGTTAGGGTTAGGGTTAGGGTTAG	151	162111	Human	herpesvirus	6	strain	HP24D3,	partial	genome
A00125:307:H27MGDSXY:2:1604:19524:22999	KY274514.1	82.119	151	27	0	1	151	162011	161861	5.83e-26	130	gi|1184843085|gb|KY274514.1|	70	124	124	0	82.12	1	-1	GGGTTAGGGTTAGGGTTAGGGTTAGGGTAAATCTTAAGATAATGGTTATGGTAAAGATTATAGTAAGAGTTATGGTTATGGTTAGGGTTAGTGTAAGTTTTAGATTTAGGTTTAGTGTTAGGGTTAGGGTTAGGGTTAGGGGTAGGGTTAG	GGGTTAGGGTTAGGGTTAGGGTTAGGGTTAGGGTTAGGGTTAGGGTTAGGGTTAGGGTTAGGGTTAGGGTTAGGGTTAGGGTTAGGGTTAGGGTTAGGGTTAGGGTTAGGGTTAGGGTTAGGGTTAGGGTTAGGGTTAGGGTTAGGGTTAG	151	162111	Human	herpesvirus	6	strain	HP24D3,	partial	genome
A00125:307:H27MGDSXY:2:1604:19524:22999	KY274514.1	82.119	151	27	0	1	151	162017	161867	5.83e-26	130	gi|1184843085|gb|KY274514.1|	70	124	124	0	82.12	1	-1	GGGTTAGGGTTAGGGTTAGGGTTAGGGTAAATCTTAAGATAATGGTTATGGTAAAGATTATAGTAAGAGTTATGGTTATGGTTAGGGTTAGTGTAAGTTTTAGATTTAGGTTTAGTGTTAGGGTTAGGGTTAGGGTTAGGGGTAGGGTTAG	GGGTTAGGGTTAGGGTTAGGGTTAGGGTTAGGGTTAGGGTTAGGGTTAGGGTTAGGGTTAGGGTTAGGGTTAGGGTTAGGGTTAGGGTTAGGGTTAGGGTTAGGGTTAGGGTTAGGGTTAGGGTTAGGGTTAGGGTTAGGGTTAGGGTTAG	151	162111	Human	herpesvirus	6	strain	HP24D3,	partial	genome
A00125:307:H27MGDSXY:2:1604:19524:22999	KY274514.1	82.119	151	27	0	1	151	162023	161873	5.83e-26	130	gi|1184843085|gb|KY274514.1|	70	124	124	0	82.12	1	-1	GGGTTAGGGTTAGGGTTAGGGTTAGGGTAAATCTTAAGATAATGGTTATGGTAAAGATTATAGTAAGAGTTATGGTTATGGTTAGGGTTAGTGTAAGTTTTAGATTTAGGTTTAGTGTTAGGGTTAGGGTTAGGGTTAGGGGTAGGGTTAG	GGGTTAGGGTTAGGGTTAGGGTTAGGGTTAGGGTTAGGGTTAGGGTTAGGGTTAGGGTTAGGGTTAGGGTTAGGGTTAGGGTTAGGGTTAGGGTTAGGGTTAGGGTTAGGGTTAGGGTTAGGGTTAGGGTTAGGGTTAGGGTTAGGGTTAG	151	162111	Human	herpesvirus	6	strain	HP24D3,	partial	genome
A00125:307:H27MGDSXY:2:1604:19524:22999	KY274514.1	82.119	151	27	0	1	151	162029	161879	5.83e-26	130	gi|1184843085|gb|KY274514.1|	70	124	124	0	82.12	1	-1	GGGTTAGGGTTAGGGTTAGGGTTAGGGTAAATCTTAAGATAATGGTTATGGTAAAGATTATAGTAAGAGTTATGGTTATGGTTAGGGTTAGTGTAAGTTTTAGATTTAGGTTTAGTGTTAGGGTTAGGGTTAGGGTTAGGGGTAGGGTTAG	GGGTTAGGGTTAGGGTTAGGGTTAGGGTTAGGGTTAGGGTTAGGGTTAGGGTTAGGGTTAGGGTTAGGGTTAGGGTTAGGGTTAGGGTTAGGGTTAGGGTTAGGGTTAGGGTTAGGGTTAGGGTTAGGGTTAGGGTTAGGGTTAGGGTTAG	151	162111	Human	herpesvirus	6	strain	HP24D3,	partial	genome
A00125:307:H27MGDSXY:2:1343:3730:23109	KY274514.1	81.818	110	14	6	1	110	288	391	3.56e-13	87.9	gi|1184843085|gb|KY274514.1|	47	90	90	6	81.82	1	1	ACCCTAACCCTAACCCTAACCCTAACCCTAGCCCTTACCGCCTTTACAAAAAAGCCTCAAGCCCTAACCCTAACCCTAACCCTAACCCTAACCCTAACCCTAACCCTAAC	ACCCTAACCCTAACCCTAACCCTAACCCTAACCCTAACC-C-TA-ACCCTAAC-CCT-AA-CCCTAACCCTAACTCTAGCCTTAGCCCTAGCCCTAGCCCTAGCCCTAAC	151	162111	Human	herpesvirus	6	strain	HP24D3,	partial	genome
A00125:307:H27MGDSXY:2:1343:3730:23109	KY274514.1	81.818	110	14	6	1	110	153608	153711	3.56e-13	87.9	gi|1184843085|gb|KY274514.1|	47	90	90	6	81.82	1	1	ACCCTAACCCTAACCCTAACCCTAACCCTAGCCCTTACCGCCTTTACAAAAAAGCCTCAAGCCCTAACCCTAACCCTAACCCTAACCCTAACCCTAACCCTAACCCTAAC	ACCCTAACCCTAACCCTAACCCTAACCCTAACCCTAACC-C-TA-ACCCTAAC-CCT-AA-CCCTAACCCTAACTCTAGCCTTAGCCCTAGCCCTAGCCCTAGCCCTAAC	151	162111	Human	herpesvirus	6	strain	HP24D3,	partial	genome
A00125:307:H27MGDSXY:2:1604:19524:22999	KY274514.1	81.457	151	28	0	1	151	8649	8499	7.55e-25	126	gi|1184843085|gb|KY274514.1|	68	123	123	0	81.46	1	-1	GGGTTAGGGTTAGGGTTAGGGTTAGGGTAAATCTTAAGATAATGGTTATGGTAAAGATTATAGTAAGAGTTATGGTTATGGTTAGGGTTAGTGTAAGTTTTAGATTTAGGTTTAGTGTTAGGGTTAGGGTTAGGGTTAGGGGTAGGGTTAG	GGGTTAGGGTTAGGGTTAGGGTTAGGGTTAGGGTTAGGGTTAGGNTTAGGGTTAGGGTTAGGGTTAGGGTTAGGGTTAGGGTTAGGGTTAGGGTTAGGGTTAGGGTTAGGGTTAGGGTTAGGGTTAGGGTTAGGGTTAGGGTTAGGGTTAG	151	162111	Human	herpesvirus	6	strain	HP24D3,	partial	genome
A00125:307:H27MGDSXY:2:1604:19524:22999	KY274514.1	81.457	151	28	0	1	151	8655	8505	7.55e-25	126	gi|1184843085|gb|KY274514.1|	68	123	123	0	81.46	1	-1	GGGTTAGGGTTAGGGTTAGGGTTAGGGTAAATCTTAAGATAATGGTTATGGTAAAGATTATAGTAAGAGTTATGGTTATGGTTAGGGTTAGTGTAAGTTTTAGATTTAGGTTTAGTGTTAGGGTTAGGGTTAGGGTTAGGGGTAGGGTTAG	GGGTTAGGGTTAGGGTTAGGGTTAGGGTTAGGGTTAGGGTTAGGGTTAGGNTTAGGGTTAGGGTTAGGGTTAGGGTTAGGGTTAGGGTTAGGGTTAGGGTTAGGGTTAGGGTTAGGGTTAGGGTTAGGGTTAGGGTTAGGGTTAGGGTTAG	151	162111	Human	herpesvirus	6	strain	HP24D3,	partial	genome
A00125:307:H27MGDSXY:2:1604:19524:22999	KY274514.1	81.457	151	28	0	1	151	8667	8517	7.55e-25	126	gi|1184843085|gb|KY274514.1|	68	123	123	0	81.46	1	-1	GGGTTAGGGTTAGGGTTAGGGTTAGGGTAAATCTTAAGATAATGGTTATGGTAAAGATTATAGTAAGAGTTATGGTTATGGTTAGGGTTAGTGTAAGTTTTAGATTTAGGTTTAGTGTTAGGGTTAGGGTTAGGGTTAGGGGTAGGGTTAG	GGGTTAGGGTTAGGGTTAGGGTTAGGGTTAGGGTTAGGGTTAGGGTTAGGGTTAGGGTTAGGNTTAGGGTTAGGGTTAGGGTTAGGGTTAGGGTTAGGGTTAGGGTTAGGGTTAGGGTTAGGGTTAGGGTTAGGGTTAGGGTTAGGGTTAG	151	162111	Human	herpesvirus	6	strain	HP24D3,	partial	genome
A00125:307:H27MGDSXY:2:1604:19524:22999	KY274514.1	81.457	151	28	0	1	151	8673	8523	7.55e-25	126	gi|1184843085|gb|KY274514.1|	68	123	123	0	81.46	1	-1	GGGTTAGGGTTAGGGTTAGGGTTAGGGTAAATCTTAAGATAATGGTTATGGTAAAGATTATAGTAAGAGTTATGGTTATGGTTAGGGTTAGTGTAAGTTTTAGATTTAGGTTTAGTGTTAGGGTTAGGGTTAGGGTTAGGGGTAGGGTTAG	GGGTTAGGGTTAGGGTTAGGGTTAGGGTTAGGGTTAGGGTTAGGGTTAGGGTTAGGGTTAGGGTTAGGNTTAGGGTTAGGGTTAGGGTTAGGGTTAGGGTTAGGGTTAGGGTTAGGGTTAGGGTTAGGGTTAGGGTTAGGGTTAGGGTTAG	151	162111	Human	herpesvirus	6	strain	HP24D3,	partial	genome
A00125:307:H27MGDSXY:2:1604:19524:22999	KY274514.1	81.457	151	28	0	1	151	8679	8529	7.55e-25	126	gi|1184843085|gb|KY274514.1|	68	123	123	0	81.46	1	-1	GGGTTAGGGTTAGGGTTAGGGTTAGGGTAAATCTTAAGATAATGGTTATGGTAAAGATTATAGTAAGAGTTATGGTTATGGTTAGGGTTAGTGTAAGTTTTAGATTTAGGTTTAGTGTTAGGGTTAGGGTTAGGGTTAGGGGTAGGGTTAG	GGGTTAGGGTTAGGGTTAGGGTTAGGGTTAGGGTTAGGGTTAGGGTTAGGGTTAGGGTTAGGGTTAGGGTTAGGNTTAGGGTTAGGGTTAGGGTTAGGGTTAGGGTTAGGGTTAGGGTTAGGGTTAGGGTTAGGGTTAGGGTTAGGGTTAG	151	162111	Human	herpesvirus	6	strain	HP24D3,	partial	genome
A00125:307:H27MGDSXY:2:1604:19524:22999	KY274514.1	81.457	151	28	0	1	151	8685	8535	7.55e-25	126	gi|1184843085|gb|KY274514.1|	68	123	123	0	81.46	1	-1	GGGTTAGGGTTAGGGTTAGGGTTAGGGTAAATCTTAAGATAATGGTTATGGTAAAGATTATAGTAAGAGTTATGGTTATGGTTAGGGTTAGTGTAAGTTTTAGATTTAGGTTTAGTGTTAGGGTTAGGGTTAGGGTTAGGGGTAGGGTTAG	GGGTTAGGGTTAGGGTTAGGGTTAGGGTTAGGGTTAGGGTTAGGGTTAGGGTTAGGGTTAGGGTTAGGGTTAGGGTTAGGNTTAGGGTTAGGGTTAGGGTTAGGGTTAGGGTTAGGGTTAGGGTTAGGGTTAGGGTTAGGGTTAGGGTTAG	151	162111	Human	herpesvirus	6	strain	HP24D3,	partial	genome
A00125:307:H27MGDSXY:2:1604:19524:22999	KY274514.1	81.457	151	28	0	1	151	8691	8541	7.55e-25	126	gi|1184843085|gb|KY274514.1|	68	123	123	0	81.46	1	-1	GGGTTAGGGTTAGGGTTAGGGTTAGGGTAAATCTTAAGATAATGGTTATGGTAAAGATTATAGTAAGAGTTATGGTTATGGTTAGGGTTAGTGTAAGTTTTAGATTTAGGTTTAGTGTTAGGGTTAGGGTTAGGGTTAGGGGTAGGGTTAG	GGGTTAGGGTTAGGGTTAGGGTTAGGGTTAGGGTTAGGGTTAGGGTTAGGGTTAGGGTTAGGGTTAGGGTTAGGGTTAGGGTTAGGNTTAGGGTTAGGGTTAGGGTTAGGGTTAGGGTTAGGGTTAGGGTTAGGGTTAGGGTTAGGGTTAG	151	162111	Human	herpesvirus	6	strain	HP24D3,	partial	genome
A00125:307:H27MGDSXY:2:1604:19524:22999	KY274514.1	81.457	151	28	0	1	151	8697	8547	7.55e-25	126	gi|1184843085|gb|KY274514.1|	68	123	123	0	81.46	1	-1	GGGTTAGGGTTAGGGTTAGGGTTAGGGTAAATCTTAAGATAATGGTTATGGTAAAGATTATAGTAAGAGTTATGGTTATGGTTAGGGTTAGTGTAAGTTTTAGATTTAGGTTTAGTGTTAGGGTTAGGGTTAGGGTTAGGGGTAGGGTTAG	GGGTTAGGGTTAGGGTTAGGGTTAGGGTTAGGGTTAGGGTTAGGGTTAGGGTTAGGGTTAGGGTTAGGGTTAGGGTTAGGGTTAGGGTTAGGNTTAGGGTTAGGGTTAGGGTTAGGGTTAGGGTTAGGGTTAGGGTTAGGGTTAGGGTTAG	151	162111	Human	herpesvirus	6	strain	HP24D3,	partial	genome
A00125:307:H27MGDSXY:2:1272:6108:18771	EU853148.1	96.689	151	5	0	1	151	287	437	1.19e-62	252	gi|209573802|gb|EU853148.1|	136	146	146	0	96.69	1	1	TCCCCTGCCTGGATCTCACTCCACCTTTCAATCAAAGCTCTAAAACTTCTTTCTATTTCTACAACTGCTCTTCTCTAAACCAAACCTGTTGTCCATGCCCTGAAGGACACTGTGACAGGAAGAACACCTCTGAGGAGGGATTCCCCAGTCC	TCCCCTGCCTGGATCTCACTCCACCTTTCAATCAAAGCTCTAAAACTTCTTTCTATTTGTACAACTGCTCTTCTCTAAACCAAACCTGTTGTCCATGCCCTGAAGGGCGCTGTGGCCGGAAGAACACCTCTGAGGAGGGATTCCCCAGTCC	151	1635	Chlorocebus	aethiops	endogenous	virus	endogenous	retrovirus	CAV1	envelope	glycoprotein	(env)	gene,	complete	cds
A00125:307:H27MGDSXY:2:1272:6108:18771	EU853149.1	96.026	151	6	0	1	151	287	437	5.55e-61	246	gi|209573804|gb|EU853149.1|;gi|475986640|gb|KC010515.1|	133	145	145	0	96.03	1	1	TCCCCTGCCTGGATCTCACTCCACCTTTCAATCAAAGCTCTAAAACTTCTTTCTATTTCTACAACTGCTCTTCTCTAAACCAAACCTGTTGTCCATGCCCTGAAGGACACTGTGACAGGAAGAACACCTCTGAGGAGGGATTCCCCAGTCC	TCCCCTGCCTGGATCTCACTCCACCTTTCAATCAAAGCTCTAAAACTTCTTTCTATTTGTACAACTGCTCTTCTCTAAACCAAACCTGTTGTCCATGCCCTGAAGGGCGCTGCGGCCGGAAGAACACCTCTGAGGAGGGATTCCCCAGTCC	151	1614	Chlorocebus	aethiops	endogenous	virus	endogenous	retrovirus	CAV2	envelope	glycoprotein	(env)	gene,	complete	cds<>Chlorocebus	aethiops	endogenous	virus	ERV-V2	envelope	protein	ENVV2	(envV2)	gene,	complete	cds
A00125:307:H27MGDSXY:2:1272:6108:18771	KC010503.1	96.689	151	5	0	1	151	287	437	1.19e-62	252	gi|475986427|gb|KC010503.1|	136	146	146	0	96.69	1	1	TCCCCTGCCTGGATCTCACTCCACCTTTCAATCAAAGCTCTAAAACTTCTTTCTATTTCTACAACTGCTCTTCTCTAAACCAAACCTGTTGTCCATGCCCTGAAGGACACTGTGACAGGAAGAACACCTCTGAGGAGGGATTCCCCAGTCC	TCCCCTGCCTGGATCTCACTCCACCTTTCAATCAAAGCTCTAAAACTTCTTTCTATTTGTACAACTGCTCTTCTCTAAACCAAACCTGTTGTCCATGCCCTGAAGGGCGCTGTGGCCGGAAGAACACCTCTGAGGAGGGATTCCCCAGTCC	151	1638	Chlorocebus	aethiops	endogenous	virus	ERV-V1	envelope	protein	ENVV1	(envV1)	gene,	complete	cds
A00125:307:H27MGDSXY:2:1629:20491:33004	KX589235.1	90.141	142	14	0	7	148	123	264	1.23e-42	185	gi|1172959954|gb|KX589235.1|	100	128	128	0	90.14	1	1	GTGTTAGGGTTAGGGTTAGGGTTAGGGTAAGGCTTAGGGTAAGCGTTATGGTAATGGTTATGGTAAGGGTTAGTGTTAGGGGTAGGGTTAGGGTTAGGGTTAGGGTTAGGGTTAGGGTTAGGGTGAGGGTGAGGGGTAGGGT	GTGTTAGGGTTAGGGTTAGGGTTAGGGTTAGGGTTAGGGTTAGGGTTAGGGTTAGGGTTAGGGTTAGGGTTAGGGTTAGGGTTAGGGTTAGGGTTAGGGTTAGGGTTAGGGTTAGGGTTAGGGTTAGGGTTAGGGTTAGGGT	151	204237	Columbid	alphaherpesvirus	1	strain	HLJ,	complete	genome
A00125:307:H27MGDSXY:2:1578:31647:28808	KU324805.1	96.026	151	6	0	1	151	3861	3711	5.55e-61	246	gi|996271178|gb|KU324805.1|	133	145	145	0	96.03	1	-1	ATGGCTGCTACCATCCGTAGGCAAGGGGGCCACCCAGCTGCTACTGGGTCTAGCTTTTTGGACAGGTAGGCCACCGGCCGACGCCAAGGTCCCAGTTTTTGCGTTAGGACACCTTTGGCGTAGCCCTGCTTCTCGTCGACAAAGAGTTCAA	ATGGCTGCTACCATCCGTAGGCAAGGGGGCCACCCTGCTGCCACTGGATCTAGCTTTTTGGACAGGTAGGCCACAGGCCGACGCCAAGGTCCCAGTTTTTGCGTTAGGACGCCTTTGGCGTAGCCCTGCTTTTCGTCGACAAAGAGTTCAA	151	8262	Murine	leukemia	virus	isolate	HoMuLV,	complete	genome
A00125:307:H27MGDSXY:2:2434:28800:32737	KU324805.1	92.715	151	11	0	1	151	3642	3792	1.21e-52	219	gi|996271178|gb|KU324805.1|	118	140	140	0	92.72	1	1	CCTATCAAGAAATCAAGCAAGCTCTTCTAACTGCCCCAGCCCTGGGGTTGCCAGATTTGACTAAGCCCTTTGAACTCTTTGTCGACGAGAAGCAGGGCTACGCCAAAGGTGTCCTAACGCAAAAACTGGGACCTTGGCGTCGGCCGGTGGC	CCTATCAAGAAATCAAACAGGCCCTTCTTACTGCCCCCGCCCTGGGATTGCCAGATTTAACCAAGCCCTTTGAACTCTTTGTCGACGAAAAGCAGGGCTACGCCAAAGGCGTCCTAACGCAAAAACTGGGACCTTGGCGTCGGCCTGTGGC	151	8262	Murine	leukemia	virus	isolate	HoMuLV,	complete	genome
A00125:307:H27MGDSXY:2:2439:20437:9956	KU324805.1	92.715	151	11	0	1	151	3642	3792	1.21e-52	219	gi|996271178|gb|KU324805.1|	118	140	140	0	92.72	1	1	CCTATCAAGAAATCAAGCAAGCTCTTCTAACTGCCCCAGCCCTGGGGTTGCCAGATTTGACTAAGCCCTTTGAACTCTTTGTCGACGAGAAGCAGGGCTACGCCAAAGGTGTCCTAACGCAAAAACTGGGACCTTGGCGTCGGCCGGTGGC	CCTATCAAGAAATCAAACAGGCCCTTCTTACTGCCCCCGCCCTGGGATTGCCAGATTTAACCAAGCCCTTTGAACTCTTTGTCGACGAAAAGCAGGGCTACGCCAAAGGCGTCCTAACGCAAAAACTGGGACCTTGGCGTCGGCCTGTGGC	151	8262	Murine	leukemia	virus	isolate	HoMuLV,	complete	genome
A00125:307:H27MGDSXY:2:1578:31647:28808	KU324806.1	93.377	151	10	0	1	151	3858	3708	2.6e-54	224	gi|996271182|gb|KU324806.1|	121	141	141	0	93.38	1	-1	ATGGCTGCTACCATCCGTAGGCAAGGGGGCCACCCAGCTGCTACTGGGTCTAGCTTTTTGGACAGGTAGGCCACCGGCCGACGCCAAGGTCCCAGTTTTTGCGTTAGGACACCTTTGGCGTAGCCCTGCTTCTCGTCGACAAAGAGTTCAA	ATGGCTGCTACCATCCGTAAGCAGGGGGGCCACCCGGCTGCCACTGGGTCCAGCTTTTTGGACAGGTAGGCCACAGGCCGGCGCCAAGGTCCCAGTTTTTGCGTTAGGACCCCTTTGGCGTAGCCCTGCTTTTCATCGACAAAGAGTTCAA	151	8200	Murine	leukemia	virus	isolate	Kyushu,	complete	genome
A00125:307:H27MGDSXY:2:2434:28800:32737	KU324806.1	90.066	151	15	0	1	151	3639	3789	5.67e-46	196	gi|996271182|gb|KU324806.1|	106	136	136	0	90.07	1	1	CCTATCAAGAAATCAAGCAAGCTCTTCTAACTGCCCCAGCCCTGGGGTTGCCAGATTTGACTAAGCCCTTTGAACTCTTTGTCGACGAGAAGCAGGGCTACGCCAAAGGTGTCCTAACGCAAAAACTGGGACCTTGGCGTCGGCCGGTGGC	CCTATCAAGAAATCAAACAGGCCCTCCTGACGGCCCCTGCCCTGGGATTGCCAGACTTGACCAAGCCCTTTGAACTCTTTGTCGATGAAAAGCAGGGCTACGCCAAAGGGGTCCTAACGCAAAAACTGGGACCTTGGCGCCGGCCTGTGGC	151	8200	Murine	leukemia	virus	isolate	Kyushu,	complete	genome
A00125:307:H27MGDSXY:2:2439:20437:9956	KU324806.1	90.066	151	15	0	1	151	3639	3789	5.67e-46	196	gi|996271182|gb|KU324806.1|	106	136	136	0	90.07	1	1	CCTATCAAGAAATCAAGCAAGCTCTTCTAACTGCCCCAGCCCTGGGGTTGCCAGATTTGACTAAGCCCTTTGAACTCTTTGTCGACGAGAAGCAGGGCTACGCCAAAGGTGTCCTAACGCAAAAACTGGGACCTTGGCGTCGGCCGGTGGC	CCTATCAAGAAATCAAACAGGCCCTCCTGACGGCCCCTGCCCTGGGATTGCCAGACTTGACCAAGCCCTTTGAACTCTTTGTCGATGAAAAGCAGGGCTACGCCAAAGGGGTCCTAACGCAAAAACTGGGACCTTGGCGCCGGCCTGTGGC	151	8200	Murine	leukemia	virus	isolate	Kyushu,	complete	genome
A00125:307:H27MGDSXY:2:1578:31647:28808	KU324807.1	89.404	151	16	0	1	151	3840	3690	2.64e-44	191	gi|996271566|gb|KU324807.1|	103	135	135	0	89.4	1	-1	ATGGCTGCTACCATCCGTAGGCAAGGGGGCCACCCAGCTGCTACTGGGTCTAGCTTTTTGGACAGGTAGGCCACCGGCCGACGCCAAGGTCCCAGTTTTTGCGTTAGGACACCTTTGGCGTAGCCCTGCTTCTCGTCGACAAAGAGTTCAA	ATGGCCGCCACCATCCGTAAGCAGGGGGGCCACCCGGCTGCCACTGGGTCCAGCTTCTTGGACAGATAGGCCACAGGCCGGCGCCAAGGTCCCAGTTTTTGCGTTAGGACCCCCTTGGCGTAGCCCTGTTTTTCATCGACAAAGAGTTCAA	151	8292	Murine	leukemia	virus	isolate	Cast17/18,	complete	genome
A00125:307:H27MGDSXY:2:2434:28800:32737	KU324807.1	87.417	151	19	0	1	151	3621	3771	2.66e-39	174	gi|996271566|gb|KU324807.1|	94	132	132	0	87.42	1	1	CCTATCAAGAAATCAAGCAAGCTCTTCTAACTGCCCCAGCCCTGGGGTTGCCAGATTTGACTAAGCCCTTTGAACTCTTTGTCGACGAGAAGCAGGGCTACGCCAAAGGTGTCCTAACGCAAAAACTGGGACCTTGGCGTCGGCCGGTGGC	CCTATCAAGAAATCAAACAGGCCCTCCTGACGGCCCCTGCCCTGGGACTACCAGACTTGACCAAGCCCTTTGAACTCTTTGTCGATGAAAAACAGGGCTACGCCAAGGGGGTCCTAACGCAAAAACTGGGACCTTGGCGCCGGCCTGTGGC	151	8292	Murine	leukemia	virus	isolate	Cast17/18,	complete	genome
A00125:307:H27MGDSXY:2:2439:20437:9956	KU324807.1	87.417	151	19	0	1	151	3621	3771	2.66e-39	174	gi|996271566|gb|KU324807.1|	94	132	132	0	87.42	1	1	CCTATCAAGAAATCAAGCAAGCTCTTCTAACTGCCCCAGCCCTGGGGTTGCCAGATTTGACTAAGCCCTTTGAACTCTTTGTCGACGAGAAGCAGGGCTACGCCAAAGGTGTCCTAACGCAAAAACTGGGACCTTGGCGTCGGCCGGTGGC	CCTATCAAGAAATCAAACAGGCCCTCCTGACGGCCCCTGCCCTGGGACTACCAGACTTGACCAAGCCCTTTGAACTCTTTGTCGATGAAAAACAGGGCTACGCCAAGGGGGTCCTAACGCAAAAACTGGGACCTTGGCGCCGGCCTGTGGC	151	8292	Murine	leukemia	virus	isolate	Cast17/18,	complete	genome
A00125:307:H27MGDSXY:2:1578:31647:28808	KX173421.1	98.675	151	2	0	1	151	2348	2198	1.19e-67	268	gi|1071348744|gb|KX173421.1|	145	149	149	0	98.68	1	-1	ATGGCTGCTACCATCCGTAGGCAAGGGGGCCACCCAGCTGCTACTGGGTCTAGCTTTTTGGACAGGTAGGCCACCGGCCGACGCCAAGGTCCCAGTTTTTGCGTTAGGACACCTTTGGCGTAGCCCTGCTTCTCGTCGACAAAGAGTTCAA	ATGGCTGCTACCATCCGTAGGCAAGGGGGCCACCCAGCTGCCACTGGGTCTAGCTTTTTGGACAGGTAGGCCACCGGCCGACGCCAAGGTCCCAGTTTTTGCGTTAGGACGCCTTTGGCGTAGCCCTGCTTCTCGTCGACAAAGAGTTCAA	151	6841	Murine	leukemia	virus	clone	26,	complete	sequence
A00125:307:H27MGDSXY:2:2434:28800:32737	KX173421.1	97.541	122	3	0	30	151	2158	2279	7.29e-50	209	gi|1071348744|gb|KX173421.1|	113	119	119	0	97.54	1	1	ACTGCCCCAGCCCTGGGGTTGCCAGATTTGACTAAGCCCTTTGAACTCTTTGTCGACGAGAAGCAGGGCTACGCCAAAGGTGTCCTAACGCAAAAACTGGGACCTTGGCGTCGGCCGGTGGC	ACTGCCCCCGCCCTGGGATTGCCAGATTTGACTAAGCCCTTTGAACTCTTTGTCGACGAGAAGCAGGGCTACGCCAAAGGCGTCCTAACGCAAAAACTGGGACCTTGGCGTCGGCCGGTGGC	151	6841	Murine	leukemia	virus	clone	26,	complete	sequence
A00125:307:H27MGDSXY:2:2439:20437:9956	KX173421.1	97.541	122	3	0	30	151	2158	2279	7.29e-50	209	gi|1071348744|gb|KX173421.1|	113	119	119	0	97.54	1	1	ACTGCCCCAGCCCTGGGGTTGCCAGATTTGACTAAGCCCTTTGAACTCTTTGTCGACGAGAAGCAGGGCTACGCCAAAGGTGTCCTAACGCAAAAACTGGGACCTTGGCGTCGGCCGGTGGC	ACTGCCCCCGCCCTGGGATTGCCAGATTTGACTAAGCCCTTTGAACTCTTTGTCGACGAGAAGCAGGGCTACGCCAAAGGCGTCCTAACGCAAAAACTGGGACCTTGGCGTCGGCCGGTGGC	151	6841	Murine	leukemia	virus	clone	26,	complete	sequence
A00125:307:H27MGDSXY:2:1578:31647:28808	KX173422.1	98.675	151	2	0	1	151	3834	3684	1.19e-67	268	gi|1071348747|gb|KX173422.1|	145	149	149	0	98.68	1	-1	ATGGCTGCTACCATCCGTAGGCAAGGGGGCCACCCAGCTGCTACTGGGTCTAGCTTTTTGGACAGGTAGGCCACCGGCCGACGCCAAGGTCCCAGTTTTTGCGTTAGGACACCTTTGGCGTAGCCCTGCTTCTCGTCGACAAAGAGTTCAA	ATGGCTGCTACCATCCGTAGGCAAGGGGGCCACCCAGCTGCCACTGGGTCTAGCTTTTTGGACAGGTAGGCCACCGGCCGACGCCAAGGTCCCAGTTTTTGCGTTAGGACGCCTTTGGCGTAGCCCTGCTTCTCGTCGACAAAGAGTTCAA	151	7046	Murine	leukemia	virus	clone	47,	complete	sequence
A00125:307:H27MGDSXY:2:2326:12246:24799	M13179.1	93.793	145	9	0	1	145	1295	1439	1.21e-52	219	gi|209679|gb|M13179.1|ACBVERBBA	118	136	136	0	93.79	1	1	GGATGCACTTGCCCAGCCCTACAGATTCCAAGTTTTATCGCACTCTGATGGAGGAGGAGGACATGGAAGACATTGTGGATGCAGATGAGTATCTCGTCCCACACCAGGGCTTCTTCAACAGTCCATCTACATCCCGGACTCCTCT	GGATGCACTTGCCTAGCCCTACAGATTCCAAGTTTTATCGCACCCTGATGGAGGAGGAGGACATGGAAGACATTGTGGATGCAGATGAGTATCTTGTCCCACACCAAGGTTTTTTCAACAGCCCCTCTACATCTCGGACTCCTCT	151	1788	Avian	erythroblastosis	virus	(AEV)	mutated	V-erbB	gene,	complete	cds
A00125:307:H27MGDSXY:2:1107:26558:24471	M13179.1	92.466	146	11	0	6	151	808	663	7.29e-50	209	gi|209679|gb|M13179.1|ACBVERBBA	113	135	135	0	92.47	1	-1	CCTTGGCAATTTGCACACACCAGTTGAGAAGGTACTGGGAGCCGATGTTGTCTTTGTGCTCTCGGATGTAATCGAGGAGGCAGCCGTAAGGCATAAGCTGGGTGATCAGTTGCACAGTGGAAGTCAGGCAGATTCCCAGCAGGCGG	CCTTTGCAATCTGCACACACCAGTTGAGAAGGTACTGGGAGCCAATGTTGTCCTTGTGCTCTCGGATGTAGTCAAGGAGGCAGCCATAAGGCATAAGCTGGGTGATGAGCTGCACAGTGGAAGTGAGGCAGATTCCCAGCAAGCGG	151	1788	Avian	erythroblastosis	virus	(AEV)	mutated	V-erbB	gene,	complete	cds
A00125:307:H27MGDSXY:2:2333:28628:22294	X00144.1	95.455	132	6	0	20	151	1405	1536	2.03e-50	211	gi|61475|emb|X00144.1|	114	126	126	0	95.45	1	1	AGGTAAACTGGGGGGCCAAGACTCCTTTGAGAGCATAGAGAGCTACGACAGCTGCGACCGCCTGACGCAGTCCTGGAGCAGCCAGTCCTCCTTCCAGAGCCTGCAGCGCGTCCCTTCCTACGACAGCTTTGA	AGGTAAACTGGGTGGCCAGGACTCCTTTGAGAGCATAGAGAGCTACGACAGCTGTGACCGCCTGACACAGTCCTGGAGCAGCCAGTCCTCCTTCCAGAGCCTGCAGCGCGTCCCCTCCTACGATAGCTTTGA	151	2466	Avian	erythroblastosis	virus	E26	fragment	containing	a	myb/ets	oncogene	sequence
A00125:307:H27MGDSXY:2:1542:26395:28103	AY033511.1	93.377	151	10	0	1	151	576	426	2.6e-54	224	gi|14210642|gb|AY033511.1|	121	141	141	0	93.38	1	-1	TCCCTTTTTTACTTCTAGGCCTGTGGTCAATAGTCCTTGCACCTGTTCTTCAATTGAGGTTGAGCGTCTCTTTCTATTTTCTATTCCCATTTCTAACTTCTGAATTTGAGTAAAAATAGTACTAAAAGATAATGATTCATTTCTTAACATA	TCCCCTTTTTACTTCTAGGCCTGAGGCCCTTAGTCCTTGCACCTGTTCTTCAACTGAGGTTGAGCGTCTCTTTCTATTTTCTATTCCCATTTCTAACCTTTGAATTTGAGTAAAAATAGTACTAAAAGGTAACGATTCATTTCTTAACATA	151	990	Mouse	mammary	tumor	virus	17	long	terminal	repeat,	partial	sequence;	and	unknown	mRNA
A00125:307:H27MGDSXY:2:2306:13955:16141	AY033511.1	93.377	151	10	0	1	151	576	426	2.6e-54	224	gi|14210642|gb|AY033511.1|	121	141	141	0	93.38	1	-1	TCCCTTTTTTACTTCTAGGCCTGTGGTCAATAGTCCTTGCACCTGTTCTTCAATTGAGGTTGAGCGTCTCTTTCTATTTTCTATTCCCATTTCTAACTTCTGAATTTGAGTAAAAATAGTACTAAAAGATAATGATTCATTTCTTAACATA	TCCCCTTTTTACTTCTAGGCCTGAGGCCCTTAGTCCTTGCACCTGTTCTTCAACTGAGGTTGAGCGTCTCTTTCTATTTTCTATTCCCATTTCTAACCTTTGAATTTGAGTAAAAATAGTACTAAAAGGTAACGATTCATTTCTTAACATA	151	990	Mouse	mammary	tumor	virus	17	long	terminal	repeat,	partial	sequence;	and	unknown	mRNA
A00125:307:H27MGDSXY:2:2434:28800:32737	KX173422.1	98.013	151	3	0	1	151	3615	3765	5.51e-66	263	gi|1071348747|gb|KX173422.1|	142	148	148	0	98.01	1	1	CCTATCAAGAAATCAAGCAAGCTCTTCTAACTGCCCCAGCCCTGGGGTTGCCAGATTTGACTAAGCCCTTTGAACTCTTTGTCGACGAGAAGCAGGGCTACGCCAAAGGTGTCCTAACGCAAAAACTGGGACCTTGGCGTCGGCCGGTGGC	CCTATCAAGAAATCAAACAGGCTCTTCTAACTGCCCCAGCCCTGGGGTTGCCAGATTTGACTAAGCCCTTTGAACTCTTTGTCGACGAGAAGCAGGGCTACGCCAAAGGCGTCCTAACGCAAAAACTGGGACCTTGGCGTCGGCCGGTGGC	151	7046	Murine	leukemia	virus	clone	47,	complete	sequence
A00125:307:H27MGDSXY:2:2439:20437:9956	KX173422.1	98.013	151	3	0	1	151	3615	3765	5.51e-66	263	gi|1071348747|gb|KX173422.1|	142	148	148	0	98.01	1	1	CCTATCAAGAAATCAAGCAAGCTCTTCTAACTGCCCCAGCCCTGGGGTTGCCAGATTTGACTAAGCCCTTTGAACTCTTTGTCGACGAGAAGCAGGGCTACGCCAAAGGTGTCCTAACGCAAAAACTGGGACCTTGGCGTCGGCCGGTGGC	CCTATCAAGAAATCAAACAGGCTCTTCTAACTGCCCCAGCCCTGGGGTTGCCAGATTTGACTAAGCCCTTTGAACTCTTTGTCGACGAGAAGCAGGGCTACGCCAAAGGCGTCCTAACGCAAAAACTGGGACCTTGGCGTCGGCCGGTGGC	151	7046	Murine	leukemia	virus	clone	47,	complete	sequence
A00125:307:H27MGDSXY:2:1578:31647:28808	KX173423.1	98.675	151	2	0	1	151	3834	3684	1.19e-67	268	gi|1071348749|gb|KX173423.1|	145	149	149	0	98.68	1	-1	ATGGCTGCTACCATCCGTAGGCAAGGGGGCCACCCAGCTGCTACTGGGTCTAGCTTTTTGGACAGGTAGGCCACCGGCCGACGCCAAGGTCCCAGTTTTTGCGTTAGGACACCTTTGGCGTAGCCCTGCTTCTCGTCGACAAAGAGTTCAA	ATGGCTGCTACCATCCGTAGGCAAGGGGGCCACCCAGCTGCCACTGGGTCTAGCTTTTTGGACAGGTAGGCCACCGGCCGACGCCAAGGTCCCAGTTTTTGCGTTAGGACGCCTTTGGCGTAGCCCTGCTTCTCGTCGACAAAGAGTTCAA	151	7046	Murine	leukemia	virus	clone	155,	complete	sequence
A00125:307:H27MGDSXY:2:2434:28800:32737	KX173423.1	98.013	151	3	0	1	151	3615	3765	5.51e-66	263	gi|1071348749|gb|KX173423.1|	142	148	148	0	98.01	1	1	CCTATCAAGAAATCAAGCAAGCTCTTCTAACTGCCCCAGCCCTGGGGTTGCCAGATTTGACTAAGCCCTTTGAACTCTTTGTCGACGAGAAGCAGGGCTACGCCAAAGGTGTCCTAACGCAAAAACTGGGACCTTGGCGTCGGCCGGTGGC	CCTATCAAGAAATCAAACAGGCTCTTCTAACTGCCCCAGCCCTGGGGTTGCCAGATTTGACTAAGCCCTTTGAACTCTTTGTCGACGAGAAGCAGGGCTACGCCAAAGGCGTCCTAACGCAAAAACTGGGACCTTGGCGTCGGCCGGTGGC	151	7046	Murine	leukemia	virus	clone	155,	complete	sequence
A00125:307:H27MGDSXY:2:2439:20437:9956	KX173423.1	98.013	151	3	0	1	151	3615	3765	5.51e-66	263	gi|1071348749|gb|KX173423.1|	142	148	148	0	98.01	1	1	CCTATCAAGAAATCAAGCAAGCTCTTCTAACTGCCCCAGCCCTGGGGTTGCCAGATTTGACTAAGCCCTTTGAACTCTTTGTCGACGAGAAGCAGGGCTACGCCAAAGGTGTCCTAACGCAAAAACTGGGACCTTGGCGTCGGCCGGTGGC	CCTATCAAGAAATCAAACAGGCTCTTCTAACTGCCCCAGCCCTGGGGTTGCCAGATTTGACTAAGCCCTTTGAACTCTTTGTCGACGAGAAGCAGGGCTACGCCAAAGGCGTCCTAACGCAAAAACTGGGACCTTGGCGTCGGCCGGTGGC	151	7046	Murine	leukemia	virus	clone	155,	complete	sequence
A00125:307:H27MGDSXY:2:1578:31647:28808	KY574504.1	96.689	151	5	0	1	151	3858	3708	1.19e-62	252	gi|1167936530|gb|KY574504.1|	136	146	146	0	96.69	1	-1	ATGGCTGCTACCATCCGTAGGCAAGGGGGCCACCCAGCTGCTACTGGGTCTAGCTTTTTGGACAGGTAGGCCACCGGCCGACGCCAAGGTCCCAGTTTTTGCGTTAGGACACCTTTGGCGTAGCCCTGCTTCTCGTCGACAAAGAGTTCAA	ATGGCTGCTACCATCCGTAGACAAGGGGGCCACCCAGCTGCCACTGGATCTAGCTTTTTGGACAGGTAGGCCACGGGCCGACGCCAAGGTCCCAGTTTTTGCGTTAGGACGCCTTTGGCGTAGCCCTGCTTCTCGTCGACAAAGAGTTCAA	151	8275	Murine	leukemia	virus	isolate	AKR13,	complete	genome
A00125:307:H27MGDSXY:2:1343:3730:23109	KY274514.1	81.395	86	10	5	1	86	312	391	1.67e-06	65.8	gi|1184843085|gb|KY274514.1|	35	70	70	6	81.4	1	1	ACCCTAACCCTAACCCTAACCCTAACCCTAGCCCTTACCGCCTTTACAAAAAAGCCTCAAGCCCTAACCCTAACCCTAACCCTAAC	ACCCTAACCCTAACCCTAACCCTAACCCTAACCCTAACC-C-TA-ACTCTA--GCCTT-AGCCCTAGCCCTAGCCCTAGCCCTAAC	151	162111	Human	herpesvirus	6	strain	HP24D3,	partial	genome
A00125:307:H27MGDSXY:2:1343:3730:23109	KY274514.1	81.395	86	10	5	1	86	153632	153711	1.67e-06	65.8	gi|1184843085|gb|KY274514.1|	35	70	70	6	81.4	1	1	ACCCTAACCCTAACCCTAACCCTAACCCTAGCCCTTACCGCCTTTACAAAAAAGCCTCAAGCCCTAACCCTAACCCTAACCCTAAC	ACCCTAACCCTAACCCTAACCCTAACCCTAACCCTAACC-C-TA-ACTCTA--GCCTT-AGCCCTAGCCCTAGCCCTAGCCCTAAC	151	162111	Human	herpesvirus	6	strain	HP24D3,	partial	genome
A00125:307:H27MGDSXY:2:1604:19524:22999	KY274514.1	81.379	145	27	0	1	145	8391	8247	1.26e-22	119	gi|1184843085|gb|KY274514.1|	64	118	118	0	81.38	1	-1	GGGTTAGGGTTAGGGTTAGGGTTAGGGTAAATCTTAAGATAATGGTTATGGTAAAGATTATAGTAAGAGTTATGGTTATGGTTAGGGTTAGTGTAAGTTTTAGATTTAGGTTTAGTGTTAGGGTTAGGGTTAGGGTTAGGGGTAG	GGGTTAGGGTTAGGGTTAGGGTTAGGGTTAGGGTTAGGGTTAGGGTTAGGGTTAGGGTTAGGGTTAGGGTTAGGGTTAGGGTTAGGGTTAGGGTTAGGGTTAGGGTTAGGGTTAGGGTTAGGGTTAGGGTTAGGGTTAGGGTTAG	151	162111	Human	herpesvirus	6	strain	HP24D3,	partial	genome
A00125:307:H27MGDSXY:2:1604:19524:22999	KY274514.1	81.379	145	27	0	1	145	161711	161567	1.26e-22	119	gi|1184843085|gb|KY274514.1|	64	118	118	0	81.38	1	-1	GGGTTAGGGTTAGGGTTAGGGTTAGGGTAAATCTTAAGATAATGGTTATGGTAAAGATTATAGTAAGAGTTATGGTTATGGTTAGGGTTAGTGTAAGTTTTAGATTTAGGTTTAGTGTTAGGGTTAGGGTTAGGGTTAGGGGTAG	GGGTTAGGGTTAGGGTTAGGGTTAGGGTTAGGGTTAGGGTTAGGGTTAGGGTTAGGGTTAGGGTTAGGGTTAGGGTTAGGGTTAGGGTTAGGGTTAGGGTTAGGGTTAGGGTTAGGGTTAGGGTTAGGGTTAGGGTTAGGGTTAG	151	162111	Human	herpesvirus	6	strain	HP24D3,	partial	genome
A00125:307:H27MGDSXY:2:1304:17725:32127	AY510475.1	100	151	0	0	1	151	8992	8842	5.47e-71	279	gi|41387571|gb|AY510475.1|	151	151	151	0	100	1	-1	GACATCTAGCAAAAACACGATTTAAGCCAAAAGCAGAAAGGAAGTCATATTAGCAAGTGGAAAAAACAGAGCTGTCAGTTTTATGAGTGCAATACAATTTAATCAGATTGTCAAAGCCTCATGTTAAGAGAATTTTATAGAAACCAAACCA	GACATCTAGCAAAAACACGATTTAAGCCAAAAGCAGAAAGGAAGTCATATTAGCAAGTGGAAAAAACAGAGCTGTCAGTTTTATGAGTGCAATACAATTTAATCAGATTGTCAAAGCCTCATGTTAAGAGAATTTTATAGAAACCAAACCA	151	170950	Gallid	herpesvirus	2	clone	Md11BAC	replication	intermediate,	complete	genome
A00125:307:H27MGDSXY:2:1306:2257:18082	AY510475.1	100	151	0	0	1	151	7708	7858	5.47e-71	279	gi|41387571|gb|AY510475.1|	151	151	151	0	100	1	1	CTTGGCTGCCTTGCCAGTAACAGCCTCAGGGGCCAGTGCATGACCCATTCATCAGCCTAAGGGAGCATATTTTTACTGGTGTGAAAATGCAGCCAAACTGCTCTGAATCCCTTTTTGTTACTCTTGTGACTTACTTTCTTGATAGATTAAA	CTTGGCTGCCTTGCCAGTAACAGCCTCAGGGGCCAGTGCATGACCCATTCATCAGCCTAAGGGAGCATATTTTTACTGGTGTGAAAATGCAGCCAAACTGCTCTGAATCCCTTTTTGTTACTCTTGTGACTTACTTTCTTGATAGATTAAA	151	170950	Gallid	herpesvirus	2	clone	Md11BAC	replication	intermediate,	complete	genome
A00125:307:H27MGDSXY:2:1309:2446:6793	AY510475.1	100	151	0	0	1	151	10479	10329	5.47e-71	279	gi|41387571|gb|AY510475.1|	151	151	151	0	100	1	-1	CACTGCACGGGCGCATGCATTACGCATTACCGCTAAGTACCTCGAGGGAAGCTGGCATCAAGCTTCATTTTCACCAGAAACCTCCGTCAGCTTTAAGTGCTTCAGCATGACAGAGAAAAGAGGAGAGCACTTCACAAGCAGCAACTCTTAA	CACTGCACGGGCGCATGCATTACGCATTACCGCTAAGTACCTCGAGGGAAGCTGGCATCAAGCTTCATTTTCACCAGAAACCTCCGTCAGCTTTAAGTGCTTCAGCATGACAGAGAAAAGAGGAGAGCACTTCACAAGCAGCAACTCTTAA	151	170950	Gallid	herpesvirus	2	clone	Md11BAC	replication	intermediate,	complete	genome
A00125:307:H27MGDSXY:2:1341:3251:20588	AY510475.1	100	151	0	0	1	151	10572	10722	5.47e-71	279	gi|41387571|gb|AY510475.1|	151	151	151	0	100	1	1	GCATATTTTGAAGAACTAATGATTTGCACATTAGGCTTTGCTTCTGTGCAGTATCCCTGCAGCCAAATCTCCATGTAAAAATATTTTCTAGTTGCCTGTGTTACTATCAGTCGCTGCTGTTTGTTTACTTCCCAAACTGCGTCTTGCCCTT	GCATATTTTGAAGAACTAATGATTTGCACATTAGGCTTTGCTTCTGTGCAGTATCCCTGCAGCCAAATCTCCATGTAAAAATATTTTCTAGTTGCCTGTGTTACTATCAGTCGCTGCTGTTTGTTTACTTCCCAAACTGCGTCTTGCCCTT	151	170950	Gallid	herpesvirus	2	clone	Md11BAC	replication	intermediate,	complete	genome
A00125:307:H27MGDSXY:2:1343:22589:4789	AY510475.1	100	128	0	0	24	151	3668	3795	3.34e-58	237	gi|41387571|gb|AY510475.1|	128	128	128	0	100	1	1	AATATTTAACCAAGGGACTGCTCATTCTACTTGCTTCTGCCTGTTCAGTCACTGAGAGTGTGATTTTGGTAAAAGGTAACAAGTCATAGAAATGGAAGTTATGCAAACCTAGTGAGATTTGAAAATGG	AATATTTAACCAAGGGACTGCTCATTCTACTTGCTTCTGCCTGTTCAGTCACTGAGAGTGTGATTTTGGTAAAAGGTAACAAGTCATAGAAATGGAAGTTATGCAAACCTAGTGAGATTTGAAAATGG	151	170950	Gallid	herpesvirus	2	clone	Md11BAC	replication	intermediate,	complete	genome
A00125:307:H27MGDSXY:2:1520:26241:16845	AY510475.1	100	151	0	0	1	151	7768	7918	5.47e-71	279	gi|41387571|gb|AY510475.1|	151	151	151	0	100	1	1	GGGAGCATATTTTTACTGGTGTGAAAATGCAGCCAAACTGCTCTGAATCCCTTTTTGTTACTCTTGTGACTTACTTTCTTGATAGATTAAATACTGCTTGTGTTACAGCATAGTTTGCAACTGATGCTGTACCTGAGTCAGATGTTACAGG	GGGAGCATATTTTTACTGGTGTGAAAATGCAGCCAAACTGCTCTGAATCCCTTTTTGTTACTCTTGTGACTTACTTTCTTGATAGATTAAATACTGCTTGTGTTACAGCATAGTTTGCAACTGATGCTGTACCTGAGTCAGATGTTACAGG	151	170950	Gallid	herpesvirus	2	clone	Md11BAC	replication	intermediate,	complete	genome
A00125:307:H27MGDSXY:2:1545:24632:13119	AY510475.1	100	151	0	0	1	151	9571	9721	5.47e-71	279	gi|41387571|gb|AY510475.1|	151	151	151	0	100	1	1	ATAGGAAAAAAAGGAACTTAAAAGTATTAAACAGTTTAAAGTTTTAGTGCCCCATTCAAAATTGCACAGAGTAAAATATTATTTACTTTAAAGAGTCTAGTGATGGATTTTGTGTCATAAATTGCAAATCTAAGTGACCTGTCTCCTTGAG	ATAGGAAAAAAAGGAACTTAAAAGTATTAAACAGTTTAAAGTTTTAGTGCCCCATTCAAAATTGCACAGAGTAAAATATTATTTACTTTAAAGAGTCTAGTGATGGATTTTGTGTCATAAATTGCAAATCTAAGTGACCTGTCTCCTTGAG	151	170950	Gallid	herpesvirus	2	clone	Md11BAC	replication	intermediate,	complete	genome
A00125:307:H27MGDSXY:2:1557:31602:11537	AY510475.1	100	151	0	0	1	151	7385	7535	5.47e-71	279	gi|41387571|gb|AY510475.1|	151	151	151	0	100	1	1	GAATGGGCCAAAAATCCGTTGGTGCAAGTTCACAAGGGACTTCCCAGGGTGGAAGAAGATTCTCCACCGGGTAGAGATACCTCTGGCAGCAGGAGGATGAGAACGGAGCTTGTTGAAGCACATTCAGTGGTGCAGCCAAAGTATTTGCTGC	GAATGGGCCAAAAATCCGTTGGTGCAAGTTCACAAGGGACTTCCCAGGGTGGAAGAAGATTCTCCACCGGGTAGAGATACCTCTGGCAGCAGGAGGATGAGAACGGAGCTTGTTGAAGCACATTCAGTGGTGCAGCCAAAGTATTTGCTGC	151	170950	Gallid	herpesvirus	2	clone	Md11BAC	replication	intermediate,	complete	genome
A00125:307:H27MGDSXY:2:1632:26485:34147	AY510475.1	100	151	0	0	1	151	4751	4901	5.47e-71	279	gi|41387571|gb|AY510475.1|	151	151	151	0	100	1	1	TGTTGAAAGCAGGACGGTCCCACTGGGGACTCTGCAGGCCTCTGACTATAAAGCTGTCCAGGCTAGATATCCTGCAAGGCCTGAGTGCAGGGATTTATCTGCACAAGGGATTTGATTCAGATCACAAAAACATCAGCAGCTGTTTCAGCCA	TGTTGAAAGCAGGACGGTCCCACTGGGGACTCTGCAGGCCTCTGACTATAAAGCTGTCCAGGCTAGATATCCTGCAAGGCCTGAGTGCAGGGATTTATCTGCACAAGGGATTTGATTCAGATCACAAAAACATCAGCAGCTGTTTCAGCCA	151	170950	Gallid	herpesvirus	2	clone	Md11BAC	replication	intermediate,	complete	genome
A00125:307:H27MGDSXY:2:1656:25364:11381	AY510475.1	100	151	0	0	1	151	6412	6562	5.47e-71	279	gi|41387571|gb|AY510475.1|	151	151	151	0	100	1	1	TCTTGGCTTTCTTTATTCCGTCTTAAGGAGAGAGGAAACTCGAGCTCAAGCTTTGCTTAACCTTATTTTCCTTGCTTGTAGCAGCAGTAAAACTCAAGCCTGTTTTCTAATAAACATTCGCCCAAAGTCTCATGACTTTGTAAACTGTAAG	TCTTGGCTTTCTTTATTCCGTCTTAAGGAGAGAGGAAACTCGAGCTCAAGCTTTGCTTAACCTTATTTTCCTTGCTTGTAGCAGCAGTAAAACTCAAGCCTGTTTTCTAATAAACATTCGCCCAAAGTCTCATGACTTTGTAAACTGTAAG	151	170950	Gallid	herpesvirus	2	clone	Md11BAC	replication	intermediate,	complete	genome
A00125:307:H27MGDSXY:2:1661:24912:2362	AY510475.1	100	151	0	0	1	151	8825	8675	5.47e-71	279	gi|41387571|gb|AY510475.1|	151	151	151	0	100	1	-1	AGAATTTTTTTCTGGCTATTCATCCACAAAACAACATATTTCGATCCAAATTCATTTGCCAAGAAAATAAAATCAAAAGTACTGGTAAATAACACCATCATTTTCCTTAACTCGTTACACAATGCCATTCATTTACTAAGGGCAGTCAATG	AGAATTTTTTTCTGGCTATTCATCCACAAAACAACATATTTCGATCCAAATTCATTTGCCAAGAAAATAAAATCAAAAGTACTGGTAAATAACACCATCATTTTCCTTAACTCGTTACACAATGCCATTCATTTACTAAGGGCAGTCAATG	151	170950	Gallid	herpesvirus	2	clone	Md11BAC	replication	intermediate,	complete	genome
A00125:307:H27MGDSXY:2:1670:29595:11569	AY510475.1	100	151	0	0	1	151	4183	4333	5.47e-71	279	gi|41387571|gb|AY510475.1|	151	151	151	0	100	1	1	GACACTGAATAATAAATTATTATTGGAATTAAAAACTACACAGAAATAAATAGCCCTCATAACAACTAATGGGTGGTTAAACAAGCAAAAGATGACCTTGAGGTGTTAGATATTTTAGTCTTATCTCTGGAACATGGCTAAATCTCTGCTT	GACACTGAATAATAAATTATTATTGGAATTAAAAACTACACAGAAATAAATAGCCCTCATAACAACTAATGGGTGGTTAAACAAGCAAAAGATGACCTTGAGGTGTTAGATATTTTAGTCTTATCTCTGGAACATGGCTAAATCTCTGCTT	151	170950	Gallid	herpesvirus	2	clone	Md11BAC	replication	intermediate,	complete	genome
A00125:307:H27MGDSXY:2:2158:4652:18599	AY510475.1	100	151	0	0	1	151	10936	10786	5.47e-71	279	gi|41387571|gb|AY510475.1|	151	151	151	0	100	1	-1	AACAGTTTACTGGAAATGGAGGGGAGGGGGAATTTTCAGAGAAGTCATGTGATGGCCAGACAAACCACAACCAGTAAAGGTTCAGTGGAGTCAAAAACAGGTCCCAGCAACAACCGGCATTCAGTGTGCAGATGGCACTCAATCATTTACA	AACAGTTTACTGGAAATGGAGGGGAGGGGGAATTTTCAGAGAAGTCATGTGATGGCCAGACAAACCACAACCAGTAAAGGTTCAGTGGAGTCAAAAACAGGTCCCAGCAACAACCGGCATTCAGTGTGCAGATGGCACTCAATCATTTACA	151	170950	Gallid	herpesvirus	2	clone	Md11BAC	replication	intermediate,	complete	genome
A00125:307:H27MGDSXY:2:2265:11270:26490	AY510475.1	100	144	0	0	1	144	7873	8016	4.26e-67	267	gi|41387571|gb|AY510475.1|	144	144	144	0	100	1	1	CAGCATAGTTTGCAACTGATGCTGTACCTGAGTCAGATGTTACAGGTGATAATTTTTCATTCAGGTAAGGAGTTTGCATCTTTTCCAAAAGCTACTGATAATGACTTAAATGAAATCTAATGTATTGTTGTTTGTTTGTGTTTT	CAGCATAGTTTGCAACTGATGCTGTACCTGAGTCAGATGTTACAGGTGATAATTTTTCATTCAGGTAAGGAGTTTGCATCTTTTCCAAAAGCTACTGATAATGACTTAAATGAAATCTAATGTATTGTTGTTTGTTTGTGTTTT	151	170950	Gallid	herpesvirus	2	clone	Md11BAC	replication	intermediate,	complete	genome
A00125:307:H27MGDSXY:2:2310:24044:30671	AY510475.1	100	151	0	0	1	151	9296	9446	5.47e-71	279	gi|41387571|gb|AY510475.1|	151	151	151	0	100	1	1	GGCATGAAATTGGGTGTGTTAGATTTTAAAGAATAGCTTCCCCTTCTACTTCTGCTGAGCTGCTCTATGCCTACGAGGCAAAGCCAAATGGCTTGACGTTTTTGCGTGCGTGTGTTTTGTTTAGAAAGCTTGTTGCTGCTGTTTCTCAAAA	GGCATGAAATTGGGTGTGTTAGATTTTAAAGAATAGCTTCCCCTTCTACTTCTGCTGAGCTGCTCTATGCCTACGAGGCAAAGCCAAATGGCTTGACGTTTTTGCGTGCGTGTGTTTTGTTTAGAAAGCTTGTTGCTGCTGTTTCTCAAAA	151	170950	Gallid	herpesvirus	2	clone	Md11BAC	replication	intermediate,	complete	genome
A00125:307:H27MGDSXY:2:2316:9200:23406	AY510475.1	100	147	0	0	5	151	4707	4853	9.16e-69	272	gi|41387571|gb|AY510475.1|	147	147	147	0	100	1	1	GAGGGAGACAGGAGGGTGGTAGGAATACAAGTTTTCATGTAAAATGTTGAAAGCAGGACGGTCCCACTGGGGACTCTGCAGGCCTCTGACTATAAAGCTGTCCAGGCTAGATATCCTGCAAGGCCTGAGTGCAGGGATTTATCTGCA	GAGGGAGACAGGAGGGTGGTAGGAATACAAGTTTTCATGTAAAATGTTGAAAGCAGGACGGTCCCACTGGGGACTCTGCAGGCCTCTGACTATAAAGCTGTCCAGGCTAGATATCCTGCAAGGCCTGAGTGCAGGGATTTATCTGCA	151	170950	Gallid	herpesvirus	2	clone	Md11BAC	replication	intermediate,	complete	genome
A00125:307:H27MGDSXY:2:2317:26530:11083	AY510475.1	100	150	0	0	1	150	4385	4236	1.97e-70	278	gi|41387571|gb|AY510475.1|	150	150	150	0	100	1	-1	TTGCTGGCCAACTTTCTGCTTAGTTTCCTATTTACAGGGAGTGCATTCGTGAAAGCAGAGATTTAGCCATGTTCCAGAGATAAGACTAAAATATCTAACACCTCAAGGTCATCTTTTGCTTGTTTAACCACCCATTAGTTGTTATGAGGG	TTGCTGGCCAACTTTCTGCTTAGTTTCCTATTTACAGGGAGTGCATTCGTGAAAGCAGAGATTTAGCCATGTTCCAGAGATAAGACTAAAATATCTAACACCTCAAGGTCATCTTTTGCTTGTTTAACCACCCATTAGTTGTTATGAGGG	151	170950	Gallid	herpesvirus	2	clone	Md11BAC	replication	intermediate,	complete	genome
A00125:307:H27MGDSXY:2:2357:22959:33771	AY510475.1	100	151	0	0	1	151	9486	9336	5.47e-71	279	gi|41387571|gb|AY510475.1|	151	151	151	0	100	1	-1	CCATGGAAGATTCTCATCTGTTTCTCAAAATTACCATTGTTTTTGAGAAACAGCAGCAACAAGCTTTCTAAACAAAACACACGCACGCAAAAACGTCAAGCCATTTGGCTTTGCCTCGTAGGCATAGAGCAGCTCAGCAGAAGTAGAAGGG	CCATGGAAGATTCTCATCTGTTTCTCAAAATTACCATTGTTTTTGAGAAACAGCAGCAACAAGCTTTCTAAACAAAACACACGCACGCAAAAACGTCAAGCCATTTGGCTTTGCCTCGTAGGCATAGAGCAGCTCAGCAGAAGTAGAAGGG	151	170950	Gallid	herpesvirus	2	clone	Md11BAC	replication	intermediate,	complete	genome
A00125:307:H27MGDSXY:2:2416:8513:18082	AY510475.1	100	151	0	0	1	151	4327	4477	5.47e-71	279	gi|41387571|gb|AY510475.1|	151	151	151	0	100	1	1	TCTGCTTTCACGAATGCACTCCCTGTAAATAGGAAACTAAGCAGAAAGTTGGCCAGCAATTCCACACAGTGCATCAGAGCTGAGGTCAGACAGGATCACAGCGGATCCCCTCTTTGCACCCTTACCACCTGACCTGTCACTCGTCCCTCCT	TCTGCTTTCACGAATGCACTCCCTGTAAATAGGAAACTAAGCAGAAAGTTGGCCAGCAATTCCACACAGTGCATCAGAGCTGAGGTCAGACAGGATCACAGCGGATCCCCTCTTTGCACCCTTACCACCTGACCTGTCACTCGTCCCTCCT	151	170950	Gallid	herpesvirus	2	clone	Md11BAC	replication	intermediate,	complete	genome
A00125:307:H27MGDSXY:2:2458:24442:22216	AY510475.1	100	151	0	0	1	151	5312	5462	5.47e-71	279	gi|41387571|gb|AY510475.1|	151	151	151	0	100	1	1	ATCTGTTTAAAAGACTCTTTCTAGTGGAGTAATTTCCCGGTTTCCTTTTCTGAATATACTTGTATAAAAGAATTTTGATGAGCGTTTACCTTTTTGGTATGTTAGTAAAACTGCATTCAATGTTAAATTGTGAAAATAGAGAAGTAATGTT	ATCTGTTTAAAAGACTCTTTCTAGTGGAGTAATTTCCCGGTTTCCTTTTCTGAATATACTTGTATAAAAGAATTTTGATGAGCGTTTACCTTTTTGGTATGTTAGTAAAACTGCATTCAATGTTAAATTGTGAAAATAGAGAAGTAATGTT	151	170950	Gallid	herpesvirus	2	clone	Md11BAC	replication	intermediate,	complete	genome
A00125:307:H27MGDSXY:2:2465:13919:5713	AY510475.1	100	151	0	0	1	151	5376	5526	5.47e-71	279	gi|41387571|gb|AY510475.1|	151	151	151	0	100	1	1	TAAAAGAATTTTGATGAGCGTTTACCTTTTTGGTATGTTAGTAAAACTGCATTCAATGTTAAATTGTGAAAATAGAGAAGTAATGTTACAAAAAGAAGTGAAATAGTTACTGGTTTGTATCCCTTAATTGCTTGCCTTTTTTTTTTTTTTT	TAAAAGAATTTTGATGAGCGTTTACCTTTTTGGTATGTTAGTAAAACTGCATTCAATGTTAAATTGTGAAAATAGAGAAGTAATGTTACAAAAAGAAGTGAAATAGTTACTGGTTTGTATCCCTTAATTGCTTGCCTTTTTTTTTTTTTTT	151	170950	Gallid	herpesvirus	2	clone	Md11BAC	replication	intermediate,	complete	genome
A00125:307:H27MGDSXY:2:2554:27841:20588	AY510475.1	100	118	0	0	1	118	3799	3682	1.21e-52	219	gi|41387571|gb|AY510475.1|	118	118	118	0	100	1	-1	CTTTCCATTTTCAAATCTCACTAGGTTTGCATAACTTCCATTTCTATGACTTGTTACCTTTTACCAAAATCACACTCTCAGTGACTGAACAGGCAGAAGCAAGTAGAATGAGCAGTCC	CTTTCCATTTTCAAATCTCACTAGGTTTGCATAACTTCCATTTCTATGACTTGTTACCTTTTACCAAAATCACACTCTCAGTGACTGAACAGGCAGAAGCAAGTAGAATGAGCAGTCC	151	170950	Gallid	herpesvirus	2	clone	Md11BAC	replication	intermediate,	complete	genome
A00125:307:H27MGDSXY:2:2626:2239:34397	AY510475.1	100	151	0	0	1	151	7377	7227	5.47e-71	279	gi|41387571|gb|AY510475.1|	151	151	151	0	100	1	-1	ATTGGAATGGTTATTTACTCCATCTAGTTGTTCTGTGTTTTATTAATTCTGTTGTTTTGCACTGTTCTTACTTGTGCAGTCTCTGCATGTTCCAGCATCTCCTCAAATTCCTGGTACTCTTCATCATCAGGTTCAGCACCAGAGAGTCGGG	ATTGGAATGGTTATTTACTCCATCTAGTTGTTCTGTGTTTTATTAATTCTGTTGTTTTGCACTGTTCTTACTTGTGCAGTCTCTGCATGTTCCAGCATCTCCTCAAATTCCTGGTACTCTTCATCATCAGGTTCAGCACCAGAGAGTCGGG	151	170950	Gallid	herpesvirus	2	clone	Md11BAC	replication	intermediate,	complete	genome
A00125:307:H27MGDSXY:2:1202:13241:5760	AY510475.1	99.342	152	0	1	1	151	5121	5272	2.55e-69	274	gi|41387571|gb|AY510475.1|	148	151	151	1	99.34	1	1	GGTGTATGCCAGTTTTCACAGCCTTCCATCCCACAGGGACAAGGAATTCAATAGTGCCCTACATTTTTAATGTGTTGCAGCTTTTTTTCTTTCTTTTTC-TTTTTTTTACAAGAAATGAGGGGGAAGAATAAAATTGTTTAATTGCTCAGGA	GGTGTATGCCAGTTTTCACAGCCTTCCATCCCACAGGGACAAGGAATTCAATAGTGCCCTACATTTTTAATGTGTTGCAGCTTTTTTTCTTTCTTTTTCTTTTTTTTTACAAGAAATGAGGGGGAAGAATAAAATTGTTTAATTGCTCAGGA	151	170950	Gallid	herpesvirus	2	clone	Md11BAC	replication	intermediate,	complete	genome
A00125:307:H27MGDSXY:2:1421:21938:17096	AY510475.1	99.338	151	1	0	1	151	9591	9741	2.55e-69	274	gi|41387571|gb|AY510475.1|	148	150	150	0	99.34	1	1	AAAGTATTAAACAGTTTAAAGTTTTAGTGCCCCATTCAAAATTGCACAGAGTAAAATATTATTTACTTTAAAGAGTCTAGTGATGGATTTTGTGTCATAAATTGCGAATCTAAGTGACCTGTCTCCTTGAGCGAGGTTTGGAGAAAACTCA	AAAGTATTAAACAGTTTAAAGTTTTAGTGCCCCATTCAAAATTGCACAGAGTAAAATATTATTTACTTTAAAGAGTCTAGTGATGGATTTTGTGTCATAAATTGCAAATCTAAGTGACCTGTCTCCTTGAGCGAGGTTTGGAGAAAACTCA	151	170950	Gallid	herpesvirus	2	clone	Md11BAC	replication	intermediate,	complete	genome
A00125:307:H27MGDSXY:2:1512:28809:33442	AY510475.1	99.338	151	1	0	1	151	5378	5528	2.55e-69	274	gi|41387571|gb|AY510475.1|	148	150	150	0	99.34	1	1	AAAGAATTTTGATGAGCGTTTACCTTTTTGGTATGTTAGTAAAACTGCATTCAATGTTAAATTGTGAAAATAGAGAAGTAATGTTACAAAAAGAAGTGAAATAGTTACTGGTTTGTATCCCTTAATTGCTTGCCTTTTTTTTTTTCTTTTT	AAAGAATTTTGATGAGCGTTTACCTTTTTGGTATGTTAGTAAAACTGCATTCAATGTTAAATTGTGAAAATAGAGAAGTAATGTTACAAAAAGAAGTGAAATAGTTACTGGTTTGTATCCCTTAATTGCTTGCCTTTTTTTTTTTTTTTTT	151	170950	Gallid	herpesvirus	2	clone	Md11BAC	replication	intermediate,	complete	genome
A00125:307:H27MGDSXY:2:1544:11062:3490	AY510475.1	99.338	151	1	0	1	151	9792	9642	2.55e-69	274	gi|41387571|gb|AY510475.1|	148	150	150	0	99.34	1	-1	AGTATGCTAATGGAAAGTCCGAGGCAGTCTTACACATCATCTGCAGGCTAATGAGTTTTCTCCAAACCTCGCTCAAGGAGACAGGTCACTTAGATTTGCAATTTATGACACAAAATCCATCACTAGACTCTTTAAAGTAAATAATATTTTA	AGTATGCTAATGGAAAGTCCGAGGCAGCCTTACACATCATCTGCAGGCTAATGAGTTTTCTCCAAACCTCGCTCAAGGAGACAGGTCACTTAGATTTGCAATTTATGACACAAAATCCATCACTAGACTCTTTAAAGTAAATAATATTTTA	151	170950	Gallid	herpesvirus	2	clone	Md11BAC	replication	intermediate,	complete	genome
A00125:307:H27MGDSXY:2:1571:31557:13495	AY510475.1	99.338	151	1	0	1	151	4056	3906	2.55e-69	274	gi|41387571|gb|AY510475.1|	148	150	150	0	99.34	1	-1	AATTGAAAATATATACAACGAAAGGAAACTTTGGGTTAAGGGAGCAAAACACATTTTCAGCAGAAATGCTAAAGGCTCCATCTCTGAAGCCACTAAACGCAATTGGTAATTTATCTTCTATATTCACACTCACTAGAGAATGCTTGAAATA	AATTGAAAATATATACAACGAAAGGAAACTTTGGGTTAAGGGAGCAAAACACATTTTCAGCAGAAATGCTAAAGGCTCCATCTCTGAAGCCACAAAACGCAATTGGTAATTTATCTTCTATATTCACACTCACTAGAGAATGCTTGAAATA	151	170950	Gallid	herpesvirus	2	clone	Md11BAC	replication	intermediate,	complete	genome
A00125:307:H27MGDSXY:2:1648:22001:19366	AY510475.1	99.338	151	1	0	1	151	6094	6244	2.55e-69	274	gi|41387571|gb|AY510475.1|	148	150	150	0	99.34	1	1	AAAAGCGTTTGTTACTACTGACCCTAAGAAAGAAAAGCCATCTGCATGCTGCTAAGTTTTAGCACTTTTCCAATGAGCTGCTCAACTATTGTGCTATTACCTGTCCTATATTTAAACTATTCTGACTTTAATCCAAGTTCCTGTTTCATCA	AAAAGCGTTTGTTACTACTGACCCTAAGAAAGAAAAGCCATCTGCATGCTGCTAAGTTTTAGCACTTTTCCAATGAGCTGCCCAACTATTGTGCTATTACCTGTCCTATATTTAAACTATTCTGACTTTAATCCAAGTTCCTGTTTCATCA	151	170950	Gallid	herpesvirus	2	clone	Md11BAC	replication	intermediate,	complete	genome
A00125:307:H27MGDSXY:2:2101:31593:19539	AY510475.1	99.338	151	1	0	1	151	5977	6127	2.55e-69	274	gi|41387571|gb|AY510475.1|	148	150	150	0	99.34	1	1	ACCACAACCTGTTGATTTGGAATATCCACAGCAGCTGGAATTCTCCCTTGCATGCAGCTGCATCTAGAGCGAAAACAAAGGAAATTGAAAAGCTTTTACATAGCTTCAAAGGAATAGAAAAGCGTTTGTTACTACTGACCCTAAGAAAGAA	ACCACAACCTGTTGATTTGGAATATCCACAGCAGCTGGAATTCTCCCTTGCATGCAGCTGCATCTAGAGCGAGAACAAAGGAAATTGAAAAGCTTTTACATAGCTTCAAAGGAATAGAAAAGCGTTTGTTACTACTGACCCTAAGAAAGAA	151	170950	Gallid	herpesvirus	2	clone	Md11BAC	replication	intermediate,	complete	genome
A00125:307:H27MGDSXY:2:2139:17517:28604	AY510475.1	99.338	151	1	0	1	151	9839	9689	2.55e-69	274	gi|41387571|gb|AY510475.1|	148	150	150	0	99.34	1	-1	CAGAAAGGAGAAGTGAGTGTTCCTTTAAAATGAGGGGCTTTCTCTAAAGTATGCTAATGGAAAGTCCGAGGCAGCCTTACACATCATCTGCAGGCTAATGAGTTTTCTCCAAACCTCGCTCAAGGAGACAGGTCACTTAGATGTGCAATTT	CAGAAAGGAGAAGTGAGTGTTCCTTTAAAATGAGGGGCTTTCTCTAAAGTATGCTAATGGAAAGTCCGAGGCAGCCTTACACATCATCTGCAGGCTAATGAGTTTTCTCCAAACCTCGCTCAAGGAGACAGGTCACTTAGATTTGCAATTT	151	170950	Gallid	herpesvirus	2	clone	Md11BAC	replication	intermediate,	complete	genome
A00125:307:H27MGDSXY:2:2141:15284:18317	AY510475.1	99.338	151	1	0	1	151	4297	4147	2.55e-69	274	gi|41387571|gb|AY510475.1|	148	150	150	0	99.34	1	-1	AAATATCTAACACCTCAAGGTCATCTTTTGCTTGTTTAACCACCCATTAGTTGTTATGAGGGCTATTTACTTCTGTGTAGTTTTTAATTCCAATAATAATTTATTATTCAGTGTCTAAACTGCAAGAAGAATCAGATAAATTACAGTGACA	AAATATCTAACACCTCAAGGTCATCTTTTGCTTGTTTAACCACCCATTAGTTGTTATGAGGGCTATTTATTTCTGTGTAGTTTTTAATTCCAATAATAATTTATTATTCAGTGTCTAAACTGCAAGAAGAATCAGATAAATTACAGTGACA	151	170950	Gallid	herpesvirus	2	clone	Md11BAC	replication	intermediate,	complete	genome
A00125:307:H27MGDSXY:2:2270:30544:19664	AY510475.1	99.338	151	1	0	1	151	8839	8689	2.55e-69	274	gi|41387571|gb|AY510475.1|	148	150	150	0	99.34	1	-1	AGTGTAGTTTTAAAAGAATTTTTTTCTGGCTATTCATCCACAAAACAACATATTTCGATCCAAATTCATTTGCCAAGAAAATAAAATCAAAAGTACTGGTAAATAACACCATCATTTTCCTTAACTCGTTACACAATGCCATTCATTTACT	AGTGTAGTTCTAAAAGAATTTTTTTCTGGCTATTCATCCACAAAACAACATATTTCGATCCAAATTCATTTGCCAAGAAAATAAAATCAAAAGTACTGGTAAATAACACCATCATTTTCCTTAACTCGTTACACAATGCCATTCATTTACT	151	170950	Gallid	herpesvirus	2	clone	Md11BAC	replication	intermediate,	complete	genome
A00125:307:H27MGDSXY:2:2305:27896:32581	AY510475.1	99.338	151	1	0	1	151	7378	7528	2.55e-69	274	gi|41387571|gb|AY510475.1|	148	150	150	0	99.34	1	1	TAAATGGGAATGGGCCAAAAATCCGTTGGTGCAAGTTCACAAGGGACTTCCCAGGGTGGAAGAAGATTCTCCACCGGGTAGAGATATCTCTGGCAGCAGGAGGATGAGAACGGAGCTTGTTGAAGCACATTCAGTGGTGCAGCCAAAGTAT	TAAATGGGAATGGGCCAAAAATCCGTTGGTGCAAGTTCACAAGGGACTTCCCAGGGTGGAAGAAGATTCTCCACCGGGTAGAGATACCTCTGGCAGCAGGAGGATGAGAACGGAGCTTGTTGAAGCACATTCAGTGGTGCAGCCAAAGTAT	151	170950	Gallid	herpesvirus	2	clone	Md11BAC	replication	intermediate,	complete	genome
A00125:307:H27MGDSXY:2:2333:11107:29935	AY510475.1	99.338	151	1	0	1	151	5015	5165	2.55e-69	274	gi|41387571|gb|AY510475.1|	148	150	150	0	99.34	1	1	TCTAAGGAATTATTAGGTGAAATGAAAATGATGCTTTTTTAAATCGCTATAAAAATTGGCTCCACAAGTCCTGGCCTGCAGAAGGACTCTCAAAAACAATCTGCTAGGTGTATGCCAGTTTTCACAGCCTTCCATCCCACAGGGACAAGGA	TCTAAGGAATTATTAGGTGAAATGAAAATTATGCTTTTTTAAATCGCTATAAAAATTGGCTCCACAAGTCCTGGCCTGCAGAAGGACTCTCAAAAACAATCTGCTAGGTGTATGCCAGTTTTCACAGCCTTCCATCCCACAGGGACAAGGA	151	170950	Gallid	herpesvirus	2	clone	Md11BAC	replication	intermediate,	complete	genome
A00125:307:H27MGDSXY:2:2335:21567:20118	AY510475.1	99.338	151	1	0	1	151	8768	8918	2.55e-69	274	gi|41387571|gb|AY510475.1|	148	150	150	0	99.34	1	1	CAAATGAATTTGGATCGAAATATGTTGTTTTGTGGATGAATAGCCAGAAAAAAATTCTTTTAAAACTACACTTGTGGTTTGGTTTCTATAAAATTCTCTTAACATGAGGCTTTGACAATCTGATTAAATTGTATTGCACTCATAAAACTGA	CAAATGAATTTGGATCGAAATATGTTGTTTTGTGGATGAATAGCCAGAAAAAAATTCTTTTAGAACTACACTTGTGGTTTGGTTTCTATAAAATTCTCTTAACATGAGGCTTTGACAATCTGATTAAATTGTATTGCACTCATAAAACTGA	151	170950	Gallid	herpesvirus	2	clone	Md11BAC	replication	intermediate,	complete	genome
A00125:307:H27MGDSXY:2:2376:22824:26678	AY510475.1	99.338	151	1	0	1	151	6056	6206	2.55e-69	274	gi|41387571|gb|AY510475.1|	148	150	150	0	99.34	1	1	GGAAATTGAAAAGCTTTTACATAGCTTCAAAGGAATAGAAAAGCGGTTGTTACTACTGACCCTAAGAAAGAAAAGCCATCTGCATGCTGCTAAGTTTTAGCACTTTTCCAATGAGCTGCCCAACTATTGTGCTATTACCTGTCCTATATTT	GGAAATTGAAAAGCTTTTACATAGCTTCAAAGGAATAGAAAAGCGTTTGTTACTACTGACCCTAAGAAAGAAAAGCCATCTGCATGCTGCTAAGTTTTAGCACTTTTCCAATGAGCTGCCCAACTATTGTGCTATTACCTGTCCTATATTT	151	170950	Gallid	herpesvirus	2	clone	Md11BAC	replication	intermediate,	complete	genome
A00125:307:H27MGDSXY:2:2444:28022:8218	AY510475.1	99.338	151	1	0	1	151	5901	5751	2.55e-69	274	gi|41387571|gb|AY510475.1|	148	150	150	0	99.34	1	-1	CATGTTTACGCCTTGTTTTCCACTGAAGAAAAAAATCTAAACAAGCGCAACAAGCTGAACTTCATTAATCTGCCGGTTTCTGGCACGAGGGAAGATAAGCCTGCAAACAGTAGCAACAGCGTTTCAGAAAAATTAACTTGAGGTTATGTTC	CATGTTTACGCCTTGTTTTCCACTGAAGAAAAAAATCTAAACAAGCGCAACAAGCTGAACTTCATTAATCTGCCGGTTTCTGGCACAAGGGAAGATAAGCCTGCAAACAGTAGCAACAGCGTTTCAGAAAAATTAACTTGAGGTTATGTTC	151	170950	Gallid	herpesvirus	2	clone	Md11BAC	replication	intermediate,	complete	genome
A00125:307:H27MGDSXY:2:2456:15275:19429	AY510475.1	99.338	151	1	0	1	151	6348	6198	2.55e-69	274	gi|41387571|gb|AY510475.1|	148	150	150	0	99.34	1	-1	CATCAAATGACTCATTTTAGTCTTGTGGGTCAATGCATCATTAACCAAAGAAAAAAAGAATAGGAAAGAGACAACTAAGATTGAACATATGGATAAACATAGGCTGATGAAACAGGAACTTGGATTAAAGTCAGAATAGTTTAAATATAGG	CATCAAATGACTCATTTCAGTCTTGTGGGTCAATGCATCATTAACCAAAGAAAAAAAGAATAGGAAAGAGACAACTAAGATTGAACATATGGATAAACATAGGCTGATGAAACAGGAACTTGGATTAAAGTCAGAATAGTTTAAATATAGG	151	170950	Gallid	herpesvirus	2	clone	Md11BAC	replication	intermediate,	complete	genome
A00125:307:H27MGDSXY:2:2504:23411:28635	AY510475.1	99.338	151	1	0	1	151	5215	5065	2.55e-69	274	gi|41387571|gb|AY510475.1|	148	150	150	0	99.34	1	-1	AAGAAAGAAAAAAAGCTGCAACACATTAAAAATGTAGGGCATTATTGAATTCCTTGTCCCTGTGGGATGGAAGGCTGTGAAAACTGGCATACACCTAGCAGATTGTTTTTGAGAGTCCTTCTGCAGGCCAGGACTTGTGGAGCCAATTTTT	AAGAAAGAAAAAAAGCTGCAACACATTAAAAATGTAGGGCACTATTGAATTCCTTGTCCCTGTGGGATGGAAGGCTGTGAAAACTGGCATACACCTAGCAGATTGTTTTTGAGAGTCCTTCTGCAGGCCAGGACTTGTGGAGCCAATTTTT	151	170950	Gallid	herpesvirus	2	clone	Md11BAC	replication	intermediate,	complete	genome
A00125:307:H27MGDSXY:2:2547:12038:11130	AY510475.1	99.338	151	1	0	1	151	6348	6198	2.55e-69	274	gi|41387571|gb|AY510475.1|	148	150	150	0	99.34	1	-1	CATCAAATGACTCATTTTAGTCTTGTGGGTCAATGCATCATTAACCAAAGAAAAAAAGAATAGGAAAGAGACAACTAAGATTGAACATATGGATAAACATAGGCTGATGAAACAGGAACTTGGATTAAAGTCAGAATAGTTTAAATATAGG	CATCAAATGACTCATTTCAGTCTTGTGGGTCAATGCATCATTAACCAAAGAAAAAAAGAATAGGAAAGAGACAACTAAGATTGAACATATGGATAAACATAGGCTGATGAAACAGGAACTTGGATTAAAGTCAGAATAGTTTAAATATAGG	151	170950	Gallid	herpesvirus	2	clone	Md11BAC	replication	intermediate,	complete	genome
A00125:307:H27MGDSXY:2:2549:14308:34194	AY510475.1	99.338	151	1	0	1	151	7829	7979	2.55e-69	274	gi|41387571|gb|AY510475.1|	148	150	150	0	99.34	1	1	TCTTGTGATTTACTTTCTTGATAGATTAAATACTGCTTGTGTTACAGCATAGTTTGCAACTGATGCTGTACCTGAGTCAGATGTTACAGGTGATAATTTTTCATTCAGGTAAGGAGTTTGCATCTTTTCCAAAAGCTACTGATAATGACTT	TCTTGTGACTTACTTTCTTGATAGATTAAATACTGCTTGTGTTACAGCATAGTTTGCAACTGATGCTGTACCTGAGTCAGATGTTACAGGTGATAATTTTTCATTCAGGTAAGGAGTTTGCATCTTTTCCAAAAGCTACTGATAATGACTT	151	170950	Gallid	herpesvirus	2	clone	Md11BAC	replication	intermediate,	complete	genome
A00125:307:H27MGDSXY:2:2553:9842:29997	AY510475.1	99.338	151	1	0	1	151	5579	5729	2.55e-69	274	gi|41387571|gb|AY510475.1|	148	150	150	0	99.34	1	1	TTTTGTTGCACTTCTGAAATGTTTTGTAATGAGCATGTGACTTAACCAATTTAAAGAAAGTTCATGTCCAGTACACGCATGCGAACCTCTTCTTCGGTTAACAAAATGAAGCCAAGGCAAATTGGCAGAGCCTGGAGAAGCAATGTGACTT	TTTTGTTGCACTTCTGAAATGTTTTGTAATGAGCATGTGACTTAACCAATTTAAAGAAAGTTCATGTCCAGTACACGCATGCGAACCTCTTCCTCGGTTAACAAAATGAAGCCAAGGCAAATTGGCAGAGCCTGGAGAAGCAATGTGACTT	151	170950	Gallid	herpesvirus	2	clone	Md11BAC	replication	intermediate,	complete	genome
A00125:307:H27MGDSXY:2:1557:26928:12461	AY510475.1	99.324	148	1	0	1	148	6129	6276	1.19e-67	268	gi|41387571|gb|AY510475.1|	145	147	147	0	99.32	1	1	AGCCATCTGCATGCTGCTAAGTTTTAGCACTTTTCCAATGAGCTGCCCAACTATTGTGCTATTACCTGTCCTATATTTAAACTATTCTGACTTTAATCCAAGTTCCTGTTTCATCAGCCTATGTTTATCCATATGTTCAATCTTGGTT	AGCCATCTGCATGCTGCTAAGTTTTAGCACTTTTCCAATGAGCTGCCCAACTATTGTGCTATTACCTGTCCTATATTTAAACTATTCTGACTTTAATCCAAGTTCCTGTTTCATCAGCCTATGTTTATCCATATGTTCAATCTTAGTT	151	170950	Gallid	herpesvirus	2	clone	Md11BAC	replication	intermediate,	complete	genome
A00125:307:H27MGDSXY:2:2602:18774:16157	AY510475.1	98.693	153	0	2	1	151	8119	7967	3.29e-68	270	gi|41387571|gb|AY510475.1|	146	151	151	2	98.69	1	-1	GACCTGTTTCTACCTAGTGCTTTTG-ATAGAC-AAAATACCAGGATAAGGAGGAATAATATGGCAAAGAAAATTAGTGGCAAGAAGCTTGAAAAACAAAAACAAAAACACAAACAAACAACAATACATTAGATTTCATTTAAGTCATTATCAG	GACCTGTTTCTACCTAGTGCTTTTGTATAGACTAAAATACCAGGATAAGGAGGAATAATATGGCAAAGAAAATTAGTGGCAAGAAGCTTGAAAAACAAAAACAAAAACACAAACAAACAACAATACATTAGATTTCATTTAAGTCATTATCAG	151	170950	Gallid	herpesvirus	2	clone	Md11BAC	replication	intermediate,	complete	genome
A00125:307:H27MGDSXY:2:1316:7202:36072	AY510475.1	98.684	152	1	1	1	151	3816	3967	1.19e-67	268	gi|41387571|gb|AY510475.1|	145	150	150	1	98.68	1	1	AAATAAATAAATAACTGATTTCCCGTATTTATTTCAGCTGGATTGTTTCTGTTTTTGTATATTGAATTCGGTTGTTGTGCTGTG-AAACTTATTTCAAGCATTCTCTAGTGAGTGTGAATATAGAAGATAAATTACCAATTGCGTTTTGTGG	AAATAAACAAATAACTGATTTCCCGTATTTATTTCAGCTGGATTGTTTCTGTTTTTGTATATTGAATTCGGTTGTTGTGCTGTGAAAACTTATTTCAAGCATTCTCTAGTGAGTGTGAATATAGAAGATAAATTACCAATTGCGTTTTGTGG	151	170950	Gallid	herpesvirus	2	clone	Md11BAC	replication	intermediate,	complete	genome
A00125:307:H27MGDSXY:2:1219:32054:33896	AY510475.1	98.675	151	2	0	1	151	6351	6201	1.19e-67	268	gi|41387571|gb|AY510475.1|	145	149	149	0	98.68	1	-1	GGACATCAAATGACTCATTTCAGTCTTGTGGGTCAATGCATCATTAACTAAAGAAAAAAAGAATCGGAAAGAGACAACTAAGATTGAACATATGGATAAACATAGGCTGATGAAACAGGAACTTGGATTAAAGTCAGAATAGTTTAAATAT	GGACATCAAATGACTCATTTCAGTCTTGTGGGTCAATGCATCATTAACCAAAGAAAAAAAGAATAGGAAAGAGACAACTAAGATTGAACATATGGATAAACATAGGCTGATGAAACAGGAACTTGGATTAAAGTCAGAATAGTTTAAATAT	151	170950	Gallid	herpesvirus	2	clone	Md11BAC	replication	intermediate,	complete	genome
A00125:307:H27MGDSXY:2:1625:32705:12571	AY510475.1	98.675	151	2	0	1	151	9537	9687	3.29e-68	270	gi|41387571|gb|AY510475.1|	146	149	149	0	98.68	1	1	GAATGCGCTTGCTAGCTTGGTAGTTTAAAAAACAATAGGAAAAAAAGGAACTTAAAAGTATTAAACAGTTTAAAGTTTTAGTGCCCCATTCAAAATTGCACAGAGTAAAATATTATTTACTTTAAAGAGTCTAGTGATGGATTTTGTGTCA	GAATGCGCTNGCTAGCTTGGCAGTTTAAAAAACAATAGGAAAAAAAGGAACTTAAAAGTATTAAACAGTTTAAAGTTTTAGTGCCCCATTCAAAATTGCACAGAGTAAAATATTATTTACTTTAAAGAGTCTAGTGATGGATTTTGTGTCA	151	170950	Gallid	herpesvirus	2	clone	Md11BAC	replication	intermediate,	complete	genome
A00125:307:H27MGDSXY:2:2156:29803:21198	AY510475.1	98.675	151	2	0	1	151	6137	5987	1.19e-67	268	gi|41387571|gb|AY510475.1|	145	149	149	0	98.68	1	-1	CAGATGGCTTTTCTTTCTTAGGGTCAGTAGTAACAAACGCTTTTCTATTCCTTTGAAGCTATGTAAAAGCTTTTCAATTTTCTTTGTTCTCACTCTAGATGCAGCTGCATGCAAGGGAGAATTCCAGCTGCTGTGGATATTCCAAATCAAC	CAGATGGCTTTTCTTTCTTAGGGTCAGTAGTAACAAACGCTTTTCTATTCCTTTGAAGCTATGTAAAAGCTTTTCAATTTCCTTTGTTCTCGCTCTAGATGCAGCTGCATGCAAGGGAGAATTCCAGCTGCTGTGGATATTCCAAATCAAC	151	170950	Gallid	herpesvirus	2	clone	Md11BAC	replication	intermediate,	complete	genome
A00125:307:H27MGDSXY:2:2567:15573:7701	AY510475.1	98.675	151	2	0	1	151	4790	4640	1.19e-67	268	gi|41387571|gb|AY510475.1|	145	149	149	0	98.68	1	-1	GGCCTGCAGAGTCCCCAGTGGGACCGTCCTGCTTTCAACATTTTACATGAAAACTTGTATTCCTACCACCCTCCTGTCTCCCTCCAAACAATCAAGCAGATTGGCCAGGTTTTACTTTGGAGCCTTTCAACATCATTTCACTTTACAAGTC	GGCCTGCAGAGTCCCCAGTGGGACCGTCCTGCTTTCAACATTTTACATGAAAACTTGTATTCCTACCACCCTCCTGTCTCCCTCCAAACAATCACGCAAATTGGCCAGGTTTTACTTTGGAGCCTTTCAACATCATTTCACTTTACAAGTC	151	170950	Gallid	herpesvirus	2	clone	Md11BAC	replication	intermediate,	complete	genome
A00125:307:H27MGDSXY:2:1523:27633:24267	AY510475.1	98.658	149	2	0	3	151	6032	5884	1.53e-66	265	gi|41387571|gb|AY510475.1|	143	147	147	0	98.66	1	-1	TGCATGCAAGGGAGAATTCCAGCTGCTGTGGATATTCCAAATCAACAGGTTGTGGTTTTAAATACCGCTGTTCTCTGCAGTTACCCAAACTGTTAAAGTCGCAGTTTGAGCATATAAAATACACAGCCTCACATGTTTACGCCTTGTTT	TGCATGCAAGGGAGAATTCCAGCTGCTGTGGATATTCCAAATCAACAGGTTGTGGTTTTAAATACCGCTGTTCTCTGCAGTTACCCGAACTGTTAAAGTCGCAGTTTGAGCATATAAAGTACACAGCCTCACATGTTTACGCCTTGTTT	151	170950	Gallid	herpesvirus	2	clone	Md11BAC	replication	intermediate,	complete	genome
A00125:307:H27MGDSXY:2:2422:1886:29841	AY510475.1	98.052	154	0	1	1	151	10078	9925	1.53e-66	265	gi|41387571|gb|AY510475.1|	143	151	151	3	98.05	1	-1	TTCATAAATAATGTTTGAAGTATTAAACTGGGCCAAGTTGTTCTGTTTCTATAGCATGCTGGGCTCTGCATTGTGTGCAGCTTGGAGAAAAAAAAAAAAAAA---GCCCTGCTTGTAAACCGCACTCCTTCTCCAGGGCAAAGTCACCCGATTT	TTCATAAATAATGTTTGAAGTATTAAACTGGGCCAAGTTGTTCTGTTTCTATAGCATGCTGGGCTCTGCATTGTGTGCAGCTTGGAGAAAAAAAAAAAAAAAAAAGCCCTGCTTGTAAACCGCACTCCTTCTCCAGGGCAAAGTCACCCGATTT	151	170950	Gallid	herpesvirus	2	clone	Md11BAC	replication	intermediate,	complete	genome
A00125:307:H27MGDSXY:2:2652:27733:19711	AY510475.1	98.052	154	0	2	1	151	3758	3911	1.53e-66	265	gi|41387571|gb|AY510475.1|	143	151	151	3	98.05	1	1	AATGGAAGTTATGCAAACCTAGTGAGATTTGAAAATGGAAAG--TTTTATGTTTGCTTAAATAAACAAATAACTGATTTCCCGTATTTATTTCAGCTGGATTGTTTCTGTTTTTGTATATTGAATTCGGTTGTTGTGCTGTGAAA-CTTATTTC	AATGGAAGTTATGCAAACCTAGTGAGATTTGAAAATGGAAAGTTTTTTATGTTTGCTTAAATAAACAAATAACTGATTTCCCGTATTTATTTCAGCTGGATTGTTTCTGTTTTTGTATATTGAATTCGGTTGTTGTGCTGTGAAAACTTATTTC	151	170950	Gallid	herpesvirus	2	clone	Md11BAC	replication	intermediate,	complete	genome
A00125:307:H27MGDSXY:2:2669:27109:14935	AY510475.1	98.039	153	1	1	1	151	3692	3844	1.53e-66	265	gi|41387571|gb|AY510475.1|	143	150	150	2	98.04	1	1	TTCTACTTGCTTCTGCCTGTTCAGTTACTGAGAGTGTGATTTTGGTAAAAGGTAACAAGTCATAGAAATGGAAGTTATGCAAACCTAGTGAGATTTGAAAATGGAAAG--TTTTATGTTTGCTTAAATAAACAAATAACTGATTTCCCGTATT	TTCTACTTGCTTCTGCCTGTTCAGTCACTGAGAGTGTGATTTTGGTAAAAGGTAACAAGTCATAGAAATGGAAGTTATGCAAACCTAGTGAGATTTGAAAATGGAAAGTTTTTTATGTTTGCTTAAATAAACAAATAACTGATTTCCCGTATT	151	170950	Gallid	herpesvirus	2	clone	Md11BAC	replication	intermediate,	complete	genome
A00125:307:H27MGDSXY:2:1278:14543:12430	AY510475.1	98	150	0	2	1	150	8440	8294	2.57e-64	257	gi|41387571|gb|AY510475.1|	139	147	147	3	98	1	-1	GCAAAGACTGACAGTCAGGTAAAGACTAAAGCAGTTTTTTTTTTTTTTGTCACTGGATCTTTAAAGAAATAGAAGCATTTACTACTTAGAATAACAGAAAAAAAAACACTTTGGAACTTTTTAGCAGAGGGAGGCTCTCATAAAATACAG	GCAAAGACTGACAGTCAGGTAAAGACTAAAGCAGTTTTTTTTTTTT--GTCACTGGATCTTTAAA-AAATAGAAGCATTTACTACTTAGAATAACAGAAAAAAAAACACTTTGGAACTTTTTAGCAGAGGGAGGCTCTCATAAAATACAG	151	170950	Gallid	herpesvirus	2	clone	Md11BAC	replication	intermediate,	complete	genome
A00125:307:H27MGDSXY:2:2404:3495:16407	AY510475.1	98	150	3	0	2	151	7657	7806	1.98e-65	261	gi|41387571|gb|AY510475.1|	141	147	147	0	98	1	1	AACCTCCCTGGGCTAGATGATTTTCAGTCAGTTTATCCTCCCAGGATGATACTTGTCTGCCTTGCCAGTAACAGCCTCAGGGGCCAGTGCATGACCCATTCATCAGCCTAAGGGAGCATATTTTTACTGGTGTGAAAATGCAGCCAAACT	AACCTCCCTGGGCCAGATGATTTTCAGTCAGTTTATCCCCCCAGGATGATACTTGGCTGCCTTGCCAGTAACAGCCTCAGGGGCCAGTGCATGACCCATTCATCAGCCTAAGGGAGCATATTTTTACTGGTGTGAAAATGCAGCCAAACT	151	170950	Gallid	herpesvirus	2	clone	Md11BAC	replication	intermediate,	complete	genome
A00125:307:H27MGDSXY:2:1442:1443:16517	AY510475.1	97.931	145	1	2	1	143	8157	8013	4.29e-62	250	gi|41387571|gb|AY510475.1|	135	142	142	2	97.93	1	-1	GTAAATAGCTTCTACTGGTTGTGTAACAACAGTCTCATGACCTGTTTCTACCTAGTGCTTTTG-ATAGAC-AAAATACCAGGATAAGGAGGAATAATATGGCAAAGAAAATTAGTGGCAAGAAGCTTGAAAAACAAAAAAAAAAA	GTAAATAGCTTCTACTGGTTGTGTAACAACAGTCTCATGACCTGTTTCTACCTAGTGCTTTTGTATAGACTAAAATACCAGGATAAGGAGGAATAATATGGCAAAGAAAATTAGTGGCAAGAAGCTTGAAAAACAAAAACAAAAA	151	170950	Gallid	herpesvirus	2	clone	Md11BAC	replication	intermediate,	complete	genome
A00125:307:H27MGDSXY:2:1514:29496:12179	AY510475.1	97.931	145	1	2	1	143	8157	8013	4.29e-62	250	gi|41387571|gb|AY510475.1|	135	142	142	2	97.93	1	-1	GTAAATAGCTTCTACTGGTTGTGTAACAACAGTCTCATGACCTGTTTCTACCTAGTGCTTTTG-ATAGAC-AAAATACCAGGATAAGGAGGAATAATATGGCAAAGAAAATTAGTGGCAAGAAGCTTGAAAAACAAAAAAAAAAA	GTAAATAGCTTCTACTGGTTGTGTAACAACAGTCTCATGACCTGTTTCTACCTAGTGCTTTTGTATAGACTAAAATACCAGGATAAGGAGGAATAATATGGCAAAGAAAATTAGTGGCAAGAAGCTTGAAAAACAAAAACAAAAA	151	170950	Gallid	herpesvirus	2	clone	Md11BAC	replication	intermediate,	complete	genome
A00125:307:H27MGDSXY:2:2108:26802:11334	AY510475.1	97.727	132	3	0	1	132	8526	8395	2.01e-55	228	gi|41387571|gb|AY510475.1|	123	129	129	0	97.73	1	-1	GTTTCAGTAAACAGAGATAGCATTTCAGTTCTCGAGCCATGTGTTTGACTTTTTTTTTTTTTTGCAGCTAGGGATTAATTTGCAAAGCAAAGACTGACATTCAGGTAAAGACTAAAGCAGTTTTTTTTTTTT	GTTTCAGTAAACAGAGATAGCATTTCAGCTCTCGAGCCATGTGTTTGACTTTTTTTTTTTTTTGCAGCTAGGGATTACTTTGCAAAGCAAAGACTGACAGTCAGGTAAAGACTAAAGCAGTTTTTTTTTTTT	151	170950	Gallid	herpesvirus	2	clone	Md11BAC	replication	intermediate,	complete	genome
A00125:307:H27MGDSXY:2:2236:17761:19914	AY510475.1	97.419	155	0	1	1	151	10070	9916	1.98e-65	261	gi|41387571|gb|AY510475.1|	141	151	151	4	97.42	1	-1	TAATGTTTGAAGTATTAAACTGGGCCAAGTTGTTCTGTTTCTATAGCATGCTGGGCTCTGCATTGTGTGCAGCTTGGAGAAAAAAAAAAAAAA----GCCCTGCTTGTAAACCGCACTCCTTCTCCAGGGCAAAGTCACCCGATTTTAAAAAGAG	TAATGTTTGAAGTATTAAACTGGGCCAAGTTGTTCTGTTTCTATAGCATGCTGGGCTCTGCATTGTGTGCAGCTTGGAGAAAAAAAAAAAAAAAAAAGCCCTGCTTGTAAACCGCACTCCTTCTCCAGGGCAAAGTCACCCGATTTTAAAAAGAG	151	170950	Gallid	herpesvirus	2	clone	Md11BAC	replication	intermediate,	complete	genome
A00125:307:H27MGDSXY:2:1519:16550:11898	AY510475.1	97.163	141	1	2	11	151	8481	8344	1.2e-57	235	gi|41387571|gb|AY510475.1|	127	137	137	3	97.16	1	-1	TGATTTTTTTTTTTTTTTGCAGCTAGGGATTACTTTGCAAAGCAAAGACTGACAGTCAGGTAAAGACTAAAGCAGTTTTTTTTTTTTTTGTCACTGGATCTTTAAAGAAATAGAAGCATTTACTACTTAGAATAACAGAAA	TGACTTTTTTTTTTTTTTGCAGCTAGGGATTACTTTGCAAAGCAAAGACTGACAGTCAGGTAAAGACTAAAGCAGTTTTTTTTTTTT--GTCACTGGATCTTTAAA-AAATAGAAGCATTTACTACTTAGAATAACAGAAA	151	170950	Gallid	herpesvirus	2	clone	Md11BAC	replication	intermediate,	complete	genome
A00125:307:H27MGDSXY:2:1162:19090:20995	AY510475.1	96.689	151	2	1	1	151	9098	9245	1.54e-61	248	gi|41387571|gb|AY510475.1|	134	146	146	3	96.69	1	1	AGTCTACTTTTAAATCGCGTAATACCAGTTGTTATTACCTACATCAGCCTCTCCCATTCCGCAAGTTTAAGCCTTATGCTTAGGAAAATGGGGGATGTGACAAGTGTCTCATGCCATGGAGACTACCACAAATGCTTTACATCAAATGACA	AGTCTACTTTTAAATCGCGCAATACCA---GTTATTACCTACATCAGCCTCTCCCATTCCGCAAGTTTAAGCCTTATGCTTAGGAAAATGGGGGATGTGACAAGTGTCTCATGCCATGGAGACTACCGCAAATGCTTTACATCAAATGACA	151	170950	Gallid	herpesvirus	2	clone	Md11BAC	replication	intermediate,	complete	genome
A00125:307:H27MGDSXY:2:2210:27715:18552	AY510475.1	96.689	151	2	2	1	151	5468	5615	1.54e-61	248	gi|41387571|gb|AY510475.1|	134	146	146	3	96.69	1	1	AAGAAGTGAAATAGTTACTGGTTTGTATCCCTTAATTGCTTGCCTTTTTTTTTTTCTTTTTTTTTTTTAAATGCACTTAAGGAACCTGTCTCAGGCAGACATGAAATCATATGATTTTGTTTCACTTCTTAAATGTTTTGTAATGAGCATG	AAGAAGTGAAATAGTTACTGGTTTGTATCCCTTAATTGCTTGCCTTTTTTTTTTT-TTTTTTTTTTT--AATGCACTTAAGGAACCTGTCTCAGGCAGACATGAAATCATATGATTTTGTTGCACTTCTGAAATGTTTTGTAATGAGCATG	151	170950	Gallid	herpesvirus	2	clone	Md11BAC	replication	intermediate,	complete	genome
A00125:307:H27MGDSXY:2:2267:16586:32221	AY510475.1	96.689	151	2	2	1	151	8513	8366	1.54e-61	248	gi|41387571|gb|AY510475.1|	134	146	146	3	96.69	1	-1	GAGATAGCATTTCAGCTCTCGAGTCATGTGTTTGACTTTTTTTTTTTTTTGCAGCTAGGGATTACTTTGCAAAGCAAAGACTGACAGTCAGGTAAAGACTAAAGCAGTTTTTTTTTTTTTTGTCACTGGATCTTTAAAGAAATAGAATCAT	GAGATAGCATTTCAGCTCTCGAGCCATGTGTTTGACTTTTTTTTTTTTTTGCAGCTAGGGATTACTTTGCAAAGCAAAGACTGACAGTCAGGTAAAGACTAAAGCAGTTTTTTTTTTTT--GTCACTGGATCTTTAAA-AAATAGAAGCAT	151	170950	Gallid	herpesvirus	2	clone	Md11BAC	replication	intermediate,	complete	genome
A00125:307:H27MGDSXY:2:1209:28673:26475	AY510475.1	96.026	151	3	3	1	151	8278	8425	7.18e-60	243	gi|41387571|gb|AY510475.1|	131	145	145	3	96.03	1	1	ATACAAACAGGAATCTCTGTATTTTATGAGAACCTCCCTCTGCTAAAAAGTTCCAAAGTGTTTTTTTTTTATGTTATTCTAAGTAGTAAATGCTTCTATTTCTTTAAAGATCCAGTGACAAAAAAAAAAAAACTGCGTTAGTCTTTACCTG	ATACAAACAGGAATCTCTGTATTTTATGAGAGCCTCCCTCTGCTAAAAAGTTCCAAAGTGTTTTTTTTTC-TGTTATTCTAAGTAGTAAATGCTTCTATTT-TTTAAAGATCCAGTGAC-AAAAAAAAAAAACTGCTTTAGTCTTTACCTG	151	170950	Gallid	herpesvirus	2	clone	Md11BAC	replication	intermediate,	complete	genome
A00125:307:H27MGDSXY:2:1635:23086:17675	AY510475.1	96.026	151	6	0	1	151	4287	4137	5.55e-61	246	gi|41387571|gb|AY510475.1|	133	145	145	0	96.03	1	-1	CACCTCAAGGTCATCTTTTGTTAGTTTAACCACCCATTAGTTGTTATGATGGCTATTTATTTCTGTGTAGTTTTTAATTCCAATAATAATTTATTATTAAGTGTCTAAACTGCAACAAGAATCAGATAAATTACAGTGACACGTGATAAGG	CACCTCAAGGTCATCTTTTGCTTGTTTAACCACCCATTAGTTGTTATGAGGGCTATTTATTTCTGTGTAGTTTTTAATTCCAATAATAATTTATTATTCAGTGTCTAAACTGCAAGAAGAATCAGATAAATTACAGTGACACGTGCTAAGG	151	170950	Gallid	herpesvirus	2	clone	Md11BAC	replication	intermediate,	complete	genome
A00125:307:H27MGDSXY:2:1652:21739:19914	AY510475.1	96.026	151	3	2	1	151	5470	5617	7.18e-60	243	gi|41387571|gb|AY510475.1|	131	145	145	3	96.03	1	1	GAAGTGAAATAGTTACTGGTTTGTATCCCTTAATTGCTTGCTTTTTTTTTTTTCTTTTTTTTTTTTAAATGCACTTAAGGAACCTGTCTCAGGCAGACATGAAATCATATGATTTTGTTGCACTTCTGAAATTTTTTTTAATGAGCATGTG	GAAGTGAAATAGTTACTGGTTTGTATCCCTTAATTGCTTGCCTTTTTTTTTTT-TTTTTTTTTTT--AATGCACTTAAGGAACCTGTCTCAGGCAGACATGAAATCATATGATTTTGTTGCACTTCTGAAATGTTTTGTAATGAGCATGTG	151	170950	Gallid	herpesvirus	2	clone	Md11BAC	replication	intermediate,	complete	genome
A00125:307:H27MGDSXY:2:2333:10474:2002	AY510475.1	95.973	149	3	2	1	149	8327	8472	9.29e-59	239	gi|41387571|gb|AY510475.1|	129	143	143	3	95.97	1	1	GTTTCAAAGTGTTTTTTTTTCTGTTATTCTAAGTAGTAAATGCTTCTATTTCTTTAAAGATCCAGTGACAAAAAAAAAAAAAATTGCTTTAGTCTTTACTTGACTGTCAGTCTTTGCTTTGCAAAGTAATCCCTAGCTGCAAAAAAAAA	GTTCCAAAGTGTTTTTTTTTCTGTTATTCTAAGTAGTAAATGCTTCTATTT-TTTAAAGATCCAGTGACAAAAAAAAAAAAC--TGCTTTAGTCTTTACCTGACTGTCAGTCTTTGCTTTGCAAAGTAATCCCTAGCTGCAAAAAAAAA	151	170950	Gallid	herpesvirus	2	clone	Md11BAC	replication	intermediate,	complete	genome
A00125:307:H27MGDSXY:2:1408:6397:9878	AY510475.1	92.667	150	10	1	2	151	5512	5660	1.57e-51	215	gi|41387571|gb|AY510475.1|	116	139	139	1	92.67	1	1	TTTTTTTTTTTTTTTTTTTTTTAAATGCACTTAAGGAACCTGTCTCAGGCAGACATTAAATAAAATGATTTTTTTGCACTTCTGAAATGTTTTTTAATGAGCATGTGAATTAAACAATTTAAAGCAAGTTAATTTCCAGTACACGCATGC	TTTTTTTTTTTTTTTTTTTTTT-AATGCACTTAAGGAACCTGTCTCAGGCAGACATGAAATCATATGATTTTGTTGCACTTCTGAAATGTTTTGTAATGAGCATGTGACTTAACCAATTTAAAGAAAGTTCATGTCCAGTACACGCATGC	151	170950	Gallid	herpesvirus	2	clone	Md11BAC	replication	intermediate,	complete	genome
A00125:307:H27MGDSXY:2:2603:29577:25911	AY510475.1	91.503	153	9	3	1	151	7959	8109	2.62e-49	207	gi|41387571|gb|AY510475.1|	112	140	140	4	91.5	1	1	AAAAGCTACTGATAATGACTTAAATGAAATCTAATGTATTGTTGTTTGTTTGTGTTTTTTTTTTTTTTTTTTTAAAGCTTATTGCCACTAATTTTGTTTGCCGTATTATTCCTCCTTATCCTGGTATTTT-GTATATA-AAAAGCAATTGGTA	AAAAGCTACTGATAATGACTTAAATGAAATCTAATGTATTGTTGTTTGTTTGTGTTTTTGTTTTTGTTTTTC--AAGCTTCTTGCCACTAATTTTCTTTGCCATATTATTCCTCCTTATCCTGGTATTTTAGTCTATACAAAAGCACTAGGTA	151	170950	Gallid	herpesvirus	2	clone	Md11BAC	replication	intermediate,	complete	genome
A00125:307:H27MGDSXY:2:1551:30147:11929	AY510475.1	90.196	153	11	3	1	151	8117	7967	5.67e-46	196	gi|41387571|gb|AY510475.1|	106	138	138	4	90.2	1	-1	CCTGTTTCTACCTAGTGCTTTTG-ATAGAC-AAAATACCAGGATAAGGAGGAATAATACGGCAAAGAAAATTAGTGGCAAGAAGCTTGAAAAAAAAAAAAAAAAAAAAACAAAAAAAAAAAAAAAAATTAGATTTAATTTAAGTCATTATAAG	CCTGTTTCTACCTAGTGCTTTTGTATAGACTAAAATACCAGGATAAGGAGGAATAATATGGCAAAGAAAATTAGTGGCAAGAAGCTTGAAAAACAAAAACAAAAACA--CAAACAAACAACAATACATTAGATTTCATTTAAGTCATTATCAG	151	170950	Gallid	herpesvirus	2	clone	Md11BAC	replication	intermediate,	complete	genome
A00125:307:H27MGDSXY:2:1343:3730:23109	EF526170.1	97.059	34	1	0	1	34	1346	1313	0.000279	58.4	gi|157284755|gb|EF526170.1|	31	33	33	0	97.06	1	-1	ACCCTAACCCTAACCCTAACCCTAACCCTAGCCC	ACCCTAACCCTAACCCTAACCCTAACCCTAACCC	151	5212	Gallid	herpesvirus	2	strain	648a	hypothetical	protein	(MDV080)	and	hypothetical	protein	(MDV082)	genes,	complete	cds
A00125:307:H27MGDSXY:2:1343:3730:23109	EF526170.1	97.059	34	1	0	1	34	1646	1613	0.000279	58.4	gi|157284755|gb|EF526170.1|	31	33	33	0	97.06	1	-1	ACCCTAACCCTAACCCTAACCCTAACCCTAGCCC	ACCCTAACCCTAACCCTAACCCTAACCCTAACCC	151	5212	Gallid	herpesvirus	2	strain	648a	hypothetical	protein	(MDV080)	and	hypothetical	protein	(MDV082)	genes,	complete	cds
A00125:307:H27MGDSXY:2:1343:3730:23109	EF526170.1	94.872	39	2	0	1	39	1658	1620	2.16e-05	62.1	gi|157284755|gb|EF526170.1|	33	37	37	0	94.87	1	-1	ACCCTAACCCTAACCCTAACCCTAACCCTAGCCCTTACC	ACCCTAACCCTAACCCTAACCCTAACCCTAACCCTAACC	151	5212	Gallid	herpesvirus	2	strain	648a	hypothetical	protein	(MDV080)	and	hypothetical	protein	(MDV082)	genes,	complete	cds
A00125:307:H27MGDSXY:2:1604:19524:22999	KY274514.1	81.295	139	26	0	1	139	8385	8247	5.88e-21	113	gi|1184843085|gb|KY274514.1|	61	113	113	0	81.29	1	-1	GGGTTAGGGTTAGGGTTAGGGTTAGGGTAAATCTTAAGATAATGGTTATGGTAAAGATTATAGTAAGAGTTATGGTTATGGTTAGGGTTAGTGTAAGTTTTAGATTTAGGTTTAGTGTTAGGGTTAGGGTTAGGGTTAG	GGGTTAGGGTTAGGGTTAGGGTTAGGGTTAGGGTTAGGGTTAGGGTTAGGGTTAGGGTTAGGGTTAGGGTTAGGGTTAGGGTTAGGGTTAGGGTTAGGGTTAGGGTTAGGGTTAGGGTTAGGGTTAGGGTTAGGGTTAG	151	162111	Human	herpesvirus	6	strain	HP24D3,	partial	genome
A00125:307:H27MGDSXY:2:1604:19524:22999	KY274514.1	81.295	139	26	0	1	139	161705	161567	5.88e-21	113	gi|1184843085|gb|KY274514.1|	61	113	113	0	81.29	1	-1	GGGTTAGGGTTAGGGTTAGGGTTAGGGTAAATCTTAAGATAATGGTTATGGTAAAGATTATAGTAAGAGTTATGGTTATGGTTAGGGTTAGTGTAAGTTTTAGATTTAGGTTTAGTGTTAGGGTTAGGGTTAGGGTTAG	GGGTTAGGGTTAGGGTTAGGGTTAGGGTTAGGGTTAGGGTTAGGGTTAGGGTTAGGGTTAGGGTTAGGGTTAGGGTTAGGGTTAGGGTTAGGGTTAGGGTTAGGGTTAGGGTTAGGGTTAGGGTTAGGGTTAGGGTTAG	151	162111	Human	herpesvirus	6	strain	HP24D3,	partial	genome
A00125:307:H27MGDSXY:2:1343:3730:23109	KY274514.1	80.769	104	14	6	1	104	294	391	7.71e-10	76.8	gi|1184843085|gb|KY274514.1|	41	84	84	6	80.77	1	1	ACCCTAACCCTAACCCTAACCCTAACCCTAGCCCTTACCGCCTTTACAAAAAAGCCTCAAGCCCTAACCCTAACCCTAACCCTAACCCTAACCCTAACCCTAAC	ACCCTAACCCTAACCCTAACCCTAACCCTAACCCTAACC-C-TA-ACCCTAAC-CCT-AA-CCCTAACTCTAGCCTTAGCCCTAGCCCTAGCCCTAGCCCTAAC	151	162111	Human	herpesvirus	6	strain	HP24D3,	partial	genome
A00125:307:H27MGDSXY:2:1343:3730:23109	KY274514.1	80.769	104	14	6	1	104	153614	153711	7.71e-10	76.8	gi|1184843085|gb|KY274514.1|	41	84	84	6	80.77	1	1	ACCCTAACCCTAACCCTAACCCTAACCCTAGCCCTTACCGCCTTTACAAAAAAGCCTCAAGCCCTAACCCTAACCCTAACCCTAACCCTAACCCTAACCCTAAC	ACCCTAACCCTAACCCTAACCCTAACCCTAACCCTAACC-C-TA-ACCCTAAC-CCT-AA-CCCTAACTCTAGCCTTAGCCCTAGCCCTAGCCCTAGCCCTAAC	151	162111	Human	herpesvirus	6	strain	HP24D3,	partial	genome
A00125:307:H27MGDSXY:2:1604:19524:22999	KY274514.1	80.451	133	26	0	1	133	8379	8247	1.27e-17	102	gi|1184843085|gb|KY274514.1|	55	107	107	0	80.45	1	-1	GGGTTAGGGTTAGGGTTAGGGTTAGGGTAAATCTTAAGATAATGGTTATGGTAAAGATTATAGTAAGAGTTATGGTTATGGTTAGGGTTAGTGTAAGTTTTAGATTTAGGTTTAGTGTTAGGGTTAGGGTTAG	GGGTTAGGGTTAGGGTTAGGGTTAGGGTTAGGGTTAGGGTTAGGGTTAGGGTTAGGGTTAGGGTTAGGGTTAGGGTTAGGGTTAGGGTTAGGGTTAGGGTTAGGGTTAGGGTTAGGGTTAGGGTTAGGGTTAG	151	162111	Human	herpesvirus	6	strain	HP24D3,	partial	genome
A00125:307:H27MGDSXY:2:1604:19524:22999	KY274514.1	80.451	133	26	0	1	133	161699	161567	1.27e-17	102	gi|1184843085|gb|KY274514.1|	55	107	107	0	80.45	1	-1	GGGTTAGGGTTAGGGTTAGGGTTAGGGTAAATCTTAAGATAATGGTTATGGTAAAGATTATAGTAAGAGTTATGGTTATGGTTAGGGTTAGTGTAAGTTTTAGATTTAGGTTTAGTGTTAGGGTTAGGGTTAG	GGGTTAGGGTTAGGGTTAGGGTTAGGGTTAGGGTTAGGGTTAGGGTTAGGGTTAGGGTTAGGGTTAGGGTTAGGGTTAGGGTTAGGGTTAGGGTTAGGGTTAGGGTTAGGGTTAGGGTTAGGGTTAGGGTTAG	151	162111	Human	herpesvirus	6	strain	HP24D3,	partial	genome
A00125:307:H27MGDSXY:2:1343:3730:23109	KY274514.1	80.435	92	12	4	1	92	306	391	1.67e-06	65.8	gi|1184843085|gb|KY274514.1|	35	74	74	6	80.43	1	1	ACCCTAACCCTAACCCTAACCCTAACCCTAGCCCTTACCGCCTTTACAAAAAAGCCTCAAGCCCTAACCCTAACCCTAACCCTAACCCTAAC	ACCCTAACCCTAACCCTAACCCTAACCCTAACCCTAACC-C-TA-ACCCTAA---CTCTAGCCTTAGCCCTAGCCCTAGCCCTAGCCCTAAC	151	162111	Human	herpesvirus	6	strain	HP24D3,	partial	genome
A00125:307:H27MGDSXY:2:1343:3730:23109	KY274514.1	80.435	92	12	4	1	92	153626	153711	1.67e-06	65.8	gi|1184843085|gb|KY274514.1|	35	74	74	6	80.43	1	1	ACCCTAACCCTAACCCTAACCCTAACCCTAGCCCTTACCGCCTTTACAAAAAAGCCTCAAGCCCTAACCCTAACCCTAACCCTAACCCTAAC	ACCCTAACCCTAACCCTAACCCTAACCCTAACCCTAACC-C-TA-ACCCTAA---CTCTAGCCTTAGCCCTAGCCCTAGCCCTAGCCCTAAC	151	162111	Human	herpesvirus	6	strain	HP24D3,	partial	genome
A00125:307:H27MGDSXY:2:1604:19524:22999	KY274514.1	80.22	91	18	0	1	91	8337	8247	1.29e-07	69.4	gi|1184843085|gb|KY274514.1|	37	73	73	0	80.22	1	-1	GGGTTAGGGTTAGGGTTAGGGTTAGGGTAAATCTTAAGATAATGGTTATGGTAAAGATTATAGTAAGAGTTATGGTTATGGTTAGGGTTAG	GGGTTAGGGTTAGGGTTAGGGTTAGGGTTAGGGTTAGGGTTAGGGTTAGGGTTAGGGTTAGGGTTAGGGTTAGGGTTAGGGTTAGGGTTAG	151	162111	Human	herpesvirus	6	strain	HP24D3,	partial	genome
A00125:307:H27MGDSXY:2:1604:19524:22999	KY274514.1	80.22	91	18	0	1	91	161657	161567	1.29e-07	69.4	gi|1184843085|gb|KY274514.1|	37	73	73	0	80.22	1	-1	GGGTTAGGGTTAGGGTTAGGGTTAGGGTAAATCTTAAGATAATGGTTATGGTAAAGATTATAGTAAGAGTTATGGTTATGGTTAGGGTTAG	GGGTTAGGGTTAGGGTTAGGGTTAGGGTTAGGGTTAGGGTTAGGGTTAGGGTTAGGGTTAGGGTTAGGGTTAGGGTTAGGGTTAGGGTTAG	151	162111	Human	herpesvirus	6	strain	HP24D3,	partial	genome
A00125:307:H27MGDSXY:2:1343:3730:23109	KY274514.1	79.592	98	14	6	1	98	300	391	1.67e-06	65.8	gi|1184843085|gb|KY274514.1|	35	78	78	6	79.59	1	1	ACCCTAACCCTAACCCTAACCCTAACCCTAGCCCTTACCGCCTTTACAAAAAAGCCTCAAGCCCTAACCCTAACCCTAACCCTAACCCTAACCCTAAC	ACCCTAACCCTAACCCTAACCCTAACCCTAACCCTAACC-C-TA-ACCCTAAC-CCT-AA-CTCTAGCCTTAGCCCTAGCCCTAGCCCTAGCCCTAAC	151	162111	Human	herpesvirus	6	strain	HP24D3,	partial	genome
A00125:307:H27MGDSXY:2:1237:31557:33442	X84846.1	95.364	151	7	0	1	151	1306	1156	2.58e-59	241	gi|1469265|emb|X84846.1|	130	144	144	0	95.36	1	-1	TAATCATAGGATCTCTCACACACAGTTCGCCTCTTTGATTAACGCCCAGCGTTTTCCCGGTATCCAGATCCACAACCTTCGCTTCAAAAAATGGAACAACTTTACCGACCGCGCCCGGTTTATCATCCCCCTCGGGTGTAATCAGAATAGC	TAATCATAGGTCCTCTGACACATAATTCGCCTCTCTGATTAACGCCCAGCGTTTTCCCGGTATCCAGATCCACAACCTTCGCTTCAAAAAATGGAACAACTTTACCGACCCCGCCCGGTTTATCATCCCCCTCGGGTGTAATCAGAATAGC	151	1773	P.pyralis	luc	gene	in	Autographa	californica	nuclear	polyhedrosis	virus	vector	(isolate	1.1.1)
A00125:307:H27MGDSXY:2:2276:6352:11522	X84846.1	95.364	151	7	0	1	151	712	562	2.58e-59	241	gi|1469265|emb|X84846.1|	130	144	144	0	95.36	1	-1	CAGAGGAGTTCATGATCAGTGCAATTGTCTTGTCCCTATCGAAGGACTCTGGCACAAAATCGTATTCATTAAAACCGGGAGGTAGATGAGATGTGACGAACGTGTACATCGACTGAAATCCCTGGTAATCCGTTTTAGAATCCATGATAAT	CAGAGGAATTCATTATCAGTGCAATTGTTTTGTCACGATCAAAGGACTCTGGTACAAAATCGTATTCATTAAAACCGGGAGGTAGATGAGATGTGACGAACGTGTACATCGACTGAAATCCCTGGTAATCCGTTTTAGAATCCATGATAAT	151	1773	P.pyralis	luc	gene	in	Autographa	californica	nuclear	polyhedrosis	virus	vector	(isolate	1.1.1)
A00125:307:H27MGDSXY:2:1444:3188:35289	KU746283.1	97.351	151	4	0	1	151	220	70	2.57e-64	257	gi|1020216203|gb|KU746283.1|	139	147	147	0	97.35	1	-1	ACTCTCTCTTCAAAGTTCTTTTCAACTTTCCCTTACGGTACTTGTTGGCTATCGGTCTCGTGCCCGTATTTAGCCTTAGATGGAGTTTACCACCCGCTTTGGGCTGCATTCCCAAGCAACCCGACTCCGAGAAGCCCCGGGCCCGGCGCGC	ACTCTCTCTTCAAAGTTCTTTTCAACTTTCCCTTACGGTACTTGTTGACTATCGGTCTCGTGCCGGTATTTAGCCTTAGATGGAGTTTACCACCCGCTTTGGGCTGCATTCCCAAGCAACCCGACTCCGGGAAGACCCGGGCCCGGCGCGC	151	8109	Guanarito	mammarenavirus	isolate	CVH-960201	segment	L,	complete	sequence
A00125:307:H27MGDSXY:2:1502:27805:35869	KU746283.1	97.351	151	4	0	1	151	282	132	2.57e-64	257	gi|1020216203|gb|KU746283.1|	139	147	147	0	97.35	1	-1	TCCTCCGCGCCGACTGCGCGGACCCCACCCGTTTACCTCTTAACGGTTTCACGCCCTCTTGAACTCTCTCTTCAAAGTTCTTTTCAACTTTCCCTTACGGTACTTGTTGGCTATCGGTCTCGTGCCCGTATTTAGCCTTAGATGGAGTTTA	TCCTCCGGGCGGACTGCGCGGACCCCACCCGTTTACCTCTTAACGGTTTCACGCCCTCTTGAACTCTCTCTTCAAAGTTCTTTTCAACTTTCCCTTACGGTACTTGTTGACTATCGGTCTCGTGCCGGTATTTAGCCTTAGATGGAGTTTA	151	8109	Guanarito	mammarenavirus	isolate	CVH-960201	segment	L,	complete	sequence
A00125:307:H27MGDSXY:2:1627:18991:13369	AY820076.1	92.105	152	11	1	1	151	471	320	5.63e-51	213	gi|56123497|gb|AY820076.1|	115	140	140	1	92.11	1	-1	ACCATTTCCCA-CTTTCTTTTTGATCACACATATTGGTGAGCTCCAGGGACTAGTTGTGAGGGTAATAAGTCCTAATTTCAATTGCTCTTTAATAAGTTCTTGGAGTACAGCGCCCTTTTCTGCTGGAAGCGGCCATTGATCCACCCACACT	ACCATTTCCCATTTTTCTTTTTGATCACAAATATTGGTGAGTTCCAAGGACTAGTTGTGGGGGTGATATGTCCTAATTTCAATTGCTCTTTAATAAGTTCTTGGAGCACAGCGACCTTTTCCACTGGAAGCGGCCATTGATCCACCCACACT	151	815	Anser	albifrons	endogenous	virus	class	II-related	clone	RV-White-fronted	goose	pro/pol	pseudogene,	partial	sequence
A00125:307:H27MGDSXY:2:1446:11749:14920	AY820076.1	89.933	149	12	2	1	146	353	501	9.49e-44	189	gi|56123497|gb|AY820076.1|	102	134	134	3	89.93	1	1	AAAGGGCGCTGTACTCCAAGAACTTATTAAAGAGCAATTGAAATTAGGACTTATTACCCTCACAACTAGTCCCTGGAGCTCACCAATATGTGTGATCAAAAAGAAAG-TGGGAAATGGTGACTGCT--ATGATCTATGTCAGATAAACA	AAAGGTCGCTGTGCTCCAAGAACTTATTAAAGAGCAATTGAAATTAGGACATATCACCCCCACAACTAGTCCTTGGAACTCACCAATATTTGTGATCAAAAAGAAAAATGGGAAATGGTGACTGCTCCATGACCTGCGTCAGATAAACA	151	815	Anser	albifrons	endogenous	virus	class	II-related	clone	RV-White-fronted	goose	pro/pol	pseudogene,	partial	sequence
A00125:307:H27MGDSXY:2:1343:3730:23109	KY274514.1	79.592	98	14	6	1	98	153620	153711	1.67e-06	65.8	gi|1184843085|gb|KY274514.1|	35	78	78	6	79.59	1	1	ACCCTAACCCTAACCCTAACCCTAACCCTAGCCCTTACCGCCTTTACAAAAAAGCCTCAAGCCCTAACCCTAACCCTAACCCTAACCCTAACCCTAAC	ACCCTAACCCTAACCCTAACCCTAACCCTAACCCTAACC-C-TA-ACCCTAAC-CCT-AA-CTCTAGCCTTAGCCCTAGCCCTAGCCCTAGCCCTAAC	151	162111	Human	herpesvirus	6	strain	HP24D3,	partial	genome
A00125:307:H27MGDSXY:2:1604:19524:22999	KY274514.1	79.528	127	26	0	1	127	8373	8247	2.75e-14	91.6	gi|1184843085|gb|KY274514.1|	49	101	101	0	79.53	1	-1	GGGTTAGGGTTAGGGTTAGGGTTAGGGTAAATCTTAAGATAATGGTTATGGTAAAGATTATAGTAAGAGTTATGGTTATGGTTAGGGTTAGTGTAAGTTTTAGATTTAGGTTTAGTGTTAGGGTTAG	GGGTTAGGGTTAGGGTTAGGGTTAGGGTTAGGGTTAGGGTTAGGGTTAGGGTTAGGGTTAGGGTTAGGGTTAGGGTTAGGGTTAGGGTTAGGGTTAGGGTTAGGGTTAGGGTTAGGGTTAGGGTTAG	151	162111	Human	herpesvirus	6	strain	HP24D3,	partial	genome
A00125:307:H27MGDSXY:2:1604:19524:22999	KY274514.1	79.528	127	26	0	1	127	161693	161567	2.75e-14	91.6	gi|1184843085|gb|KY274514.1|	49	101	101	0	79.53	1	-1	GGGTTAGGGTTAGGGTTAGGGTTAGGGTAAATCTTAAGATAATGGTTATGGTAAAGATTATAGTAAGAGTTATGGTTATGGTTAGGGTTAGTGTAAGTTTTAGATTTAGGTTTAGTGTTAGGGTTAG	GGGTTAGGGTTAGGGTTAGGGTTAGGGTTAGGGTTAGGGTTAGGGTTAGGGTTAGGGTTAGGGTTAGGGTTAGGGTTAGGGTTAGGGTTAGGGTTAGGGTTAGGGTTAGGGTTAGGGTTAGGGTTAG	151	162111	Human	herpesvirus	6	strain	HP24D3,	partial	genome
A00125:307:H27MGDSXY:2:1604:19524:22999	KY274514.1	79.245	106	22	0	1	106	8349	8244	2.77e-09	75	gi|1184843085|gb|KY274514.1|	40	84	84	0	79.25	1	-1	GGGTTAGGGTTAGGGTTAGGGTTAGGGTAAATCTTAAGATAATGGTTATGGTAAAGATTATAGTAAGAGTTATGGTTATGGTTAGGGTTAGTGTAAGTTTTAGATT	GGGTTAGGGTTAGGGTTAGGGTTAGGGTTAGGGTTAGGGTTAGGGTTAGGGTTAGGGTTAGGGTTAGGGTTAGGGTTAGGGTTAGGGTTAGGGTTAGGGTTAGATT	151	162111	Human	herpesvirus	6	strain	HP24D3,	partial	genome
A00125:307:H27MGDSXY:2:1604:19524:22999	KY274514.1	79.245	106	22	0	1	106	161669	161564	2.77e-09	75	gi|1184843085|gb|KY274514.1|	40	84	84	0	79.25	1	-1	GGGTTAGGGTTAGGGTTAGGGTTAGGGTAAATCTTAAGATAATGGTTATGGTAAAGATTATAGTAAGAGTTATGGTTATGGTTAGGGTTAGTGTAAGTTTTAGATT	GGGTTAGGGTTAGGGTTAGGGTTAGGGTTAGGGTTAGGGTTAGGGTTAGGGTTAGGGTTAGGGTTAGGGTTAGGGTTAGGGTTAGGGTTAGGGTTAGGGTTAGATT	151	162111	Human	herpesvirus	6	strain	HP24D3,	partial	genome
A00125:307:H27MGDSXY:2:2367:20428:6558	X84846.1	95.364	151	7	0	1	151	632	482	2.58e-59	241	gi|1469265|emb|X84846.1|	130	144	144	0	95.36	1	-1	GGTAGATGAGATGTGACGAACGTGTACATCGACTGAAATCCCTGGTAATCCGTTTTAGAATCCATGATAATAATTTTTTGGATGATTGGGAGCTTTTTTTGCACGTTCAAAATTTTTTGCAACCCCTTTTTGGAAACGAACACCACGGTAG	GGTAGATGAGATGTGACGAACGTGTACATCGACTGAAATCCCTGGTAATCCGTTTTAGAATCCATGATAATAATTTTCTGGATTATTGGTAATTTTTTTTGCACGTTCAAAATTTTTTGCAACCCCTTTTTGGAAACAAACACTACGGTAG	151	1773	P.pyralis	luc	gene	in	Autographa	californica	nuclear	polyhedrosis	virus	vector	(isolate	1.1.1)
A00125:307:H27MGDSXY:2:2578:7618:29841	X84846.1	95.364	151	7	0	1	151	487	637	2.58e-59	241	gi|1469265|emb|X84846.1|	130	144	144	0	95.36	1	1	GTGGTGTTCGTTTCCAAAAAGGGGTTGCAAAAAATTTTGAACGTGCAAAAAAAGCTCCCAATCATCCAAAAAATTATTATCATGGATTCTAAAACGGATTACCAGGGATTTCAGTCGATGTACACGTTCGTCACATCTCATCTACCTCCCG	GTAGTGTTTGTTTCCAAAAAGGGGTTGCAAAAAATTTTGAACGTGCAAAAAAAATTACCAATAATCCAGAAAATTATTATCATGGATTCTAAAACGGATTACCAGGGATTTCAGTCGATGTACACGTTCGTCACATCTCATCTACCTCCCG	151	1773	P.pyralis	luc	gene	in	Autographa	californica	nuclear	polyhedrosis	virus	vector	(isolate	1.1.1)
A00125:307:H27MGDSXY:2:1606:20708:7106	KU746283.1	97.351	151	4	0	1	151	284	134	2.57e-64	257	gi|1020216203|gb|KU746283.1|	139	147	147	0	97.35	1	-1	AATCCTCCGCGCCGACTGCGCGGACCCCACCCGTTTACCTCTTAACGGTTTCACGCCCTCTTGAACTCTCTCTTCAAAGTTCTTTTCAACTTTCCCTTACGGTACTTGTTGGCTATCGGTCTCGTGCCCGTATTTAGCCTTAGATGGAGTT	AATCCTCCGGGCGGACTGCGCGGACCCCACCCGTTTACCTCTTAACGGTTTCACGCCCTCTTGAACTCTCTCTTCAAAGTTCTTTTCAACTTTCCCTTACGGTACTTGTTGACTATCGGTCTCGTGCCGGTATTTAGCCTTAGATGGAGTT	151	8109	Guanarito	mammarenavirus	isolate	CVH-960201	segment	L,	complete	sequence
A00125:307:H27MGDSXY:2:1237:31557:33442	X84847.1	96.026	151	6	0	1	151	1306	1156	5.55e-61	246	gi|1469267|emb|X84847.1|	133	145	145	0	96.03	1	-1	TAATCATAGGATCTCTCACACACAGTTCGCCTCTTTGATTAACGCCCAGCGTTTTCCCGGTATCCAGATCCACAACCTTCGCTTCAAAAAATGGAACAACTTTACCGACCGCGCCCGGTTTATCATCCCCCTCGGGTGTAATCAGAATAGC	TAATCATAGGTCCTCTGACACATAATTCGCCTCTCTGATTAACGCCCAGCGTTTTCCCGGTATCCAGATCCACAACCTTCGCTTCAAAAAATGGAACAACTTTACCGACCGCGCCCGGTTTATCATCCCCCTCGGGTGTAATCAGAATAGC	151	1773	P.pyralis	luc	gene	in	Autographa	californica	nuclear	polyhedrosis	virus	vector	(isolate	8.1.1)
A00125:307:H27MGDSXY:2:2458:27778:12868	X84847.1	96.026	151	6	0	1	151	663	513	5.55e-61	246	gi|1469267|emb|X84847.1|	133	145	145	0	96.03	1	-1	TGGCACAAAATCGTATTCATTAAAACCGGGAGGTAGATGAGATGTGACGAACGTGTACATCGACTGAAATCCCTGGTAATCCGTTTTAGAATCCATGATAATAATTTTTTGGATGATTGGGAGCTTTTTTTGCACGTTCAAAATTTTTTGC	TGGTACAAAATCGTATTCATTAAAACCGGGAGGTAGATGAGATGTGACGAACGTGTACATCGACTGAAATCCCTGGTAATCCGTTTTAGAATCCATGATAATAATTTTCTGGATTATTGGTAATTTTTTTTGCACGTTCAAAATTTTTTGC	151	1773	P.pyralis	luc	gene	in	Autographa	californica	nuclear	polyhedrosis	virus	vector	(isolate	8.1.1)
A00125:307:H27MGDSXY:2:2276:6352:11522	X84847.1	95.364	151	7	0	1	151	712	562	2.58e-59	241	gi|1469267|emb|X84847.1|	130	144	144	0	95.36	1	-1	CAGAGGAGTTCATGATCAGTGCAATTGTCTTGTCCCTATCGAAGGACTCTGGCACAAAATCGTATTCATTAAAACCGGGAGGTAGATGAGATGTGACGAACGTGTACATCGACTGAAATCCCTGGTAATCCGTTTTAGAATCCATGATAAT	CAGAGGAATTCATTATCAGTGCAATTGTTTTGTCACGATCAAAGGACTCTGGTACAAAATCGTATTCATTAAAACCGGGAGGTAGATGAGATGTGACGAACGTGTACATCGACTGAAATCCCTGGTAATCCGTTTTAGAATCCATGATAAT	151	1773	P.pyralis	luc	gene	in	Autographa	californica	nuclear	polyhedrosis	virus	vector	(isolate	8.1.1)
A00125:307:H27MGDSXY:2:2367:20428:6558	X84847.1	95.364	151	7	0	1	151	632	482	2.58e-59	241	gi|1469267|emb|X84847.1|	130	144	144	0	95.36	1	-1	GGTAGATGAGATGTGACGAACGTGTACATCGACTGAAATCCCTGGTAATCCGTTTTAGAATCCATGATAATAATTTTTTGGATGATTGGGAGCTTTTTTTGCACGTTCAAAATTTTTTGCAACCCCTTTTTGGAAACGAACACCACGGTAG	GGTAGATGAGATGTGACGAACGTGTACATCGACTGAAATCCCTGGTAATCCGTTTTAGAATCCATGATAATAATTTTCTGGATTATTGGTAATTTTTTTTGCACGTTCAAAATTTTTTGCAACCCCTTTTTGGAAACAAACACTACGGTAG	151	1773	P.pyralis	luc	gene	in	Autographa	californica	nuclear	polyhedrosis	virus	vector	(isolate	8.1.1)
A00125:307:H27MGDSXY:2:1604:19524:22999	KY274514.1	79	100	21	0	1	100	8343	8244	1.29e-07	69.4	gi|1184843085|gb|KY274514.1|	37	79	79	0	79	1	-1	GGGTTAGGGTTAGGGTTAGGGTTAGGGTAAATCTTAAGATAATGGTTATGGTAAAGATTATAGTAAGAGTTATGGTTATGGTTAGGGTTAGTGTAAGTTT	GGGTTAGGGTTAGGGTTAGGGTTAGGGTTAGGGTTAGGGTTAGGGTTAGGGTTAGGGTTAGGGTTAGGGTTAGGGTTAGGGTTAGGGTTAGGGTTAGATT	151	162111	Human	herpesvirus	6	strain	HP24D3,	partial	genome
A00125:307:H27MGDSXY:2:1604:19524:22999	KY274514.1	79	100	21	0	1	100	161663	161564	1.29e-07	69.4	gi|1184843085|gb|KY274514.1|	37	79	79	0	79	1	-1	GGGTTAGGGTTAGGGTTAGGGTTAGGGTAAATCTTAAGATAATGGTTATGGTAAAGATTATAGTAAGAGTTATGGTTATGGTTAGGGTTAGTGTAAGTTT	GGGTTAGGGTTAGGGTTAGGGTTAGGGTTAGGGTTAGGGTTAGGGTTAGGGTTAGGGTTAGGGTTAGGGTTAGGGTTAGGGTTAGGGTTAGGGTTAGATT	151	162111	Human	herpesvirus	6	strain	HP24D3,	partial	genome
A00125:307:H27MGDSXY:2:2537:26133:34194	KU746283.1	97.351	151	4	0	1	151	65	215	2.57e-64	257	gi|1020216203|gb|KU746283.1|	139	147	147	0	97.35	1	1	CCCCGGCGCGCCGGGCCCGGGGCTTCTCGGAGTCGGGTTGCTTGGGAATGCAGCCCAAAGCGGGTGGTAAACTCCATCTAAGGCTAAATACGGGCACGAGACCGATAGCCAACAAGTACCGTAAGGGAAAGTTGAAAAGAACTTTGAAGAG	CCCCGGCGCGCCGGGCCCGGGTCTTCCCGGAGTCGGGTTGCTTGGGAATGCAGCCCAAAGCGGGTGGTAAACTCCATCTAAGGCTAAATACCGGCACGAGACCGATAGTCAACAAGTACCGTAAGGGAAAGTTGAAAAGAACTTTGAAGAG	151	8109	Guanarito	mammarenavirus	isolate	CVH-960201	segment	L,	complete	sequence
A00125:307:H27MGDSXY:2:1604:19524:22999	KY274514.1	78.824	85	18	0	1	85	8331	8247	0.000279	58.4	gi|1184843085|gb|KY274514.1|	31	67	67	0	78.82	1	-1	GGGTTAGGGTTAGGGTTAGGGTTAGGGTAAATCTTAAGATAATGGTTATGGTAAAGATTATAGTAAGAGTTATGGTTATGGTTAG	GGGTTAGGGTTAGGGTTAGGGTTAGGGTTAGGGTTAGGGTTAGGGTTAGGGTTAGGGTTAGGGTTAGGGTTAGGGTTAGGGTTAG	151	162111	Human	herpesvirus	6	strain	HP24D3,	partial	genome
A00125:307:H27MGDSXY:2:1604:19524:22999	KY274514.1	78.824	85	18	0	1	85	161651	161567	0.000279	58.4	gi|1184843085|gb|KY274514.1|	31	67	67	0	78.82	1	-1	GGGTTAGGGTTAGGGTTAGGGTTAGGGTAAATCTTAAGATAATGGTTATGGTAAAGATTATAGTAAGAGTTATGGTTATGGTTAG	GGGTTAGGGTTAGGGTTAGGGTTAGGGTTAGGGTTAGGGTTAGGGTTAGGGTTAGGGTTAGGGTTAGGGTTAGGGTTAGGGTTAG	151	162111	Human	herpesvirus	6	strain	HP24D3,	partial	genome
A00125:307:H27MGDSXY:2:2625:9399:31266	KU746283.1	97.351	151	4	0	1	151	145	295	2.57e-64	257	gi|1020216203|gb|KU746283.1|	139	147	147	0	97.35	1	1	AGGCTAAATACGGGCACGAGACCGATAGCCAACAAGTACCGTAAGGGAAAGTTGAAAAGAACTTTGAAGAGAGAGTTCAAGAGGGCGTGAAACCGTTAAGAGGTAAACGGGTGGGGTCCGCGCAGTCGGCGCGGAGGATTCAACCCGGCGG	AGGCTAAATACCGGCACGAGACCGATAGTCAACAAGTACCGTAAGGGAAAGTTGAAAAGAACTTTGAAGAGAGAGTTCAAGAGGGCGTGAAACCGTTAAGAGGTAAACGGGTGGGGTCCGCGCAGTCCGCCCGGAGGATTCAACCCGGCGG	151	8109	Guanarito	mammarenavirus	isolate	CVH-960201	segment	L,	complete	sequence
A00125:307:H27MGDSXY:2:2650:24523:6543	KU746283.1	97.351	151	4	0	1	151	83	233	2.57e-64	257	gi|1020216203|gb|KU746283.1|	139	147	147	0	97.35	1	1	GGGGCTTCTCGGAGTCGGGTTGCTTGGGAATGCAGCCCAAAGCGGGTGGTAAACTCCATCTAAGGCTAAATACGGGCACGAGACCGATAGCCAACAAGTACCGTAAGGGAAAGTTGAAAAGAACTTTGAAGAGAGAGTTCAAGAGGGCGTG	GGGTCTTCCCGGAGTCGGGTTGCTTGGGAATGCAGCCCAAAGCGGGTGGTAAACTCCATCTAAGGCTAAATACCGGCACGAGACCGATAGTCAACAAGTACCGTAAGGGAAAGTTGAAAAGAACTTTGAAGAGAGAGTTCAAGAGGGCGTG	151	8109	Guanarito	mammarenavirus	isolate	CVH-960201	segment	L,	complete	sequence
A00125:307:H27MGDSXY:2:1272:6108:18771	NM_001306194.1	96.689	151	5	0	1	151	287	437	1.19e-62	252	gi|807201111|ref|NM_001306194.1|	136	146	146	0	96.69	1	1	TCCCCTGCCTGGATCTCACTCCACCTTTCAATCAAAGCTCTAAAACTTCTTTCTATTTCTACAACTGCTCTTCTCTAAACCAAACCTGTTGTCCATGCCCTGAAGGACACTGTGACAGGAAGAACACCTCTGAGGAGGGATTCCCCAGTCC	TCCCCTGCCTGGATCTCACTCCACCTTTCAATCAAAGCTCTAAAACTTCTTTCTATTTGTACAACTGCTCTTCTCTAAACCAAACCTGTTGTCCATGCCCTGAAGGGCGCTGTGGCCGGAAGAACACCTCTGAGGAGGGATTCCCCAGTCC	151	1635	Macaca	mulatta	endogenous	retrovirus	group	V,	member	1	(ERVV-1),	mRNA
A00125:307:H27MGDSXY:2:1272:6108:18771	NM_001348393.1	96.026	151	6	0	1	151	892	1042	5.55e-61	246	gi|1137643820|ref|NM_001348393.1|	133	145	145	0	96.03	1	1	TCCCCTGCCTGGATCTCACTCCACCTTTCAATCAAAGCTCTAAAACTTCTTTCTATTTCTACAACTGCTCTTCTCTAAACCAAACCTGTTGTCCATGCCCTGAAGGACACTGTGACAGGAAGAACACCTCTGAGGAGGGATTCCCCAGTCC	TCCCCTGCCTGGATCTCACTCCACCTTTCAATCAAAGCTCTAAAACTTCTTTCTATTTGTACAACTGCTCTTCTCTAAACCAAACCTGTTGTCCATGCCCTGAAGGACACTGTGGCCGGAAAAGCACCTCTAAGGAGGGATTCCCCAGTCC	151	2487	Macaca	mulatta	endogenous	retrovirus	group	V	member	2,	envelope	(ERVV-2),	mRNA
A00125:307:H27MGDSXY:2:2434:28800:32737	KY574504.1	95.364	151	7	0	1	151	3639	3789	2.58e-59	241	gi|1167936530|gb|KY574504.1|	130	144	144	0	95.36	1	1	CCTATCAAGAAATCAAGCAAGCTCTTCTAACTGCCCCAGCCCTGGGGTTGCCAGATTTGACTAAGCCCTTTGAACTCTTTGTCGACGAGAAGCAGGGCTACGCCAAAGGTGTCCTAACGCAAAAACTGGGACCTTGGCGTCGGCCGGTGGC	CCTATCAAGAAATCAAACAGGCCCTTCTAACTGCCCCCGCCCTGGGATTGCCAGATTTGACTAAGCCCTTTGAACTCTTTGTCGACGAGAAGCAGGGCTACGCCAAAGGCGTCCTAACGCAAAAACTGGGACCTTGGCGTCGGCCCGTGGC	151	8275	Murine	leukemia	virus	isolate	AKR13,	complete	genome
A00125:307:H27MGDSXY:2:2439:20437:9956	KY574504.1	95.364	151	7	0	1	151	3639	3789	2.58e-59	241	gi|1167936530|gb|KY574504.1|	130	144	144	0	95.36	1	1	CCTATCAAGAAATCAAGCAAGCTCTTCTAACTGCCCCAGCCCTGGGGTTGCCAGATTTGACTAAGCCCTTTGAACTCTTTGTCGACGAGAAGCAGGGCTACGCCAAAGGTGTCCTAACGCAAAAACTGGGACCTTGGCGTCGGCCGGTGGC	CCTATCAAGAAATCAAACAGGCCCTTCTAACTGCCCCCGCCCTGGGATTGCCAGATTTGACTAAGCCCTTTGAACTCTTTGTCGACGAGAAGCAGGGCTACGCCAAAGGCGTCCTAACGCAAAAACTGGGACCTTGGCGTCGGCCCGTGGC	151	8275	Murine	leukemia	virus	isolate	AKR13,	complete	genome
A00125:307:H27MGDSXY:2:1578:31647:28808	KY574505.1	97.351	151	4	0	1	151	3858	3708	2.57e-64	257	gi|1167936572|gb|KY574505.1|	139	147	147	0	97.35	1	-1	ATGGCTGCTACCATCCGTAGGCAAGGGGGCCACCCAGCTGCTACTGGGTCTAGCTTTTTGGACAGGTAGGCCACCGGCCGACGCCAAGGTCCCAGTTTTTGCGTTAGGACACCTTTGGCGTAGCCCTGCTTCTCGTCGACAAAGAGTTCAA	ATGGCTGCTACCATCCGTAGGCAAGGGGGCCACCCGGCTGCCACTGGGTCTAGCTTTTTGGACAGGTAGGCCACAGGCCGACGCCAAGGTCCCAGTTTTTGCGTTAGGACGCCTTTGGCGTAGCCCTGCTTCTCGTCGACAAAGAGTTCAA	151	8204	Murine	leukemia	virus	isolate	AKR-L3,	complete	genome
A00125:307:H27MGDSXY:2:1604:19524:22999	KY274514.1	78.512	121	26	0	1	121	8367	8247	5.96e-11	80.5	gi|1184843085|gb|KY274514.1|	43	95	95	0	78.51	1	-1	GGGTTAGGGTTAGGGTTAGGGTTAGGGTAAATCTTAAGATAATGGTTATGGTAAAGATTATAGTAAGAGTTATGGTTATGGTTAGGGTTAGTGTAAGTTTTAGATTTAGGTTTAGTGTTAG	GGGTTAGGGTTAGGGTTAGGGTTAGGGTTAGGGTTAGGGTTAGGGTTAGGGTTAGGGTTAGGGTTAGGGTTAGGGTTAGGGTTAGGGTTAGGGTTAGGGTTAGGGTTAGGGTTAGGGTTAG	151	162111	Human	herpesvirus	6	strain	HP24D3,	partial	genome
A00125:307:H27MGDSXY:2:1604:19524:22999	KY274514.1	78.512	121	26	0	1	121	161687	161567	5.96e-11	80.5	gi|1184843085|gb|KY274514.1|	43	95	95	0	78.51	1	-1	GGGTTAGGGTTAGGGTTAGGGTTAGGGTAAATCTTAAGATAATGGTTATGGTAAAGATTATAGTAAGAGTTATGGTTATGGTTAGGGTTAGTGTAAGTTTTAGATTTAGGTTTAGTGTTAG	GGGTTAGGGTTAGGGTTAGGGTTAGGGTTAGGGTTAGGGTTAGGGTTAGGGTTAGGGTTAGGGTTAGGGTTAGGGTTAGGGTTAGGGTTAGGGTTAGGGTTAGGGTTAGGGTTAGGGTTAG	151	162111	Human	herpesvirus	6	strain	HP24D3,	partial	genome
A00125:307:H27MGDSXY:2:1604:19524:22999	KY274514.1	78.417	139	29	1	1	138	195	57	9.9e-14	89.8	gi|1184843085|gb|KY274514.1|	48	109	109	1	78.42	1	-1	GGGTTAGGGTTAGGGTTAGGGTTAGGGTAAATCTTAAGATAATGGTTATGGTAAAGATTATAGTAAGAGTTATGGTTATGGTTAGGGTTAGTGTAAGTTTTAGATTTAGGTTTAGTGT-TAGGGTTAGGGTTAGGGTTA	GGGTTAGGGTTAGGGTTAGGGTTAGGGTTAGGGTTAGGGTTAGGGTTAGGGTTAGGGTTAGGGTTAGACCTAGGGTTAGGGTTAGGGTTAGGGTTAGACCTAGGGTTAGGGTTAGGGCCTAGGGTTAGGGTTAGGGTTA	151	162111	Human	herpesvirus	6	strain	HP24D3,	partial	genome
A00125:307:H27MGDSXY:2:1604:19524:22999	KY274514.1	78.261	115	25	0	1	115	8361	8247	2.77e-09	75	gi|1184843085|gb|KY274514.1|	40	90	90	0	78.26	1	-1	GGGTTAGGGTTAGGGTTAGGGTTAGGGTAAATCTTAAGATAATGGTTATGGTAAAGATTATAGTAAGAGTTATGGTTATGGTTAGGGTTAGTGTAAGTTTTAGATTTAGGTTTAG	GGGTTAGGGTTAGGGTTAGGGTTAGGGTTAGGGTTAGGGTTAGGGTTAGGGTTAGGGTTAGGGTTAGGGTTAGGGTTAGGGTTAGGGTTAGGGTTAGGGTTAGGGTTAGGGTTAG	151	162111	Human	herpesvirus	6	strain	HP24D3,	partial	genome
A00125:307:H27MGDSXY:2:1604:19524:22999	KY274514.1	78.261	115	25	0	1	115	161681	161567	2.77e-09	75	gi|1184843085|gb|KY274514.1|	40	90	90	0	78.26	1	-1	GGGTTAGGGTTAGGGTTAGGGTTAGGGTAAATCTTAAGATAATGGTTATGGTAAAGATTATAGTAAGAGTTATGGTTATGGTTAGGGTTAGTGTAAGTTTTAGATTTAGGTTTAG	GGGTTAGGGTTAGGGTTAGGGTTAGGGTTAGGGTTAGGGTTAGGGTTAGGGTTAGGGTTAGGGTTAGGGTTAGGGTTAGGGTTAGGGTTAGGGTTAGGGTTAGGGTTAGGGTTAG	151	162111	Human	herpesvirus	6	strain	HP24D3,	partial	genome
A00125:307:H27MGDSXY:2:1604:19524:22999	KY274514.1	78.146	151	33	0	1	151	351	201	5.92e-16	97.1	gi|1184843085|gb|KY274514.1|	52	118	118	0	78.15	1	-1	GGGTTAGGGTTAGGGTTAGGGTTAGGGTAAATCTTAAGATAATGGTTATGGTAAAGATTATAGTAAGAGTTATGGTTATGGTTAGGGTTAGTGTAAGTTTTAGATTTAGGTTTAGTGTTAGGGTTAGGGTTAGGGTTAGGGGTAGGGTTAG	GGGTTAGGGTTAGGGTTAGGGTTAGGGTTAGGGTTAGGGTTAGGGTTAGGGTTAGGGTTAGGGTTAGACCTAGGGTTAGGGTTAGGGTTAGACCTAGGGTTAGGGTTAGGGTTAGGGTTAGACCTAGGGTTAGGGTTAGGGTTAGGGTTAG	151	162111	Human	herpesvirus	6	strain	HP24D3,	partial	genome
A00125:307:H27MGDSXY:2:1604:19524:22999	KY274514.1	78.146	151	33	0	1	151	153671	153521	5.92e-16	97.1	gi|1184843085|gb|KY274514.1|	52	118	118	0	78.15	1	-1	GGGTTAGGGTTAGGGTTAGGGTTAGGGTAAATCTTAAGATAATGGTTATGGTAAAGATTATAGTAAGAGTTATGGTTATGGTTAGGGTTAGTGTAAGTTTTAGATTTAGGTTTAGTGTTAGGGTTAGGGTTAGGGTTAGGGGTAGGGTTAG	GGGTTAGGGTTAGGGTTAGGGTTAGGGTTAGGGTTAGGGTTAGGGTTAGGGTTAGGGTTAGGGTTAGACCTAGGGTTAGGGTTAGGGTTAGACCTAGGGTTAGGGTTAGGGTTAGGGTTAGACCTAGGGTTAGGGTTAGGGTTAGGGTTAG	151	162111	Human	herpesvirus	6	strain	HP24D3,	partial	genome
A00125:307:H27MGDSXY:2:1604:19524:22999	KY274514.1	77.679	112	25	0	1	112	8355	8244	1.29e-07	69.4	gi|1184843085|gb|KY274514.1|	37	87	87	0	77.68	1	-1	GGGTTAGGGTTAGGGTTAGGGTTAGGGTAAATCTTAAGATAATGGTTATGGTAAAGATTATAGTAAGAGTTATGGTTATGGTTAGGGTTAGTGTAAGTTTTAGATTTAGGTT	GGGTTAGGGTTAGGGTTAGGGTTAGGGTTAGGGTTAGGGTTAGGGTTAGGGTTAGGGTTAGGGTTAGGGTTAGGGTTAGGGTTAGGGTTAGGGTTAGGGTTAGGGTTAGATT	151	162111	Human	herpesvirus	6	strain	HP24D3,	partial	genome
A00125:307:H27MGDSXY:2:1542:26395:28103	D16249.1	92.053	151	12	0	1	151	8438	8288	5.63e-51	213	gi|303686|dbj|D16249.1|MMTPROVR	115	139	139	0	92.05	1	-1	TCCCTTTTTTACTTCTAGGCCTGTGGTCAATAGTCCTTGCACCTGTTCTTCAATTGAGGTTGAGCGTCTCTTTCTATTTTCTATTCCCATTTCTAACTTCTGAATTTGAGTAAAAATAGTACTAAAAGATAATGATTCATTTCTTAACATA	TCCCTTTTTGACTTCTAGGCCTGTGGCCATTAGTCCTTGCACCTGTTCTTCAACTGAGGTTGAGCGTCTCTTTCTATTTTCTATTCCCATTTCTAACCTCTGAATCTGGTTAAATATAGTACTAAAAGAAAGAGATTCATTTCTTAACATA	151	8603	Mouse	mammary	tumor	virus	proviral	DNA	(from	Mus	musculus	mammary	gland)	for	gag-protease-pol	polyprotein	and	env	protein,	complete	cds
A00125:307:H27MGDSXY:2:2306:13955:16141	D16249.1	92.053	151	12	0	1	151	8438	8288	5.63e-51	213	gi|303686|dbj|D16249.1|MMTPROVR	115	139	139	0	92.05	1	-1	TCCCTTTTTTACTTCTAGGCCTGTGGTCAATAGTCCTTGCACCTGTTCTTCAATTGAGGTTGAGCGTCTCTTTCTATTTTCTATTCCCATTTCTAACTTCTGAATTTGAGTAAAAATAGTACTAAAAGATAATGATTCATTTCTTAACATA	TCCCTTTTTGACTTCTAGGCCTGTGGCCATTAGTCCTTGCACCTGTTCTTCAACTGAGGTTGAGCGTCTCTTTCTATTTTCTATTCCCATTTCTAACCTCTGAATCTGGTTAAATATAGTACTAAAAGAAAGAGATTCATTTCTTAACATA	151	8603	Mouse	mammary	tumor	virus	proviral	DNA	(from	Mus	musculus	mammary	gland)	for	gag-protease-pol	polyprotein	and	env	protein,	complete	cds
A00125:307:H27MGDSXY:2:2306:13955:16141	V01179.1	92	150	12	0	1	150	602	453	2.03e-50	211	gi|61627|emb|V01179.1|	114	138	138	0	92	1	-1	TCCCTTTTTTACTTCTAGGCCTGTGGTCAATAGTCCTTGCACCTGTTCTTCAATTGAGGTTGAGCGTCTCTTTCTATTTTCTATTCCCATTTCTAACTTCTGAATTTGAGTAAAAATAGTACTAAAAGATAATGATTCATTTCTTAACAT	TCCCCTTTTTACTTCTAGGCCTGAGGCCCTTAGTCCTTGCACCTGTTCTTCAACTGAGGTTGAGCGTCTCTTTCTATTTTCTATTCCCATTTCTAACCTTTGAATTTGAGTAAATATAGTGCTAAAAGACAAAGATTCATTTCTTAACAT	151	1360	Endogenous	mouse	mammary	tumor	virus	long	terminal	repeat	with	a	reading	frame	coding	for	unknown	protein
A00125:307:H27MGDSXY:2:1542:26395:28103	X60551.1	92.715	151	11	0	1	151	617	467	1.21e-52	219	gi|55509|emb|X60551.1|	118	140	140	0	92.72	1	-1	TCCCTTTTTTACTTCTAGGCCTGTGGTCAATAGTCCTTGCACCTGTTCTTCAATTGAGGTTGAGCGTCTCTTTCTATTTTCTATTCCCATTTCTAACTTCTGAATTTGAGTAAAAATAGTACTAAAAGATAATGATTCATTTCTTAACATA	TCCCTCTTTTACTTCTAGGCCTGTGGCCGATAGTCCTTGCACCTGTTCTTTGACTGAGGTTGAGCGTTTCTTTCTATTCTCTATTCCCATTTCTAACCTCTGAATTTGAGTAAAAATAGTACTAAAAGGCAATGATTCATTTCTTAACATA	151	1104	Endogenous	mouse	mammary	tumor	virus	(MTV-MAI)	3'	long	terminal	repeat	and	unidentified	reading	frame
A00125:307:H27MGDSXY:2:1542:26395:28103	D38639.1	92.715	151	11	0	1	151	576	426	1.21e-52	219	gi|563766|dbj|D38639.1|MMTRPA	118	140	140	0	92.72	1	-1	TCCCTTTTTTACTTCTAGGCCTGTGGTCAATAGTCCTTGCACCTGTTCTTCAATTGAGGTTGAGCGTCTCTTTCTATTTTCTATTCCCATTTCTAACTTCTGAATTTGAGTAAAAATAGTACTAAAAGATAATGATTCATTTCTTAACATA	TCCCCTTTTTACTTCTAGGCCTGAGGCCCTTAGTCCCTGCACCTGTTCTTCAACTGAGGTTGAGTGTCTCTTTCTATTTTCTATTCCCATTTCTAACCTTTGAATTTGAGTAAAAATAGTACTAAAAGGTAATGATTCATTTCTTAACATA	151	1002	Mouse	mammary	tumor	virus	proviral	gene	for	retroviridae	protein,	complete	cds
A00125:307:H27MGDSXY:2:2306:13955:16141	D38639.1	92.715	151	11	0	1	151	576	426	1.21e-52	219	gi|563766|dbj|D38639.1|MMTRPA	118	140	140	0	92.72	1	-1	TCCCTTTTTTACTTCTAGGCCTGTGGTCAATAGTCCTTGCACCTGTTCTTCAATTGAGGTTGAGCGTCTCTTTCTATTTTCTATTCCCATTTCTAACTTCTGAATTTGAGTAAAAATAGTACTAAAAGATAATGATTCATTTCTTAACATA	TCCCCTTTTTACTTCTAGGCCTGAGGCCCTTAGTCCCTGCACCTGTTCTTCAACTGAGGTTGAGTGTCTCTTTCTATTTTCTATTCCCATTTCTAACCTTTGAATTTGAGTAAAAATAGTACTAAAAGGTAATGATTCATTTCTTAACATA	151	1002	Mouse	mammary	tumor	virus	proviral	gene	for	retroviridae	protein,	complete	cds
A00125:307:H27MGDSXY:2:1542:26395:28103	D42107.1	91.333	150	13	0	1	150	576	427	9.42e-49	206	gi|840696|dbj|D42107.1|MMTREPR	111	137	137	0	91.33	1	-1	TCCCTTTTTTACTTCTAGGCCTGTGGTCAATAGTCCTTGCACCTGTTCTTCAATTGAGGTTGAGCGTCTCTTTCTATTTTCTATTCCCATTTCTAACTTCTGAATTTGAGTAAAAATAGTACTAAAAGATAATGATTCATTTCTTAACAT	TCCCCTTTTTACTTCTAGGCCTGAGGCCCTTAGTCCTCGCACCTGTTCTTCAACTGAGGTTGAGCGTCTCTTTCTATTTTCTATTCCCATTTCTAACCTTTGAATTTGAGTAAATATAGTGCTAAAAGACAAAGATTCATTTCTTAACAT	151	1080	Mouse	mammary	tumor	virus	proviral	gene	for	retroviridae	protein,	complete	cds
A00125:307:H27MGDSXY:2:2306:13955:16141	D42107.1	91.333	150	13	0	1	150	576	427	9.42e-49	206	gi|840696|dbj|D42107.1|MMTREPR	111	137	137	0	91.33	1	-1	TCCCTTTTTTACTTCTAGGCCTGTGGTCAATAGTCCTTGCACCTGTTCTTCAATTGAGGTTGAGCGTCTCTTTCTATTTTCTATTCCCATTTCTAACTTCTGAATTTGAGTAAAAATAGTACTAAAAGATAATGATTCATTTCTTAACAT	TCCCCTTTTTACTTCTAGGCCTGAGGCCCTTAGTCCTCGCACCTGTTCTTCAACTGAGGTTGAGCGTCTCTTTCTATTTTCTATTCCCATTTCTAACCTTTGAATTTGAGTAAATATAGTGCTAAAAGACAAAGATTCATTTCTTAACAT	151	1080	Mouse	mammary	tumor	virus	proviral	gene	for	retroviridae	protein,	complete	cds
A00125:307:H27MGDSXY:2:1542:26395:28103	D45409.1	93.377	151	10	0	1	151	576	426	2.6e-54	224	gi|961462|dbj|D45409.1|MMTVIITES2	121	141	141	0	93.38	1	-1	TCCCTTTTTTACTTCTAGGCCTGTGGTCAATAGTCCTTGCACCTGTTCTTCAATTGAGGTTGAGCGTCTCTTTCTATTTTCTATTCCCATTTCTAACTTCTGAATTTGAGTAAAAATAGTACTAAAAGATAATGATTCATTTCTTAACATA	TCCCCTTTTTACTTCTAGGCCTGAGGCCCTTAGTCCCTGCACCTGTTCTTCAACTGAGGTTGAGTGTCTCTTTCTATTTTCTATTCCCATTTCTAACCTTTGAATTTGAGTAAAAATAGTACTAAAAGATAATGATTCATTTCTTAACATA	151	1040	Mouse	mammary	tumor	virus	(MMTV)	gene	for	Retroviridae	protein,	complete	cds
A00125:307:H27MGDSXY:2:2306:13955:16141	D45409.1	93.377	151	10	0	1	151	576	426	2.6e-54	224	gi|961462|dbj|D45409.1|MMTVIITES2	121	141	141	0	93.38	1	-1	TCCCTTTTTTACTTCTAGGCCTGTGGTCAATAGTCCTTGCACCTGTTCTTCAATTGAGGTTGAGCGTCTCTTTCTATTTTCTATTCCCATTTCTAACTTCTGAATTTGAGTAAAAATAGTACTAAAAGATAATGATTCATTTCTTAACATA	TCCCCTTTTTACTTCTAGGCCTGAGGCCCTTAGTCCCTGCACCTGTTCTTCAACTGAGGTTGAGTGTCTCTTTCTATTTTCTATTCCCATTTCTAACCTTTGAATTTGAGTAAAAATAGTACTAAAAGATAATGATTCATTTCTTAACATA	151	1040	Mouse	mammary	tumor	virus	(MMTV)	gene	for	Retroviridae	protein,	complete	cds
A00125:307:H27MGDSXY:2:1542:26395:28103	D49536.1	96.689	151	5	0	1	151	576	426	1.19e-62	252	gi|1372969|dbj|D49536.1|MMTREPR2	136	146	146	0	96.69	1	-1	TCCCTTTTTTACTTCTAGGCCTGTGGTCAATAGTCCTTGCACCTGTTCTTCAATTGAGGTTGAGCGTCTCTTTCTATTTTCTATTCCCATTTCTAACTTCTGAATTTGAGTAAAAATAGTACTAAAAGATAATGATTCATTTCTTAACATA	TCCCTTTTTTACTTCTAGGCCTGAGGCCAATAGTCCCTGCACCTGTTCTTCAACTGAGGTTGAGCGTCTCTTTCTATTCTCTATTCCCATTTCTAACTTCTGAATTTGAGTAAAAATAGTACTAAAAGATAATGATTCATTTCTTAACATA	151	1040	Mouse	mammary	tumor	virus	proviral	DNA,	3'LTR	encoding	retroviridae	protein
A00125:307:H27MGDSXY:2:2306:13955:16141	D49536.1	96.689	151	5	0	1	151	576	426	1.19e-62	252	gi|1372969|dbj|D49536.1|MMTREPR2	136	146	146	0	96.69	1	-1	TCCCTTTTTTACTTCTAGGCCTGTGGTCAATAGTCCTTGCACCTGTTCTTCAATTGAGGTTGAGCGTCTCTTTCTATTTTCTATTCCCATTTCTAACTTCTGAATTTGAGTAAAAATAGTACTAAAAGATAATGATTCATTTCTTAACATA	TCCCTTTTTTACTTCTAGGCCTGAGGCCAATAGTCCCTGCACCTGTTCTTCAACTGAGGTTGAGCGTCTCTTTCTATTCTCTATTCCCATTTCTAACTTCTGAATTTGAGTAAAAATAGTACTAAAAGATAATGATTCATTTCTTAACATA	151	1040	Mouse	mammary	tumor	virus	proviral	DNA,	3'LTR	encoding	retroviridae	protein
A00125:307:H27MGDSXY:2:1542:26395:28103	D86067.1	91.333	150	13	0	1	150	576	427	9.42e-49	206	gi|4433270|dbj|D86067.1|MMTMTV54;gi|1403387|emb|X98457.1|	111	137	137	0	91.33	1	-1	TCCCTTTTTTACTTCTAGGCCTGTGGTCAATAGTCCTTGCACCTGTTCTTCAATTGAGGTTGAGCGTCTCTTTCTATTTTCTATTCCCATTTCTAACTTCTGAATTTGAGTAAAAATAGTACTAAAAGATAATGATTCATTTCTTAACAT	TCCCCTTTTTACTTCTAGGCCTGAGGCCCTTAGTCCTTGCACCTGTTCTTCAACTGAGGTTGAGCGTCTCTTTCTATTTTCTATTCCCATTTCTAACCTTTGAATTTGAGTAAATATAGTGCTAAAAGACAAAGATTCATTTCTAAACAT	151	1082	Mouse	mammary	tumor	virus	DNA	for	super	antigen,	complete	cds<>Mouse	mammary	tumor	virus	3'	LTR
A00125:307:H27MGDSXY:2:2306:13955:16141	D86067.1	91.333	150	13	0	1	150	576	427	9.42e-49	206	gi|4433270|dbj|D86067.1|MMTMTV54;gi|1403387|emb|X98457.1|	111	137	137	0	91.33	1	-1	TCCCTTTTTTACTTCTAGGCCTGTGGTCAATAGTCCTTGCACCTGTTCTTCAATTGAGGTTGAGCGTCTCTTTCTATTTTCTATTCCCATTTCTAACTTCTGAATTTGAGTAAAAATAGTACTAAAAGATAATGATTCATTTCTTAACAT	TCCCCTTTTTACTTCTAGGCCTGAGGCCCTTAGTCCTTGCACCTGTTCTTCAACTGAGGTTGAGCGTCTCTTTCTATTTTCTATTCCCATTTCTAACCTTTGAATTTGAGTAAATATAGTGCTAAAAGACAAAGATTCATTTCTAAACAT	151	1082	Mouse	mammary	tumor	virus	DNA	for	super	antigen,	complete	cds<>Mouse	mammary	tumor	virus	3'	LTR
A00125:307:H27MGDSXY:2:1604:19524:22999	KY274514.1	77.679	112	25	0	1	112	161675	161564	1.29e-07	69.4	gi|1184843085|gb|KY274514.1|	37	87	87	0	77.68	1	-1	GGGTTAGGGTTAGGGTTAGGGTTAGGGTAAATCTTAAGATAATGGTTATGGTAAAGATTATAGTAAGAGTTATGGTTATGGTTAGGGTTAGTGTAAGTTTTAGATTTAGGTT	GGGTTAGGGTTAGGGTTAGGGTTAGGGTTAGGGTTAGGGTTAGGGTTAGGGTTAGGGTTAGGGTTAGGGTTAGGGTTAGGGTTAGGGTTAGGGTTAGGGTTAGGGTTAGATT	151	162111	Human	herpesvirus	6	strain	HP24D3,	partial	genome
A00125:307:H27MGDSXY:2:1629:20491:33004	KJ668231.1	90.141	142	14	0	7	148	123	264	1.23e-42	185	gi|657510661|gb|KJ668231.1|	100	128	128	0	90.14	1	1	GTGTTAGGGTTAGGGTTAGGGTTAGGGTAAGGCTTAGGGTAAGCGTTATGGTAATGGTTATGGTAAGGGTTAGTGTTAGGGGTAGGGTTAGGGTTAGGGTTAGGGTTAGGGTTAGGGTTAGGGTGAGGGTGAGGGGTAGGGT	GTGTTAGGGTTAGGGTTAGGGTTAGGGTTAGGGTTAGGGTTAGGGTTAGGGTTAGGGTTAGGGTTAGGGTTAGGGTTAGGGTTAGGGTTAGGGTTAGGGTTAGGGTTAGGGTTAGGGTTAGGGTTAGGGTTAGGGTTAGGGT	151	204054	Falconid	herpesvirus	1	strain	S-18,	complete	genome
A00125:307:H27MGDSXY:2:1629:20491:33004	KJ668231.1	90.141	142	14	0	7	148	150251	150110	1.23e-42	185	gi|657510661|gb|KJ668231.1|	100	128	128	0	90.14	1	-1	GTGTTAGGGTTAGGGTTAGGGTTAGGGTAAGGCTTAGGGTAAGCGTTATGGTAATGGTTATGGTAAGGGTTAGTGTTAGGGGTAGGGTTAGGGTTAGGGTTAGGGTTAGGGTTAGGGTTAGGGTGAGGGTGAGGGGTAGGGT	GTGTTAGGGTTAGGGTTAGGGTTAGGGTTAGGGTTAGGGTTAGGGTTAGGGTTAGGGTTAGGGTTAGGGTTAGGGTTAGGGTTAGGGTTAGGGTTAGGGTTAGGGTTAGGGTTAGGGTTAGGGTTAGGGTTAGGGTTAGGGT	151	204054	Falconid	herpesvirus	1	strain	S-18,	complete	genome
A00125:307:H27MGDSXY:2:1578:31647:28808	D88386.1	95.333	150	5	2	1	149	3842	3694	3.34e-58	237	gi|2351211|dbj|D88386.1|	128	143	143	2	95.33	1	-1	ATGGCTGCTACCATCCGTAGGCAAGGGGGCCACCCAGCTGCTACTGGGTCTAGCTTTTTGGACAGGTAGGCCACCGGCCGACGCCAAGGTCCCAGTTTTTGCGTTAGGACACCTTTGGCGTAGCCCTG-CTTCTCGTCGACAAAGAGTTC	ATGGCTGCTACCATCCGTAGGCAAGGGGGCCACCCAGCTGCCACTGGGTCTAGCTTTTTGGACAGGTAGGCCACCGGCCGACGCCAAGGCCCGAGTTTTTGCGTTAGGACACCTTTGGCGTAGCC-TGTCTTCTCGTCAACAAAAAGTTC	151	8358	Friend	murine	leukemia	virus	genomic	RNA,	complete	genome,	clone:A8
A00125:307:H27MGDSXY:2:1604:19524:22999	KY274514.1	77.397	146	31	2	1	145	153635	153491	1.28e-12	86.1	gi|1184843085|gb|KY274514.1|	46	113	113	2	77.4	1	-1	GGGTTAGGGTTAGGGTTAGGGTTAGGGTAAATCTTAAGATAATGGTTATGGTAAAGA-TTATAGTAAGAGTTATGGTTATGGTTAGGGTTAGTGTAAGTTTTAGATTTAGGTTTAGTGTTAGGGTTAGGGTTAGGGTTAGGGGTAG	GGGTTAGGGTTAGGGTTAGGGTTAGGGTTAGACCTAGGGTTAGGGTTAGGGT-TAGACCTAGGGTTAGGGTTAGGGTTAGGGTTAGACCTAGGGTTAGGGTTAGGGTTAGGGTTAGACCTAGGGTTAGGGTTAGGGTTAGGGTTAG	151	162111	Human	herpesvirus	6	strain	HP24D3,	partial	genome
A00125:307:H27MGDSXY:2:1604:19524:22999	KY274514.1	77.241	145	33	0	1	145	345	201	1.28e-12	86.1	gi|1184843085|gb|KY274514.1|	46	112	112	0	77.24	1	-1	GGGTTAGGGTTAGGGTTAGGGTTAGGGTAAATCTTAAGATAATGGTTATGGTAAAGATTATAGTAAGAGTTATGGTTATGGTTAGGGTTAGTGTAAGTTTTAGATTTAGGTTTAGTGTTAGGGTTAGGGTTAGGGTTAGGGGTAG	GGGTTAGGGTTAGGGTTAGGGTTAGGGTTAGGGTTAGGGTTAGGGTTAGGGTTAGGGTTAGACCTAGGGTTAGGGTTAGGGTTAGACCTAGGGTTAGGGTTAGGGTTAGGGTTAGACCTAGGGTTAGGGTTAGGGTTAGGGTTAG	151	162111	Human	herpesvirus	6	strain	HP24D3,	partial	genome
A00125:307:H27MGDSXY:2:1604:19524:22999	KY274514.1	77.241	145	33	0	1	145	153665	153521	1.28e-12	86.1	gi|1184843085|gb|KY274514.1|	46	112	112	0	77.24	1	-1	GGGTTAGGGTTAGGGTTAGGGTTAGGGTAAATCTTAAGATAATGGTTATGGTAAAGATTATAGTAAGAGTTATGGTTATGGTTAGGGTTAGTGTAAGTTTTAGATTTAGGTTTAGTGTTAGGGTTAGGGTTAGGGTTAGGGGTAG	GGGTTAGGGTTAGGGTTAGGGTTAGGGTTAGGGTTAGGGTTAGGGTTAGGGTTAGGGTTAGACCTAGGGTTAGGGTTAGGGTTAGACCTAGGGTTAGGGTTAGGGTTAGGGTTAGACCTAGGGTTAGGGTTAGGGTTAGGGTTAG	151	162111	Human	herpesvirus	6	strain	HP24D3,	partial	genome
A00125:307:H27MGDSXY:2:1604:19524:22999	KY274514.1	77.07	157	30	4	1	151	315	159	1.28e-12	86.1	gi|1184843085|gb|KY274514.1|	46	121	121	6	77.07	1	-1	GGGTTAGGGTTAGGGTTAGGGTTAGGGTAAATCTTAAGATAATGGTTATGGT-A-A---A-GATTATAGTAAGAGTTATGGTTATGGTTAGGGTTAGTGTAAGTTTTAGATTTAGGTTTAGTGTTAGGGTTAGGGTTAGGGTTAGGGGTAGGGTTAG	GGGTTAGGGTTAGGGTTAGGGTTAGGGTTAGACCTAGGGTTAGGGTTAGGGTTAGACCTAGGGTTAGGGTTAGGGTTAGGGTTAGACCTAGGGTTAGGGTTAGGGTTAGGGTTAGACCTAGGGTTAGGGTTAGGGTTAGGGTTAGGGTTAGGGTTAG	151	162111	Human	herpesvirus	6	strain	HP24D3,	partial	genome
A00125:307:H27MGDSXY:2:1604:19524:22999	KY274514.1	76.974	152	33	2	1	151	339	189	1.28e-12	86.1	gi|1184843085|gb|KY274514.1|	46	117	117	2	76.97	1	-1	GGGTTAGGGTTAGGGTTAGGGTTAGGGTAAATCTTAAGATAATGGTTATGGTAAAGA-TTATAGTAAGAGTTATGGTTATGGTTAGGGTTAGTGTAAGTTTTAGATTTAGGTTTAGTGTTAGGGTTAGGGTTAGGGTTAGGGGTAGGGTTAG	GGGTTAGGGTTAGGGTTAGGGTTAGGGTTAGGGTTAGGGTTAGGGTTAGGGT-TAGACCTAGGGTTAGGGTTAGGGTTAGACCTAGGGTTAGGGTTAGGGTTAGGGTTAGACCTAGGGTTAGGGTTAGGGTTAGGGTTAGACCTAGGGTTAG	151	162111	Human	herpesvirus	6	strain	HP24D3,	partial	genome
A00125:307:H27MGDSXY:2:1604:19524:22999	KY274514.1	76.974	152	33	2	1	151	153659	153509	1.28e-12	86.1	gi|1184843085|gb|KY274514.1|	46	117	117	2	76.97	1	-1	GGGTTAGGGTTAGGGTTAGGGTTAGGGTAAATCTTAAGATAATGGTTATGGTAAAGA-TTATAGTAAGAGTTATGGTTATGGTTAGGGTTAGTGTAAGTTTTAGATTTAGGTTTAGTGTTAGGGTTAGGGTTAGGGTTAGGGGTAGGGTTAG	GGGTTAGGGTTAGGGTTAGGGTTAGGGTTAGGGTTAGGGTTAGGGTTAGGGT-TAGACCTAGGGTTAGGGTTAGGGTTAGACCTAGGGTTAGGGTTAGGGTTAGGGTTAGACCTAGGGTTAGGGTTAGGGTTAGGGTTAGACCTAGGGTTAG	151	162111	Human	herpesvirus	6	strain	HP24D3,	partial	genome
A00125:307:H27MGDSXY:2:1629:20491:33004	KY274519.1	89.189	148	16	0	1	148	8424	8277	3.41e-43	187	gi|1184843677|gb|KY274519.1|	101	132	132	0	89.19	1	-1	GGGGTAGTGTTAGGGTTAGGGTTAGGGTTAGGGTAAGGCTTAGGGTAAGCGTTATGGTAATGGTTATGGTAAGGGTTAGTGTTAGGGGTAGGGTTAGGGTTAGGGTTAGGGTTAGGGTTAGGGTTAGGGTGAGGGTGAGGGGTAGGGT	GGGTTAGGGTTAGGGTTAGGGTTAGGGTTAGGGTNAGGGTTAGGGTTAGGGTTAGGGTTAGGGTTAGGGTTAGGGTTAGGGTTAGGGTTAGGGTTAGGGTTAGGGTTAGGGTTAGGGTTAGGGTTAGGGTTAGGGTTAGGGTTAGGGT	151	161835	Human	herpesvirus	6	strain	HP33G9,	partial	genome
A00125:307:H27MGDSXY:2:2178:4878:8844	KY274519.1	83.099	71	12	0	81	151	8440	8370	4.64e-07	67.6	gi|1184843677|gb|KY274519.1|	36	59	59	0	83.1	1	-1	GTTATGGTTAGGGTAAGGGTAATGATAATTGTTATTGTTAGAGTTAGGGTAAGGGTTAGGGTTAGGGTTAG	GTTAGGGTTAGGGTTAGGGTTAGGGTTAGGGTTAGGGTTAGGGTTAGGGTNAGGGTTAGGGTTAGGGTTAG	151	161835	Human	herpesvirus	6	strain	HP33G9,	partial	genome
A00125:307:H27MGDSXY:2:1604:19524:22999	KY274519.1	82.119	151	27	0	1	151	8418	8268	1.62e-26	132	gi|1184843677|gb|KY274519.1|	71	124	124	0	82.12	1	-1	GGGTTAGGGTTAGGGTTAGGGTTAGGGTAAATCTTAAGATAATGGTTATGGTAAAGATTATAGTAAGAGTTATGGTTATGGTTAGGGTTAGTGTAAGTTTTAGATTTAGGTTTAGTGTTAGGGTTAGGGTTAGGGTTAGGGGTAGGGTTAG	GGGTTAGGGTTAGGGTTAGGGTTAGGGTNAGGGTTAGGGTTAGGGTTAGGGTTAGGGTTAGGGTTAGGGTTAGGGTTAGGGTTAGGGTTAGGGTTAGGGTTAGGGTTAGGGTTAGGGTTAGGGTTAGGGTTAGGGTTAGGGTTAGGGTTAG	151	161835	Human	herpesvirus	6	strain	HP33G9,	partial	genome
A00125:307:H27MGDSXY:2:2578:7618:29841	X84847.1	95.364	151	7	0	1	151	487	637	2.58e-59	241	gi|1469267|emb|X84847.1|	130	144	144	0	95.36	1	1	GTGGTGTTCGTTTCCAAAAAGGGGTTGCAAAAAATTTTGAACGTGCAAAAAAAGCTCCCAATCATCCAAAAAATTATTATCATGGATTCTAAAACGGATTACCAGGGATTTCAGTCGATGTACACGTTCGTCACATCTCATCTACCTCCCG	GTAGTGTTTGTTTCCAAAAAGGGGTTGCAAAAAATTTTGAACGTGCAAAAAAAATTACCAATAATCCAGAAAATTATTATCATGGATTCTAAAACGGATTACCAGGGATTTCAGTCGATGTACACGTTCGTCACATCTCATCTACCTCCCG	151	1773	P.pyralis	luc	gene	in	Autographa	californica	nuclear	polyhedrosis	virus	vector	(isolate	8.1.1)
A00125:307:H27MGDSXY:2:1237:31557:33442	X84848.1	96.026	151	6	0	1	151	1306	1156	5.55e-61	246	gi|1469269|emb|X84848.1|	133	145	145	0	96.03	1	-1	TAATCATAGGATCTCTCACACACAGTTCGCCTCTTTGATTAACGCCCAGCGTTTTCCCGGTATCCAGATCCACAACCTTCGCTTCAAAAAATGGAACAACTTTACCGACCGCGCCCGGTTTATCATCCCCCTCGGGTGTAATCAGAATAGC	TAATCATAGGTCCTCTGACACATAATTCGCCTCTCTGATTAACGCCCAGCGTTTTCCCGGTATCCAGATCCACAACCTTCGCTTCAAAAAATGGAACAACTTTACCGACCGCGCCCGGTTTATCATCCCCCTCGGGTGTAATCAGAATAGC	151	1773	P.pyralis	luc	gene	in	Autographa	californica	nuclear	polyhedrosis	virus	vector	(isolate	9.1.1)
A00125:307:H27MGDSXY:2:1604:19524:22999	KY274519.1	82.119	151	27	0	1	151	8430	8280	1.62e-26	132	gi|1184843677|gb|KY274519.1|	71	124	124	0	82.12	1	-1	GGGTTAGGGTTAGGGTTAGGGTTAGGGTAAATCTTAAGATAATGGTTATGGTAAAGATTATAGTAAGAGTTATGGTTATGGTTAGGGTTAGTGTAAGTTTTAGATTTAGGTTTAGTGTTAGGGTTAGGGTTAGGGTTAGGGGTAGGGTTAG	GGGTTAGGGTTAGGGTTAGGGTTAGGGTTAGGGTTAGGGTNAGGGTTAGGGTTAGGGTTAGGGTTAGGGTTAGGGTTAGGGTTAGGGTTAGGGTTAGGGTTAGGGTTAGGGTTAGGGTTAGGGTTAGGGTTAGGGTTAGGGTTAGGGTTAG	151	161835	Human	herpesvirus	6	strain	HP33G9,	partial	genome
A00125:307:H27MGDSXY:2:1604:19524:22999	KY274519.1	82.119	151	27	0	1	151	8442	8292	1.62e-26	132	gi|1184843677|gb|KY274519.1|	71	124	124	0	82.12	1	-1	GGGTTAGGGTTAGGGTTAGGGTTAGGGTAAATCTTAAGATAATGGTTATGGTAAAGATTATAGTAAGAGTTATGGTTATGGTTAGGGTTAGTGTAAGTTTTAGATTTAGGTTTAGTGTTAGGGTTAGGGTTAGGGTTAGGGGTAGGGTTAG	GGGTTAGGGTTAGGGTTAGGGTTAGGGTTAGGGTTAGGGTTAGGGTTAGGGTNAGGGTTAGGGTTAGGGTTAGGGTTAGGGTTAGGGTTAGGGTTAGGGTTAGGGTTAGGGTTAGGGTTAGGGTTAGGGTTAGGGTTAGGGTTAGGGTTAG	151	161835	Human	herpesvirus	6	strain	HP33G9,	partial	genome
A00125:307:H27MGDSXY:2:1604:19524:22999	KY274519.1	82.119	151	27	0	1	151	8130	7980	5.83e-26	130	gi|1184843677|gb|KY274519.1|	70	124	124	0	82.12	1	-1	GGGTTAGGGTTAGGGTTAGGGTTAGGGTAAATCTTAAGATAATGGTTATGGTAAAGATTATAGTAAGAGTTATGGTTATGGTTAGGGTTAGTGTAAGTTTTAGATTTAGGTTTAGTGTTAGGGTTAGGGTTAGGGTTAGGGGTAGGGTTAG	GGGTTAGGGTTAGGGTTAGGGTTAGGGTTAGGGTTAGGGTTAGGGTTAGGGTTAGGGTTAGGGTTAGGGTTAGGGTTAGGGTTAGGGTTAGGGTTAGGGTTAGGGTTAGGGTTAGGGTTAGGGTTAGGGTTAGGGTTAGGGTTAGGGTTAG	151	161835	Human	herpesvirus	6	strain	HP33G9,	partial	genome
A00125:307:H27MGDSXY:2:2276:6352:11522	X84848.1	94.702	151	8	0	1	151	712	562	1.2e-57	235	gi|1469269|emb|X84848.1|	127	143	143	0	94.7	1	-1	CAGAGGAGTTCATGATCAGTGCAATTGTCTTGTCCCTATCGAAGGACTCTGGCACAAAATCGTATTCATTAAAACCGGGAGGTAGATGAGATGTGACGAACGTGTACATCGACTGAAATCCCTGGTAATCCGTTTTAGAATCCATGATAAT	CAGAGGAATTCATTATCAGTGCAATTGTTTTGTCACGATCAAAGGACTCTGGTACAAAATCGTACTCATTAAAACCGGGAGGTAGATGAGATGTGACGAACGTGTACATCGACTGAAATCCCTGGTAATCCGTTTTAGAATCCATGATAAT	151	1773	P.pyralis	luc	gene	in	Autographa	californica	nuclear	polyhedrosis	virus	vector	(isolate	9.1.1)
A00125:307:H27MGDSXY:2:2367:20428:6558	X84848.1	94.702	151	8	0	1	151	632	482	1.2e-57	235	gi|1469269|emb|X84848.1|	127	143	143	0	94.7	1	-1	GGTAGATGAGATGTGACGAACGTGTACATCGACTGAAATCCCTGGTAATCCGTTTTAGAATCCATGATAATAATTTTTTGGATGATTGGGAGCTTTTTTTGCACGTTCAAAATTTTTTGCAACCCCTTTTTGGAAACGAACACCACGGTAG	GGTAGATGAGATGTGACGAACGTGTACATCGACTGAAATCCCTGGTAATCCGTTTTAGAATCCATGATAATAATTTTCTGAATTATTGGTAATTTTTTTTGCACGTTCAAAATTTTTTGCAACCCCTTTTTGGAAACAAACACTACGGTAG	151	1773	P.pyralis	luc	gene	in	Autographa	californica	nuclear	polyhedrosis	virus	vector	(isolate	9.1.1)
A00125:307:H27MGDSXY:2:1542:26395:28103	DQ223969.1	100	142	0	0	10	151	1480	1339	5.51e-66	263	gi|77745227|gb|DQ223969.1|	142	142	142	0	100	1	-1	TACTTCTAGGCCTGTGGTCAATAGTCCTTGCACCTGTTCTTCAATTGAGGTTGAGCGTCTCTTTCTATTTTCTATTCCCATTTCTAACTTCTGAATTTGAGTAAAAATAGTACTAAAAGATAATGATTCATTTCTTAACATA	TACTTCTAGGCCTGTGGTCAATAGTCCTTGCACCTGTTCTTCAATTGAGGTTGAGCGTCTCTTTCTATTTTCTATTCCCATTTCTAACTTCTGAATTTGAGTAAAAATAGTACTAAAAGATAATGATTCATTTCTTAACATA	151	1480	Mouse	mammary	tumor	virus	RNA	export	protein	(rem)	mRNA,	complete	cds
A00125:307:H27MGDSXY:2:2306:13955:16141	DQ223969.1	100	142	0	0	10	151	1480	1339	5.51e-66	263	gi|77745227|gb|DQ223969.1|	142	142	142	0	100	1	-1	TACTTCTAGGCCTGTGGTCAATAGTCCTTGCACCTGTTCTTCAATTGAGGTTGAGCGTCTCTTTCTATTTTCTATTCCCATTTCTAACTTCTGAATTTGAGTAAAAATAGTACTAAAAGATAATGATTCATTTCTTAACATA	TACTTCTAGGCCTGTGGTCAATAGTCCTTGCACCTGTTCTTCAATTGAGGTTGAGCGTCTCTTTCTATTTTCTATTCCCATTTCTAACTTCTGAATTTGAGTAAAAATAGTACTAAAAGATAATGATTCATTTCTTAACATA	151	1480	Mouse	mammary	tumor	virus	RNA	export	protein	(rem)	mRNA,	complete	cds
A00125:307:H27MGDSXY:2:2143:21169:29637	NM_001001213.1	96	150	6	0	2	151	336	485	2e-60	244	gi|47575737|ref|NM_001001213.1|;gi|45709749|gb|BC067999.1|	132	144	144	0	96	1	1	GAAGCGAGTAGCTGCAAAGCATCTAATAGAGCGCTACTACCACCAGTTAACTGAGGGCTGTGGAAATGAAGCCTGCACGAATGAATTTTGTGCTTCCTGTCCAACTTTTCTCCGTATGGATAACAATGCAGCAGCCATTAAGGCCCTCGA	GAAGCGAGCAGCTGCAAAGCATCTAATAGAACGCTACTACCACCAGTTAACTGAGGGTTGTGGAAATGAAACCTGCACGAATGAATTTTGTGCTTCCTGTCCCACTTTTCTTCGTATGGATAACAATGCAGCAGCCATTAAGGCCCTCGA	151	2948	Xenopus	tropicalis	ubiquitin	protein	ligase	E3A	(human	papilloma	virus	E6-associated	protein,	Angelman	syndrome)	(ube3a),	mRNA<>Xenopus	tropicalis	ubiquitin	protein	ligase	E3A	(human	papilloma	virus	E6-associated	protein,	Angelman
A00125:307:H27MGDSXY:2:1473:4273:29778	NM_001001213.1	92	150	12	0	2	151	593	444	2.03e-50	211	gi|47575737|ref|NM_001001213.1|;gi|45709749|gb|BC067999.1|	114	138	138	0	92	1	-1	GTGCAGGAATTGTTGTGGGCACCTTTGGAATTGTTTTCTAGGTAAGCTGAGCTCGTTCCTTTCTTGGAGGGATGAGGATCACAGAGTTTTGCATTAATCTTATAAAGCTCGAGGGCCTTAATGGCTGCTGCATTGTTATCCATACGGAGA	GTGCAGGAGTTGTTATGGGCACTTTTCGAATTGTTCTCTAGATAAGATGAGCTTGTTCCTTTCTTGGAGGGATGAGGATCACAGAGTTTTGCATTAACCTTATATAACTCGAGGGCCTTAATGGCTGCTGCATTGTTATCCATACGAAGA	151	2948	Xenopus	tropicalis	ubiquitin	protein	ligase	E3A	(human	papilloma	virus	E6-associated	protein,	Angelman	syndrome)	(ube3a),	mRNA<>Xenopus	tropicalis	ubiquitin	protein	ligase	E3A	(human	papilloma	virus	E6-associated	protein,	Angelman
A00125:307:H27MGDSXY:2:1663:20265:22467	NM_001006107.1	87.755	147	16	2	4	149	655	510	3.44e-38	171	gi|54606866|ref|NM_001006107.1|;gi|49250331|gb|BC074540.1|	92	129	129	2	87.76	1	-1	ACAGGTATCATTCCCC-TCTTCCCGTCGCAGTCTTCTGCATTCCACCACTGCTCTTCAGGTTTATCCCGGATTTTCAGTATGTCTCCTTTCTTAAATGGAAGATCTTCTTCATCATTTCCATTAAAGTCAAAGAGAGCTCGCACATA	ACAGGTATCATGCCCCGTCTT-CCATCGTTGTCCTCAGCATTCCACCACTGCTCCTCGGGCTTATCTCGAATTCTCAGGATGTCTCCTTTCTTAAATGGAAGATCTTCATCATCATTGCCATTAAAGTCAAAGAGAGCTCGCACGTA	151	1477	Xenopus	tropicalis	v-crk	avian	sarcoma	virus	CT10	oncogene	homolog	(crk),	mRNA<>Xenopus	tropicalis	v-crk	sarcoma	virus	CT10	oncogene	homolog,	mRNA	(cDNA	clone	MGC:69215	IMAGE:5307606),	complete	cds
A00125:307:H27MGDSXY:2:2240:19289:29387	NM_001006107.1	86.486	148	18	2	3	149	540	686	2.07e-35	161	gi|54606866|ref|NM_001006107.1|;gi|49250331|gb|BC074540.1|	87	128	128	2	86.49	1	1	AATGATGAAGAAGATCTTCCATTTAAGAAAGGAGACATACTGAAAATCCGGGATAAACCTGAAGAGCAGTGGTGGAATGCAGAAGACTGCGACGGGAAGA-GGGGAATGATACCTGTTCCTTACGTCGAGAAGTATAGACCTTCCTCT	AATGATGATGAAGATCTTCCATTTAAGAAAGGAGACATCCTGAGAATTCGAGATAAGCCCGAGGAGCAGTGGTGGAATGCTGAGGACAACGATGG-AAGACGGGGCATGATACCTGTGCCTTACGTCGAGAAGTACAGGCCTCCCTCT	151	1477	Xenopus	tropicalis	v-crk	avian	sarcoma	virus	CT10	oncogene	homolog	(crk),	mRNA<>Xenopus	tropicalis	v-crk	sarcoma	virus	CT10	oncogene	homolog,	mRNA	(cDNA	clone	MGC:69215	IMAGE:5307606),	complete	cds
A00125:307:H27MGDSXY:2:1473:4273:29778	NM_001087224.1	90	150	15	0	2	151	556	407	2.04e-45	195	gi|147906644|ref|NM_001087224.1|;gi|27924419|gb|BC045002.1|	105	135	135	0	90	1	-1	GTGCAGGAATTGTTGTGGGCACCTTTGGAATTGTTTTCTAGGTAAGCTGAGCTCGTTCCTTTCTTGGAGGGATGAGGATCACAGAGTTTTGCATTAATCTTATAAAGCTCGAGGGCCTTAATGGCTGCTGCATTGTTATCCATACGGAGA	GTGCAGGAGTTGTTATGGGCGCTTTTGGAATTATTCTCTAGATAAGATGAGCTTGTTCCTTTCTTGGAGGGATGAGGATCACAGAGTTTCGCATTAACCTTATACAACTCGAGGGCCTTAATGGCTGCTGCATTATTATCCATACGCAGA	151	2884	Xenopus	laevis	ubiquitin	protein	ligase	E3A	(human	papilloma	virus	E6-associated	protein,	Angelman	syndrome)	S	homeolog	(ube3a.S),	mRNA<>Xenopus	laevis	ubiquitin	protein	ligase	E3A	(human	papilloma	virus	E6-associated
A00125:307:H27MGDSXY:2:1663:20265:22467	NM_001090014.1	87.413	143	16	2	4	145	568	427	5.75e-36	163	gi|148229347|ref|NM_001090014.1|;gi|1890109|gb|U89774.1|XLU89774	88	125	125	2	87.41	1	-1	ACAGGTATCATTCCCC-TCTTCCCGTCGCAGTCTTCTGCATTCCACCACTGCTCTTCAGGTTTATCCCGGATTTTCAGTATGTCTCCTTTCTTAAATGGAAGATCTTCTTCATCATTTCCATTAAAGTCAAAGAGAGCTCGCA	ACAGGTATCATGCCCCGTCTT-CCATCGCTGTCCTCCGCATTCCACCACTGCTCCTCGGGCTTCTCGCGAATTCTCAGGATGTCTCCTTTCTTAAATGGAAGATCTTCATCATCATTGCCAATAAAGTCAAAGAGAGCTCGCA	151	1040	Xenopus	laevis	v-crk	avian	sarcoma	virus	CT10	oncogene	homolog	L	homeolog	(crk.L),	mRNA<>Xenopus	laevis	SH2/SH3	adaptor	Crk2	(Crk2)	mRNA,	complete	cds
A00125:307:H27MGDSXY:2:2434:28800:32737	KY574505.1	95.364	151	7	0	1	151	3639	3789	2.58e-59	241	gi|1167936572|gb|KY574505.1|	130	144	144	0	95.36	1	1	CCTATCAAGAAATCAAGCAAGCTCTTCTAACTGCCCCAGCCCTGGGGTTGCCAGATTTGACTAAGCCCTTTGAACTCTTTGTCGACGAGAAGCAGGGCTACGCCAAAGGTGTCCTAACGCAAAAACTGGGACCTTGGCGTCGGCCGGTGGC	CCTATCAAGAAATCAAACAGGCCCTTCTAACTGCCCCCGCCCTGGGATTGCCAGATTTGACTAAGCCCTTTGAACTCTTTGTCGACGAGAAGCAGGGCTACGCCAAAGGCGTCCTAACGCAAAAACTGGGACCTTGGCGTCGGCCTGTGGC	151	8204	Murine	leukemia	virus	isolate	AKR-L3,	complete	genome
A00125:307:H27MGDSXY:2:2439:20437:9956	KY574505.1	95.364	151	7	0	1	151	3639	3789	2.58e-59	241	gi|1167936572|gb|KY574505.1|	130	144	144	0	95.36	1	1	CCTATCAAGAAATCAAGCAAGCTCTTCTAACTGCCCCAGCCCTGGGGTTGCCAGATTTGACTAAGCCCTTTGAACTCTTTGTCGACGAGAAGCAGGGCTACGCCAAAGGTGTCCTAACGCAAAAACTGGGACCTTGGCGTCGGCCGGTGGC	CCTATCAAGAAATCAAACAGGCCCTTCTAACTGCCCCCGCCCTGGGATTGCCAGATTTGACTAAGCCCTTTGAACTCTTTGTCGACGAGAAGCAGGGCTACGCCAAAGGCGTCCTAACGCAAAAACTGGGACCTTGGCGTCGGCCTGTGGC	151	8204	Murine	leukemia	virus	isolate	AKR-L3,	complete	genome
A00125:307:H27MGDSXY:2:1578:31647:28808	KY574506.1	98.675	151	2	0	1	151	3857	3707	1.19e-67	268	gi|1167936613|gb|KY574506.1|	145	149	149	0	98.68	1	-1	ATGGCTGCTACCATCCGTAGGCAAGGGGGCCACCCAGCTGCTACTGGGTCTAGCTTTTTGGACAGGTAGGCCACCGGCCGACGCCAAGGTCCCAGTTTTTGCGTTAGGACACCTTTGGCGTAGCCCTGCTTCTCGTCGACAAAGAGTTCAA	ATGGCTGCTACCATCCGTAGGCAAGGGGGCCACCCAGCTGCCACTGGGTCTAGCTTTTTGGACAGGTAGGCCACCGGCCGACGCCAAGGTCCCAGTTTTTGCGTTAGGACGCCTTTGGCGTAGCCCTGCTTCTCGTCGACAAAGAGTTCAA	151	8202	Murine	leukemia	virus	isolate	AKR-L4,	complete	genome
A00125:307:H27MGDSXY:2:2434:28800:32737	KY574506.1	97.351	151	4	0	1	151	3638	3788	2.57e-64	257	gi|1167936613|gb|KY574506.1|	139	147	147	0	97.35	1	1	CCTATCAAGAAATCAAGCAAGCTCTTCTAACTGCCCCAGCCCTGGGGTTGCCAGATTTGACTAAGCCCTTTGAACTCTTTGTCGACGAGAAGCAGGGCTACGCCAAAGGTGTCCTAACGCAAAAACTGGGACCTTGGCGTCGGCCGGTGGC	CCTATCAAGAAATCAAACAGGCTCTTCTAACTGCCCCAGCCCTGGGATTGCCAGATTTGACTAAGCCCTTTGAACTCTTTGTCGACGAGAAGCAGGGCTACGCCAAAGGCGTCCTAACGCAAAAACTGGGACCTTGGCGTCGGCCGGTGGC	151	8202	Murine	leukemia	virus	isolate	AKR-L4,	complete	genome
A00125:307:H27MGDSXY:2:2439:20437:9956	KY574506.1	97.351	151	4	0	1	151	3638	3788	2.57e-64	257	gi|1167936613|gb|KY574506.1|	139	147	147	0	97.35	1	1	CCTATCAAGAAATCAAGCAAGCTCTTCTAACTGCCCCAGCCCTGGGGTTGCCAGATTTGACTAAGCCCTTTGAACTCTTTGTCGACGAGAAGCAGGGCTACGCCAAAGGTGTCCTAACGCAAAAACTGGGACCTTGGCGTCGGCCGGTGGC	CCTATCAAGAAATCAAACAGGCTCTTCTAACTGCCCCAGCCCTGGGATTGCCAGATTTGACTAAGCCCTTTGAACTCTTTGTCGACGAGAAGCAGGGCTACGCCAAAGGCGTCCTAACGCAAAAACTGGGACCTTGGCGTCGGCCGGTGGC	151	8202	Murine	leukemia	virus	isolate	AKR-L4,	complete	genome
A00125:307:H27MGDSXY:2:1578:31647:28808	KY574507.1	96.689	151	5	0	1	151	3859	3709	1.19e-62	252	gi|1167936654|gb|KY574507.1|	136	146	146	0	96.69	1	-1	ATGGCTGCTACCATCCGTAGGCAAGGGGGCCACCCAGCTGCTACTGGGTCTAGCTTTTTGGACAGGTAGGCCACCGGCCGACGCCAAGGTCCCAGTTTTTGCGTTAGGACACCTTTGGCGTAGCCCTGCTTCTCGTCGACAAAGAGTTCAA	ATGGCTGCTACCATCCGTAGACAAGGGGGCCACCCAGCTGCCACTGGATCTAGCTTTTTGGACAGGTAGGCCACGGGCCGACGCCAAGGTCCCAGTTTTTGCGTTAGGACGCCTTTGGCGTAGCCCTGCTTCTCGTCGACAAAGAGTTCAA	151	8203	Murine	leukemia	virus	isolate	Akv1-C44-1,	complete	genome
A00125:307:H27MGDSXY:2:2434:28800:32737	KY574507.1	94.702	151	8	0	1	151	3640	3790	1.2e-57	235	gi|1167936654|gb|KY574507.1|	127	143	143	0	94.7	1	1	CCTATCAAGAAATCAAGCAAGCTCTTCTAACTGCCCCAGCCCTGGGGTTGCCAGATTTGACTAAGCCCTTTGAACTCTTTGTCGACGAGAAGCAGGGCTACGCCAAAGGTGTCCTAACGCAAAAACTGGGACCTTGGCGTCGGCCGGTGGC	CCTATCAAGAAATCAAACAGGCCCTCCTAACTGCCCCCGCCCTGGGATTGCCAGATTTGACTAAGCCCTTTGAACTCTTTGTCGACGAGAAGCAGGGCTACGCCAAAGGCGTCCTAACGCAAAAACTGGGACCTTGGCGTCGGCCCGTGGC	151	8203	Murine	leukemia	virus	isolate	Akv1-C44-1,	complete	genome
A00125:307:H27MGDSXY:2:2439:20437:9956	KY574507.1	94.702	151	8	0	1	151	3640	3790	1.2e-57	235	gi|1167936654|gb|KY574507.1|	127	143	143	0	94.7	1	1	CCTATCAAGAAATCAAGCAAGCTCTTCTAACTGCCCCAGCCCTGGGGTTGCCAGATTTGACTAAGCCCTTTGAACTCTTTGTCGACGAGAAGCAGGGCTACGCCAAAGGTGTCCTAACGCAAAAACTGGGACCTTGGCGTCGGCCGGTGGC	CCTATCAAGAAATCAAACAGGCCCTCCTAACTGCCCCCGCCCTGGGATTGCCAGATTTGACTAAGCCCTTTGAACTCTTTGTCGACGAGAAGCAGGGCTACGCCAAAGGCGTCCTAACGCAAAAACTGGGACCTTGGCGTCGGCCCGTGGC	151	8203	Murine	leukemia	virus	isolate	Akv1-C44-1,	complete	genome
A00125:307:H27MGDSXY:2:1578:31647:28808	KY574508.1	97.351	151	4	0	1	151	3859	3709	2.57e-64	257	gi|1167936699|gb|KY574508.1|	139	147	147	0	97.35	1	-1	ATGGCTGCTACCATCCGTAGGCAAGGGGGCCACCCAGCTGCTACTGGGTCTAGCTTTTTGGACAGGTAGGCCACCGGCCGACGCCAAGGTCCCAGTTTTTGCGTTAGGACACCTTTGGCGTAGCCCTGCTTCTCGTCGACAAAGAGTTCAA	ATGGCTGCTACCATCCGTAGGCAAGGGGGCCACCCAGCTGCCACTGGATCTAGCTTTTTGGACAGGTAGGCCACGGGCCGACGCCAAGGTCCCAGTTTTTGCGTTAGGACGCCTTTGGCGTAGCCCTGCTTCTCGTCGACAAAGAGTTCAA	151	8193	Murine	leukemia	virus	isolate	Akv2-C25,	complete	genome
A00125:307:H27MGDSXY:2:2240:19289:29387	NM_001090014.1	86.486	148	18	2	3	149	453	599	2.07e-35	161	gi|148229347|ref|NM_001090014.1|;gi|1890109|gb|U89774.1|XLU89774	87	128	128	2	86.49	1	1	AATGATGAAGAAGATCTTCCATTTAAGAAAGGAGACATACTGAAAATCCGGGATAAACCTGAAGAGCAGTGGTGGAATGCAGAAGACTGCGACGGGAAGA-GGGGAATGATACCTGTTCCTTACGTCGAGAAGTATAGACCTTCCTCT	AATGATGATGAAGATCTTCCATTTAAGAAAGGAGACATCCTGAGAATTCGCGAGAAGCCCGAGGAGCAGTGGTGGAATGCGGAGGACAGCGATGG-AAGACGGGGCATGATACCTGTGCCTTACGTCGAGAAGTACAGGCCTCCCTCT	151	1040	Xenopus	laevis	v-crk	avian	sarcoma	virus	CT10	oncogene	homolog	L	homeolog	(crk.L),	mRNA<>Xenopus	laevis	SH2/SH3	adaptor	Crk2	(Crk2)	mRNA,	complete	cds
A00125:307:H27MGDSXY:2:1578:31647:28808	DQ241301.1	98.013	151	3	0	1	151	3830	3680	5.51e-66	263	gi|82582295|gb|DQ241301.1|	142	148	148	0	98.01	1	-1	ATGGCTGCTACCATCCGTAGGCAAGGGGGCCACCCAGCTGCTACTGGGTCTAGCTTTTTGGACAGGTAGGCCACCGGCCGACGCCAAGGTCCCAGTTTTTGCGTTAGGACACCTTTGGCGTAGCCCTGCTTCTCGTCGACAAAGAGTTCAA	ATGGCTGCTACCATCCGTAGGCAAGGGGGCCACCCAGCTGCCACTGGGTCTAGCTTTTTGGACAGGTAGGCCACAGGCCGACGCCAAGGTCCCAGTTTTTGCGTTAGGACGCCTTTGGCGTAGCCCTGCTTCTCGTCGACAAAGAGTTCAA	151	8185	Xenotropic	MuLV-related	virus	VP35,	complete	genome
A00125:307:H27MGDSXY:2:2434:28800:32737	DQ241301.1	96.026	151	6	0	1	151	3611	3761	5.55e-61	246	gi|82582295|gb|DQ241301.1|	133	145	145	0	96.03	1	1	CCTATCAAGAAATCAAGCAAGCTCTTCTAACTGCCCCAGCCCTGGGGTTGCCAGATTTGACTAAGCCCTTTGAACTCTTTGTCGACGAGAAGCAGGGCTACGCCAAAGGTGTCCTAACGCAAAAACTGGGACCTTGGCGTCGGCCGGTGGC	CCTATCAAGAAATCAAACAGGCTCTTCTAACTGCCCCCGCCCTGGGATTGCCAGATTTGACTAAGCCCTTTGAACTCTTTGTCGACGAGAAGCAGGGCTACGCCAAAGGCGTCCTAACGCAAAAACTGGGACCTTGGCGTCGGCCTGTGGC	151	8185	Xenotropic	MuLV-related	virus	VP35,	complete	genome
A00125:307:H27MGDSXY:2:1542:26395:28103	DQ767968.1	95.364	151	7	0	1	151	2590	2440	2.58e-59	241	gi|111145927|gb|DQ767968.1|	130	144	144	0	95.36	1	-1	TCCCTTTTTTACTTCTAGGCCTGTGGTCAATAGTCCTTGCACCTGTTCTTCAATTGAGGTTGAGCGTCTCTTTCTATTTTCTATTCCCATTTCTAACTTCTGAATTTGAGTAAAAATAGTACTAAAAGATAATGATTCATTTCTTAACATA	TCCCTTTTTTACTTCTAGGCCTGCGGCCGATAGCTCTTGCACCTGTTCTTCAACTGAGGCTGAGCGTCTCTTTCTATTTTCTATTCCCATTTCTAACTTCTGAATTTGAGTAAAAATAGTACTAAAAGATAATGATTCATTTCTTAACATA	151	3146	Mouse	mammary	tumor	virus	envelope	glycoprotein	Pr73	and	superantigen	genes,	complete	cds
A00125:307:H27MGDSXY:2:2306:13955:16141	DQ767968.1	95.364	151	7	0	1	151	2590	2440	2.58e-59	241	gi|111145927|gb|DQ767968.1|	130	144	144	0	95.36	1	-1	TCCCTTTTTTACTTCTAGGCCTGTGGTCAATAGTCCTTGCACCTGTTCTTCAATTGAGGTTGAGCGTCTCTTTCTATTTTCTATTCCCATTTCTAACTTCTGAATTTGAGTAAAAATAGTACTAAAAGATAATGATTCATTTCTTAACATA	TCCCTTTTTTACTTCTAGGCCTGCGGCCGATAGCTCTTGCACCTGTTCTTCAACTGAGGCTGAGCGTCTCTTTCTATTTTCTATTCCCATTTCTAACTTCTGAATTTGAGTAAAAATAGTACTAAAAGATAATGATTCATTTCTTAACATA	151	3146	Mouse	mammary	tumor	virus	envelope	glycoprotein	Pr73	and	superantigen	genes,	complete	cds
A00125:307:H27MGDSXY:2:1578:31647:28808	AF034783.1	96.026	151	6	0	1	151	727	577	5.55e-61	246	gi|2687602|gb|AF034783.1|AF034783	133	145	145	0	96.03	1	-1	ATGGCTGCTACCATCCGTAGGCAAGGGGGCCACCCAGCTGCTACTGGGTCTAGCTTTTTGGACAGGTAGGCCACCGGCCGACGCCAAGGTCCCAGTTTTTGCGTTAGGACACCTTTGGCGTAGCCCTGCTTCTCGTCGACAAAGAGTTCAA	ATGGCTGCTACCATCCGTAGACAAGGGGGCCACCCAGCTGCCACTGGGTCTAGCTTTTTGGACAGGTAGGCCACGGGCCGACGCCAAGGTCCCAGTTTCTGCGTTAGGACGCCTTTGGCGTGGCCCTGCTTCTCGTCGACAAAGAGTTCAA	151	2761	Synthetic	helper	virus	genomic	sequence	fragment
A00125:307:H27MGDSXY:2:2434:28800:32737	AF034783.1	93.377	151	10	0	1	151	508	658	2.6e-54	224	gi|2687602|gb|AF034783.1|AF034783	121	141	141	0	93.38	1	1	CCTATCAAGAAATCAAGCAAGCTCTTCTAACTGCCCCAGCCCTGGGGTTGCCAGATTTGACTAAGCCCTTTGAACTCTTTGTCGACGAGAAGCAGGGCTACGCCAAAGGTGTCCTAACGCAAAAACTGGGACCTTGGCGTCGGCCGGTGGC	CCTATCAAGAAATCAAACAGGCCCTCCTAACTGCCCCCGCCCTGGGATTGCCAGATTTGACTAAGCCCTTTGAACTCTTTGTCGACGAGAAGCAGGGCCACGCCAAAGGCGTCCTAACGCAGAAACTGGGACCTTGGCGTCGGCCCGTGGC	151	2761	Synthetic	helper	virus	genomic	sequence	fragment
A00125:307:H27MGDSXY:2:1604:19524:22999	KY274519.1	82.119	151	27	0	1	151	8136	7986	5.83e-26	130	gi|1184843677|gb|KY274519.1|	70	124	124	0	82.12	1	-1	GGGTTAGGGTTAGGGTTAGGGTTAGGGTAAATCTTAAGATAATGGTTATGGTAAAGATTATAGTAAGAGTTATGGTTATGGTTAGGGTTAGTGTAAGTTTTAGATTTAGGTTTAGTGTTAGGGTTAGGGTTAGGGTTAGGGGTAGGGTTAG	GGGTTAGGGTTAGGGTTAGGGTTAGGGTTAGGGTTAGGGTTAGGGTTAGGGTTAGGGTTAGGGTTAGGGTTAGGGTTAGGGTTAGGGTTAGGGTTAGGGTTAGGGTTAGGGTTAGGGTTAGGGTTAGGGTTAGGGTTAGGGTTAGGGTTAG	151	161835	Human	herpesvirus	6	strain	HP33G9,	partial	genome
A00125:307:H27MGDSXY:2:1604:19524:22999	KY274519.1	82.119	151	27	0	1	151	8142	7992	5.83e-26	130	gi|1184843677|gb|KY274519.1|	70	124	124	0	82.12	1	-1	GGGTTAGGGTTAGGGTTAGGGTTAGGGTAAATCTTAAGATAATGGTTATGGTAAAGATTATAGTAAGAGTTATGGTTATGGTTAGGGTTAGTGTAAGTTTTAGATTTAGGTTTAGTGTTAGGGTTAGGGTTAGGGTTAGGGGTAGGGTTAG	GGGTTAGGGTTAGGGTTAGGGTTAGGGTTAGGGTTAGGGTTAGGGTTAGGGTTAGGGTTAGGGTTAGGGTTAGGGTTAGGGTTAGGGTTAGGGTTAGGGTTAGGGTTAGGGTTAGGGTTAGGGTTAGGGTTAGGGTTAGGGTTAGGGTTAG	151	161835	Human	herpesvirus	6	strain	HP33G9,	partial	genome
A00125:307:H27MGDSXY:2:2439:20437:9956	DQ241301.1	96.026	151	6	0	1	151	3611	3761	5.55e-61	246	gi|82582295|gb|DQ241301.1|	133	145	145	0	96.03	1	1	CCTATCAAGAAATCAAGCAAGCTCTTCTAACTGCCCCAGCCCTGGGGTTGCCAGATTTGACTAAGCCCTTTGAACTCTTTGTCGACGAGAAGCAGGGCTACGCCAAAGGTGTCCTAACGCAAAAACTGGGACCTTGGCGTCGGCCGGTGGC	CCTATCAAGAAATCAAACAGGCTCTTCTAACTGCCCCCGCCCTGGGATTGCCAGATTTGACTAAGCCCTTTGAACTCTTTGTCGACGAGAAGCAGGGCTACGCCAAAGGCGTCCTAACGCAAAAACTGGGACCTTGGCGTCGGCCTGTGGC	151	8185	Xenotropic	MuLV-related	virus	VP35,	complete	genome
A00125:307:H27MGDSXY:2:1578:31647:28808	DQ241302.1	97.351	151	4	0	1	151	3830	3680	2.57e-64	257	gi|82582299|gb|DQ241302.1|	139	147	147	0	97.35	1	-1	ATGGCTGCTACCATCCGTAGGCAAGGGGGCCACCCAGCTGCTACTGGGTCTAGCTTTTTGGACAGGTAGGCCACCGGCCGACGCCAAGGTCCCAGTTTTTGCGTTAGGACACCTTTGGCGTAGCCCTGCTTCTCGTCGACAAAGAGTTCAA	ATGGCTGCTACCATCCGTAGGCAAGGGGGCCACCCGGCTGCCACTGGGTCTAGCTTTTTGGACAGGTAGGCCACAGGCCGACGCCAAGGTCCCAGTTTTTGCGTTAGGACGCCTTTGGCGTAGCCCTGCTTCTCGTCGACAAAGAGTTCAA	151	8185	Xenotropic	MuLV-related	virus	VP42,	complete	genome
A00125:307:H27MGDSXY:2:2434:28800:32737	DQ241302.1	96.026	151	6	0	1	151	3611	3761	5.55e-61	246	gi|82582299|gb|DQ241302.1|	133	145	145	0	96.03	1	1	CCTATCAAGAAATCAAGCAAGCTCTTCTAACTGCCCCAGCCCTGGGGTTGCCAGATTTGACTAAGCCCTTTGAACTCTTTGTCGACGAGAAGCAGGGCTACGCCAAAGGTGTCCTAACGCAAAAACTGGGACCTTGGCGTCGGCCGGTGGC	CCTATCAAGAAATCAAACAGGCTCTTCTAACTGCCCCCGCCCTGGGATTGCCAGATTTGACTAAGCCCTTTGAACTCTTTGTCGACGAGAAGCAGGGCTACGCCAAAGGCGTCCTAACGCAAAAACTGGGACCTTGGCGTCGGCCTGTGGC	151	8185	Xenotropic	MuLV-related	virus	VP42,	complete	genome
A00125:307:H27MGDSXY:2:1604:19524:22999	KY274519.1	82.119	151	27	0	1	151	8148	7998	5.83e-26	130	gi|1184843677|gb|KY274519.1|	70	124	124	0	82.12	1	-1	GGGTTAGGGTTAGGGTTAGGGTTAGGGTAAATCTTAAGATAATGGTTATGGTAAAGATTATAGTAAGAGTTATGGTTATGGTTAGGGTTAGTGTAAGTTTTAGATTTAGGTTTAGTGTTAGGGTTAGGGTTAGGGTTAGGGGTAGGGTTAG	GGGTTAGGGTTAGGGTTAGGGTTAGGGTTAGGGTTAGGGTTAGGGTTAGGGTTAGGGTTAGGGTTAGGGTTAGGGTTAGGGTTAGGGTTAGGGTTAGGGTTAGGGTTAGGGTTAGGGTTAGGGTTAGGGTTAGGGTTAGGGTTAGGGTTAG	151	161835	Human	herpesvirus	6	strain	HP33G9,	partial	genome
A00125:307:H27MGDSXY:2:1343:3730:23109	EF526170.1	94.872	39	2	0	1	39	1664	1626	2.16e-05	62.1	gi|157284755|gb|EF526170.1|	33	37	37	0	94.87	1	-1	ACCCTAACCCTAACCCTAACCCTAACCCTAGCCCTTACC	ACCCTAACCCTAACCCTAACCCTAACCCTAACCCTAACC	151	5212	Gallid	herpesvirus	2	strain	648a	hypothetical	protein	(MDV080)	and	hypothetical	protein	(MDV082)	genes,	complete	cds
A00125:307:H27MGDSXY:2:1343:3730:23109	EF526170.1	94.872	39	2	0	1	39	1670	1632	2.16e-05	62.1	gi|157284755|gb|EF526170.1|	33	37	37	0	94.87	1	-1	ACCCTAACCCTAACCCTAACCCTAACCCTAGCCCTTACC	ACCCTAACCCTAACCCTAACCCTAACCCTAACCCTAACC	151	5212	Gallid	herpesvirus	2	strain	648a	hypothetical	protein	(MDV080)	and	hypothetical	protein	(MDV082)	genes,	complete	cds
A00125:307:H27MGDSXY:2:1343:3730:23109	EF526170.1	94.872	39	2	0	1	39	1676	1638	2.16e-05	62.1	gi|157284755|gb|EF526170.1|	33	37	37	0	94.87	1	-1	ACCCTAACCCTAACCCTAACCCTAACCCTAGCCCTTACC	ACCCTAACCCTAACCCTAACCCTAACCCTAACCCTAACC	151	5212	Gallid	herpesvirus	2	strain	648a	hypothetical	protein	(MDV080)	and	hypothetical	protein	(MDV082)	genes,	complete	cds
A00125:307:H27MGDSXY:2:1343:3730:23109	EF526170.1	92.857	42	3	0	1	42	1352	1311	2.16e-05	62.1	gi|157284755|gb|EF526170.1|	33	39	39	0	92.86	1	-1	ACCCTAACCCTAACCCTAACCCTAACCCTAGCCCTTACCGCC	ACCCTAACCCTAACCCTAACCCTAACCCTAACCCTAACCCCC	151	5212	Gallid	herpesvirus	2	strain	648a	hypothetical	protein	(MDV080)	and	hypothetical	protein	(MDV082)	genes,	complete	cds
A00125:307:H27MGDSXY:2:1343:3730:23109	EF526170.1	92.857	42	3	0	1	42	1652	1611	2.16e-05	62.1	gi|157284755|gb|EF526170.1|	33	39	39	0	92.86	1	-1	ACCCTAACCCTAACCCTAACCCTAACCCTAGCCCTTACCGCC	ACCCTAACCCTAACCCTAACCCTAACCCTAACCCTAACCCCC	151	5212	Gallid	herpesvirus	2	strain	648a	hypothetical	protein	(MDV080)	and	hypothetical	protein	(MDV082)	genes,	complete	cds
A00125:307:H27MGDSXY:2:1343:3730:23109	EF526170.1	91.447	152	7	6	1	151	2104	1958	3.39e-48	204	gi|157284755|gb|EF526170.1|	110	139	139	6	91.45	1	-1	ACCCTAACCCTAACCCTAACCCTAACCCTAGCCCTTACCGCCTTTACAAAAAAGCCTCAAGCCCTAACCCTAACCCTAACCCTAACCCTAACCCTAACCCTAACCCTAACCCTAACCCTAACCCTAACCC-TAACCCTAACCCTAACCCTAA	ACCCTAACCCTAACCCTAACCCTAACCCTAACCCTAACC-CC-TAAC-CCTAACCCT-AA-CCCTAACCCTAACCCTAACCCTAACCCTAACCCTAACCCTAACCCTAACCCTAACCCTAACCCTAACCCCTAACCCTAACCCTAACCCTAA	151	5212	Gallid	herpesvirus	2	strain	648a	hypothetical	protein	(MDV080)	and	hypothetical	protein	(MDV082)	genes,	complete	cds
A00125:307:H27MGDSXY:2:1343:3730:23109	EF526170.1	91.391	151	7	6	1	151	2212	2068	1.22e-47	202	gi|157284755|gb|EF526170.1|	109	138	138	6	91.39	1	-1	ACCCTAACCCTAACCCTAACCCTAACCCTAGCCCTTACCGCCTTTACAAAAAAGCCTCAAGCCCTAACCCTAACCCTAACCCTAACCCTAACCCTAACCCTAACCCTAACCCTAACCCTAACCCTAACCCTAACCCTAACCCTAACCCTAA	ACCCTAACCCTAACCCTAACCCTAACCCTAACCCTAACC-C-TA-ACCCTAAC-CCT-AA-CCCTAACCCTAACCCTAACCCTAACCCTAACCCTAACCCTAACCCTAACCCTAACCCTAACCCTAACCCTAACCCTAACCCTAACCCTAA	151	5212	Gallid	herpesvirus	2	strain	648a	hypothetical	protein	(MDV080)	and	hypothetical	protein	(MDV082)	genes,	complete	cds
A00125:307:H27MGDSXY:2:1343:3730:23109	EF526170.1	91.391	151	7	6	1	151	2218	2074	1.22e-47	202	gi|157284755|gb|EF526170.1|	109	138	138	6	91.39	1	-1	ACCCTAACCCTAACCCTAACCCTAACCCTAGCCCTTACCGCCTTTACAAAAAAGCCTCAAGCCCTAACCCTAACCCTAACCCTAACCCTAACCCTAACCCTAACCCTAACCCTAACCCTAACCCTAACCCTAACCCTAACCCTAACCCTAA	ACCCTAACCCTAACCCTAACCCTAACCCTAACCCTAACC-C-TA-ACCCTAAC-CCT-AA-CCCTAACCCTAACCCTAACCCTAACCCTAACCCTAACCCTAACCCTAACCCTAACCCTAACCCTAACCCTAACCCTAACCCTAACCCTAA	151	5212	Gallid	herpesvirus	2	strain	648a	hypothetical	protein	(MDV080)	and	hypothetical	protein	(MDV082)	genes,	complete	cds
A00125:307:H27MGDSXY:2:1343:3730:23109	EF526170.1	91.391	151	7	6	1	151	2224	2080	1.22e-47	202	gi|157284755|gb|EF526170.1|	109	138	138	6	91.39	1	-1	ACCCTAACCCTAACCCTAACCCTAACCCTAGCCCTTACCGCCTTTACAAAAAAGCCTCAAGCCCTAACCCTAACCCTAACCCTAACCCTAACCCTAACCCTAACCCTAACCCTAACCCTAACCCTAACCCTAACCCTAACCCTAACCCTAA	ACCCTAACCCTAACCCTAACCCTAACCCTAACCCTAACC-C-TA-ACCCTAAC-CCT-AA-CCCTAACCCTAACCCTAACCCTAACCCTAACCCTAACCCTAACCCTAACCCTAACCCTAACCCTAACCCTAACCCTAACCCTAACCCTAA	151	5212	Gallid	herpesvirus	2	strain	648a	hypothetical	protein	(MDV080)	and	hypothetical	protein	(MDV082)	genes,	complete	cds
A00125:307:H27MGDSXY:2:1343:3730:23109	EF526170.1	91.391	151	7	6	1	151	2230	2086	1.22e-47	202	gi|157284755|gb|EF526170.1|	109	138	138	6	91.39	1	-1	ACCCTAACCCTAACCCTAACCCTAACCCTAGCCCTTACCGCCTTTACAAAAAAGCCTCAAGCCCTAACCCTAACCCTAACCCTAACCCTAACCCTAACCCTAACCCTAACCCTAACCCTAACCCTAACCCTAACCCTAACCCTAACCCTAA	ACCCTAACCCTAACCCTAACCCTAACCCTAACCCTAACC-C-TA-ACCCTAAC-CCT-AA-CCCTAACCCTAACCCTAACCCTAACCCTAACCCTAACCCTAACCCTAACCCTAACCCTAACCCTAACCCTAACCCTAACCCTAACCCTAA	151	5212	Gallid	herpesvirus	2	strain	648a	hypothetical	protein	(MDV080)	and	hypothetical	protein	(MDV082)	genes,	complete	cds
A00125:307:H27MGDSXY:2:1343:3730:23109	EF526170.1	91.391	151	7	6	1	151	2236	2092	1.22e-47	202	gi|157284755|gb|EF526170.1|	109	138	138	6	91.39	1	-1	ACCCTAACCCTAACCCTAACCCTAACCCTAGCCCTTACCGCCTTTACAAAAAAGCCTCAAGCCCTAACCCTAACCCTAACCCTAACCCTAACCCTAACCCTAACCCTAACCCTAACCCTAACCCTAACCCTAACCCTAACCCTAACCCTAA	ACCCTAACCCTAACCCTAACCCTAACCCTAACCCTAACC-C-TA-ACCCTAAC-CCT-AA-CCCTAACCCTAACCCTAACCCTAACCCTAACCCTAACCCTAACCCTAACCCTAACCCTAACCCTAACCCTAACCCTAACCCTAACCCTAA	151	5212	Gallid	herpesvirus	2	strain	648a	hypothetical	protein	(MDV080)	and	hypothetical	protein	(MDV082)	genes,	complete	cds
A00125:307:H27MGDSXY:2:1343:3730:23109	EF526170.1	91.216	148	6	7	1	148	1753	1613	2.04e-45	195	gi|157284755|gb|EF526170.1|	105	135	135	7	91.22	1	-1	ACCCTAACCCTAACCCTAACCCTAACCCTAGCCCTTACCGCCTTTACAAAAAAGCCTCAAGCCCTAACCCTAACCCTAACCCTAACCCTAACCCTAACCCTAACCCTAACCCTAACCCTAACCCTAACCCTAACCCTAACCCTAACCC	ACCCTAACCCTAACCCTAACCCTAACCCTA-CCCTAACC-C-TA-ACCCTAAC-CCT-AA-CCCTAACCCTAACCCTAACCCTAACCCTAACCCTAACCCTAACCCTAACCCTAACCCTAACCCTAACCCTAACCCTAACCCTAACCC	151	5212	Gallid	herpesvirus	2	strain	648a	hypothetical	protein	(MDV080)	and	hypothetical	protein	(MDV082)	genes,	complete	cds
A00125:307:H27MGDSXY:2:1343:3730:23109	EF526170.1	90.85	153	9	4	1	151	1765	1616	4.38e-47	200	gi|157284755|gb|EF526170.1|	108	139	139	5	90.85	1	-1	ACCCTAACCCTAACCCTAACCCTAACCCTAGCCCTTACCG--CCTTTACAAAAAAGCCTCAAGCCCTAACCCTAACCCTAACCCTAACCCTAACCCTAACCCTAACCCTAACCCTAACCCTAACCCTAACCCTAACCCTAACCCTAACCCTAA	ACCCTAACCCTAACCCTAACCCTAACCCTAACCCTAACCCTACCCTAACCCTAAC-CCT-AA-CCCTAACCCTAACCCTAACCCTAACCCTAACCCTAACCCTAACCCTAACCCTAACCCTAACCCTAACCCTAACCCTAACCCTAACCCTAA	151	5212	Gallid	herpesvirus	2	strain	648a	hypothetical	protein	(MDV080)	and	hypothetical	protein	(MDV082)	genes,	complete	cds
A00125:307:H27MGDSXY:2:1343:3730:23109	EF526170.1	90.789	152	8	6	1	151	2098	1952	1.58e-46	198	gi|157284755|gb|EF526170.1|	107	138	138	6	90.79	1	-1	ACCCTAACCCTAACCCTAACCCTAACCCTAGCCCTTACCGCCTTTACAAAAAAGCCTCAAGCCCTAACCCTAACCCTAACCCTAACCCTAACCCTAACCCTAACCCTAACCCTAACCCTAACCC-TAACCCTAACCCTAACCCTAACCCTAA	ACCCTAACCCTAACCCTAACCCTAACCCTAACCCCTAAC-CC-TAAC-CCTAACCCT-AA-CCCTAACCCTAACCCTAACCCTAACCCTAACCCTAACCCTAACCCTAACCCTAACCCTAACCCCTAACCCTAACCCTAACCCTAACCCTAA	151	5212	Gallid	herpesvirus	2	strain	648a	hypothetical	protein	(MDV080)	and	hypothetical	protein	(MDV082)	genes,	complete	cds
A00125:307:H27MGDSXY:2:1343:3730:23109	EF526170.1	90.789	152	8	6	1	151	2110	1964	1.58e-46	198	gi|157284755|gb|EF526170.1|	107	138	138	6	90.79	1	-1	ACCCTAACCCTAACCCTAACCCTAACCCTAGCCCTTACCGCCTTTACAAAAAAGCCTCAAGCCCTAACCCTAACCCTAACCCTAACCCTAACCCTAACCCTAACCCTAACCCTAACCCTAACCCTAACCCTAACCC-TAACCCTAACCCTAA	ACCCTAACCCTAACCCTAACCCTAACCCTAACCCTAACC-C-TA-ACCCCTAACCCT-AA-CCCTAACCCTAACCCTAACCCTAACCCTAACCCTAACCCTAACCCTAACCCTAACCCTAACCCTAACCCTAACCCCTAACCCTAACCCTAA	151	5212	Gallid	herpesvirus	2	strain	648a	hypothetical	protein	(MDV080)	and	hypothetical	protein	(MDV082)	genes,	complete	cds
A00125:307:H27MGDSXY:2:1343:3730:23109	EF526170.1	90.789	152	8	6	1	151	2116	1970	1.58e-46	198	gi|157284755|gb|EF526170.1|	107	138	138	6	90.79	1	-1	ACCCTAACCCTAACCCTAACCCTAACCCTAGCCCTTACCGCCTTTACAAAAAAGCCTCAAGCCCTAACCCTAACCCTAACCCTAACCCTAACCCTAACCCTAACCCTAACCCTAACCCTAACCCTAACCCTAACCCTAACCC-TAACCCTAA	ACCCTAACCCTAACCCTAACCCTAACCCTAACCCTAACC-C-TA-ACCCTAACCCCT-AA-CCCTAACCCTAACCCTAACCCTAACCCTAACCCTAACCCTAACCCTAACCCTAACCCTAACCCTAACCCTAACCCTAACCCCTAACCCTAA	151	5212	Gallid	herpesvirus	2	strain	648a	hypothetical	protein	(MDV080)	and	hypothetical	protein	(MDV082)	genes,	complete	cds
A00125:307:H27MGDSXY:2:1343:3730:23109	EF526170.1	90.789	152	8	6	1	151	2122	1976	1.58e-46	198	gi|157284755|gb|EF526170.1|	107	138	138	6	90.79	1	-1	ACCCTAACCCTAACCCTAACCCTAACCCTAGCCCTTACCGCCTTTACAAAAAAGCCTCAAGCCCTAACCCTAACCCTAACCCTAACCCTAACCCTAACCCTAACCCTAACCCTAACCCTAACCCTAACCCTAACCCTAACCCTAACCC-TAA	ACCCTAACCCTAACCCTAACCCTAACCCTAACCCTAACC-C-TA-ACCCTAAC-CCT-AACCCCTAACCCTAACCCTAACCCTAACCCTAACCCTAACCCTAACCCTAACCCTAACCCTAACCCTAACCCTAACCCTAACCCTAACCCCTAA	151	5212	Gallid	herpesvirus	2	strain	648a	hypothetical	protein	(MDV080)	and	hypothetical	protein	(MDV082)	genes,	complete	cds
A00125:307:H27MGDSXY:2:1343:3730:23109	EF526170.1	90.789	152	7	7	1	151	2128	1983	5.67e-46	196	gi|157284755|gb|EF526170.1|	106	138	138	7	90.79	1	-1	ACCCTAACCCTAACCCTAACCCTAACCCTAGCCCTTACCGCCTTTACAAAAAAGCCTCAAGCCCTAA-CCCTAACCCTAACCCTAACCCTAACCCTAACCCTAACCCTAACCCTAACCCTAACCCTAACCCTAACCCTAACCCTAACCCTAA	ACCCTAACCCTAACCCTAACCCTAACCCTAACCCTAACC-C-TA-ACCCTAAC-CCT-AA-CCCTAACCCCTAACCCTAACCCTAACCCTAACCCTAACCCTAACCCTAACCCTAACCCTAACCCTAACCCTAACCCTAACCCTAACCCTAA	151	5212	Gallid	herpesvirus	2	strain	648a	hypothetical	protein	(MDV080)	and	hypothetical	protein	(MDV082)	genes,	complete	cds
A00125:307:H27MGDSXY:2:1343:3730:23109	EF526170.1	90.789	152	7	7	1	151	2134	1989	5.67e-46	196	gi|157284755|gb|EF526170.1|	106	138	138	7	90.79	1	-1	ACCCTAACCCTAACCCTAACCCTAACCCTAGCCCTTACCGCCTTTACAAAAAAGCCTCAAGCCCTAACCCTAACCC-TAACCCTAACCCTAACCCTAACCCTAACCCTAACCCTAACCCTAACCCTAACCCTAACCCTAACCCTAACCCTAA	ACCCTAACCCTAACCCTAACCCTAACCCTAACCCTAACC-C-TA-ACCCTAAC-CCT-AA-CCCTAACCCTAACCCCTAACCCTAACCCTAACCCTAACCCTAACCCTAACCCTAACCCTAACCCTAACCCTAACCCTAACCCTAACCCTAA	151	5212	Gallid	herpesvirus	2	strain	648a	hypothetical	protein	(MDV080)	and	hypothetical	protein	(MDV082)	genes,	complete	cds
A00125:307:H27MGDSXY:2:1343:3730:23109	EF526170.1	90.789	152	7	7	1	151	2140	1995	5.67e-46	196	gi|157284755|gb|EF526170.1|	106	138	138	7	90.79	1	-1	ACCCTAACCCTAACCCTAACCCTAACCCTAGCCCTTACCGCCTTTACAAAAAAGCCTCAAGCCCTAACCCTAACCCTAACCC-TAACCCTAACCCTAACCCTAACCCTAACCCTAACCCTAACCCTAACCCTAACCCTAACCCTAACCCTAA	ACCCTAACCCTAACCCTAACCCTAACCCTAACCCTAACC-C-TA-ACCCTAAC-CCT-AA-CCCTAACCCTAACCCTAACCCCTAACCCTAACCCTAACCCTAACCCTAACCCTAACCCTAACCCTAACCCTAACCCTAACCCTAACCCTAA	151	5212	Gallid	herpesvirus	2	strain	648a	hypothetical	protein	(MDV080)	and	hypothetical	protein	(MDV082)	genes,	complete	cds
A00125:307:H27MGDSXY:2:1343:3730:23109	EF526170.1	90.789	152	7	7	1	151	2146	2001	5.67e-46	196	gi|157284755|gb|EF526170.1|	106	138	138	7	90.79	1	-1	ACCCTAACCCTAACCCTAACCCTAACCCTAGCCCTTACCGCCTTTACAAAAAAGCCTCAAGCCCTAACCCTAACCCTAACCCTAACCC-TAACCCTAACCCTAACCCTAACCCTAACCCTAACCCTAACCCTAACCCTAACCCTAACCCTAA	ACCCTAACCCTAACCCTAACCCTAACCCTAACCCTAACC-C-TA-ACCCTAAC-CCT-AA-CCCTAACCCTAACCCTAACCCTAACCCCTAACCCTAACCCTAACCCTAACCCTAACCCTAACCCTAACCCTAACCCTAACCCTAACCCTAA	151	5212	Gallid	herpesvirus	2	strain	648a	hypothetical	protein	(MDV080)	and	hypothetical	protein	(MDV082)	genes,	complete	cds
A00125:307:H27MGDSXY:2:1343:3730:23109	EF526170.1	90.789	152	7	7	1	151	2152	2007	5.67e-46	196	gi|157284755|gb|EF526170.1|	106	138	138	7	90.79	1	-1	ACCCTAACCCTAACCCTAACCCTAACCCTAGCCCTTACCGCCTTTACAAAAAAGCCTCAAGCCCTAACCCTAACCCTAACCCTAACCCTAACCC-TAACCCTAACCCTAACCCTAACCCTAACCCTAACCCTAACCCTAACCCTAACCCTAA	ACCCTAACCCTAACCCTAACCCTAACCCTAACCCTAACC-C-TA-ACCCTAAC-CCT-AA-CCCTAACCCTAACCCTAACCCTAACCCTAACCCCTAACCCTAACCCTAACCCTAACCCTAACCCTAACCCTAACCCTAACCCTAACCCTAA	151	5212	Gallid	herpesvirus	2	strain	648a	hypothetical	protein	(MDV080)	and	hypothetical	protein	(MDV082)	genes,	complete	cds
A00125:307:H27MGDSXY:2:1343:3730:23109	EF526170.1	90.789	152	7	7	1	151	2158	2013	5.67e-46	196	gi|157284755|gb|EF526170.1|	106	138	138	7	90.79	1	-1	ACCCTAACCCTAACCCTAACCCTAACCCTAGCCCTTACCGCCTTTACAAAAAAGCCTCAAGCCCTAACCCTAACCCTAACCCTAACCCTAACCCTAACCC-TAACCCTAACCCTAACCCTAACCCTAACCCTAACCCTAACCCTAACCCTAA	ACCCTAACCCTAACCCTAACCCTAACCCTAACCCTAACC-C-TA-ACCCTAAC-CCT-AA-CCCTAACCCTAACCCTAACCCTAACCCTAACCCTAACCCCTAACCCTAACCCTAACCCTAACCCTAACCCTAACCCTAACCCTAACCCTAA	151	5212	Gallid	herpesvirus	2	strain	648a	hypothetical	protein	(MDV080)	and	hypothetical	protein	(MDV082)	genes,	complete	cds
A00125:307:H27MGDSXY:2:1343:3730:23109	EF526170.1	90.789	152	7	7	1	151	2164	2019	5.67e-46	196	gi|157284755|gb|EF526170.1|	106	138	138	7	90.79	1	-1	ACCCTAACCCTAACCCTAACCCTAACCCTAGCCCTTACCGCCTTTACAAAAAAGCCTCAAGCCCTAACCCTAACCCTAACCCTAACCCTAACCCTAACCCTAACCC-TAACCCTAACCCTAACCCTAACCCTAACCCTAACCCTAACCCTAA	ACCCTAACCCTAACCCTAACCCTAACCCTAACCCTAACC-C-TA-ACCCTAAC-CCT-AA-CCCTAACCCTAACCCTAACCCTAACCCTAACCCTAACCCTAACCCCTAACCCTAACCCTAACCCTAACCCTAACCCTAACCCTAACCCTAA	151	5212	Gallid	herpesvirus	2	strain	648a	hypothetical	protein	(MDV080)	and	hypothetical	protein	(MDV082)	genes,	complete	cds
A00125:307:H27MGDSXY:2:1343:3730:23109	EF526170.1	90.789	152	7	7	1	151	2170	2025	5.67e-46	196	gi|157284755|gb|EF526170.1|	106	138	138	7	90.79	1	-1	ACCCTAACCCTAACCCTAACCCTAACCCTAGCCCTTACCGCCTTTACAAAAAAGCCTCAAGCCCTAACCCTAACCCTAACCCTAACCCTAACCCTAACCCTAACCCTAACCC-TAACCCTAACCCTAACCCTAACCCTAACCCTAACCCTAA	ACCCTAACCCTAACCCTAACCCTAACCCTAACCCTAACC-C-TA-ACCCTAAC-CCT-AA-CCCTAACCCTAACCCTAACCCTAACCCTAACCCTAACCCTAACCCTAACCCCTAACCCTAACCCTAACCCTAACCCTAACCCTAACCCTAA	151	5212	Gallid	herpesvirus	2	strain	648a	hypothetical	protein	(MDV080)	and	hypothetical	protein	(MDV082)	genes,	complete	cds
A00125:307:H27MGDSXY:2:1343:3730:23109	EF526170.1	90.789	152	7	7	1	151	2176	2031	5.67e-46	196	gi|157284755|gb|EF526170.1|	106	138	138	7	90.79	1	-1	ACCCTAACCCTAACCCTAACCCTAACCCTAGCCCTTACCGCCTTTACAAAAAAGCCTCAAGCCCTAACCCTAACCCTAACCCTAACCCTAACCCTAACCCTAACCCTAACCCTAACCC-TAACCCTAACCCTAACCCTAACCCTAACCCTAA	ACCCTAACCCTAACCCTAACCCTAACCCTAACCCTAACC-C-TA-ACCCTAAC-CCT-AA-CCCTAACCCTAACCCTAACCCTAACCCTAACCCTAACCCTAACCCTAACCCTAACCCCTAACCCTAACCCTAACCCTAACCCTAACCCTAA	151	5212	Gallid	herpesvirus	2	strain	648a	hypothetical	protein	(MDV080)	and	hypothetical	protein	(MDV082)	genes,	complete	cds
A00125:307:H27MGDSXY:2:1343:3730:23109	EF526170.1	90.789	152	7	7	1	151	2182	2037	5.67e-46	196	gi|157284755|gb|EF526170.1|	106	138	138	7	90.79	1	-1	ACCCTAACCCTAACCCTAACCCTAACCCTAGCCCTTACCGCCTTTACAAAAAAGCCTCAAGCCCTAACCCTAACCCTAACCCTAACCCTAACCCTAACCCTAACCCTAACCCTAACCCTAACCC-TAACCCTAACCCTAACCCTAACCCTAA	ACCCTAACCCTAACCCTAACCCTAACCCTAACCCTAACC-C-TA-ACCCTAAC-CCT-AA-CCCTAACCCTAACCCTAACCCTAACCCTAACCCTAACCCTAACCCTAACCCTAACCCTAACCCCTAACCCTAACCCTAACCCTAACCCTAA	151	5212	Gallid	herpesvirus	2	strain	648a	hypothetical	protein	(MDV080)	and	hypothetical	protein	(MDV082)	genes,	complete	cds
A00125:307:H27MGDSXY:2:1343:3730:23109	EF526170.1	90.789	152	7	7	1	151	2188	2043	5.67e-46	196	gi|157284755|gb|EF526170.1|	106	138	138	7	90.79	1	-1	ACCCTAACCCTAACCCTAACCCTAACCCTAGCCCTTACCGCCTTTACAAAAAAGCCTCAAGCCCTAACCCTAACCCTAACCCTAACCCTAACCCTAACCCTAACCCTAACCCTAACCCTAACCCTAACCC-TAACCCTAACCCTAACCCTAA	ACCCTAACCCTAACCCTAACCCTAACCCTAACCCTAACC-C-TA-ACCCTAAC-CCT-AA-CCCTAACCCTAACCCTAACCCTAACCCTAACCCTAACCCTAACCCTAACCCTAACCCTAACCCTAACCCCTAACCCTAACCCTAACCCTAA	151	5212	Gallid	herpesvirus	2	strain	648a	hypothetical	protein	(MDV080)	and	hypothetical	protein	(MDV082)	genes,	complete	cds
A00125:307:H27MGDSXY:2:1343:3730:23109	EF526170.1	90.789	152	7	7	1	151	2194	2049	5.67e-46	196	gi|157284755|gb|EF526170.1|	106	138	138	7	90.79	1	-1	ACCCTAACCCTAACCCTAACCCTAACCCTAGCCCTTACCGCCTTTACAAAAAAGCCTCAAGCCCTAACCCTAACCCTAACCCTAACCCTAACCCTAACCCTAACCCTAACCCTAACCCTAACCCTAACCCTAACCC-TAACCCTAACCCTAA	ACCCTAACCCTAACCCTAACCCTAACCCTAACCCTAACC-C-TA-ACCCTAAC-CCT-AA-CCCTAACCCTAACCCTAACCCTAACCCTAACCCTAACCCTAACCCTAACCCTAACCCTAACCCTAACCCTAACCCCTAACCCTAACCCTAA	151	5212	Gallid	herpesvirus	2	strain	648a	hypothetical	protein	(MDV080)	and	hypothetical	protein	(MDV082)	genes,	complete	cds
A00125:307:H27MGDSXY:2:1343:3730:23109	EF526170.1	90.789	152	7	7	1	151	2200	2055	5.67e-46	196	gi|157284755|gb|EF526170.1|	106	138	138	7	90.79	1	-1	ACCCTAACCCTAACCCTAACCCTAACCCTAGCCCTTACCGCCTTTACAAAAAAGCCTCAAGCCCTAACCCTAACCCTAACCCTAACCCTAACCCTAACCCTAACCCTAACCCTAACCCTAACCCTAACCCTAACCCTAACCC-TAACCCTAA	ACCCTAACCCTAACCCTAACCCTAACCCTAACCCTAACC-C-TA-ACCCTAAC-CCT-AA-CCCTAACCCTAACCCTAACCCTAACCCTAACCCTAACCCTAACCCTAACCCTAACCCTAACCCTAACCCTAACCCTAACCCCTAACCCTAA	151	5212	Gallid	herpesvirus	2	strain	648a	hypothetical	protein	(MDV080)	and	hypothetical	protein	(MDV082)	genes,	complete	cds
A00125:307:H27MGDSXY:2:1343:3730:23109	EF526170.1	90.789	152	7	7	1	151	2206	2061	5.67e-46	196	gi|157284755|gb|EF526170.1|	106	138	138	7	90.79	1	-1	ACCCTAACCCTAACCCTAACCCTAACCCTAGCCCTTACCGCCTTTACAAAAAAGCCTCAAGCCCTAACCCTAACCCTAACCCTAACCCTAACCCTAACCCTAACCCTAACCCTAACCCTAACCCTAACCCTAACCCTAACCCTAACCC-TAA	ACCCTAACCCTAACCCTAACCCTAACCCTAACCCTAACC-C-TA-ACCCTAAC-CCT-AA-CCCTAACCCTAACCCTAACCCTAACCCTAACCCTAACCCTAACCCTAACCCTAACCCTAACCCTAACCCTAACCCTAACCCTAACCCCTAA	151	5212	Gallid	herpesvirus	2	strain	648a	hypothetical	protein	(MDV080)	and	hypothetical	protein	(MDV082)	genes,	complete	cds
A00125:307:H27MGDSXY:2:1343:3730:23109	EF526170.1	90.728	151	7	6	1	151	1777	1634	2.04e-45	195	gi|157284755|gb|EF526170.1|	105	137	137	7	90.73	1	-1	ACCCTAACCCTAACCCTAACCCTAACCCTAGCCCTTACCGCCTTTACAAAAAAGCCTCAAGCCCTAACCCTAACCCTAACCCTAACCCTAACCCTAACCCTAACCCTAACCCTAACCCTAACCCTAACCCTAACCCTAACCCTAACCCTAA	ACCCTAACCCTAACCCTAACCCTAACCCTAACCCTAACC-C-TA-ACCCTAAC-CCT-A--CCCTAACCCTAACCCTAACCCTAACCCTAACCCTAACCCTAACCCTAACCCTAACCCTAACCCTAACCCTAACCCTAACCCTAACCCTAA	151	5212	Gallid	herpesvirus	2	strain	648a	hypothetical	protein	(MDV080)	and	hypothetical	protein	(MDV082)	genes,	complete	cds
A00125:307:H27MGDSXY:2:1343:3730:23109	EF526170.1	90.728	151	7	7	1	151	1783	1640	2.04e-45	195	gi|157284755|gb|EF526170.1|	105	137	137	7	90.73	1	-1	ACCCTAACCCTAACCCTAACCCTAACCCTAGCCCTTACCGCCTTTACAAAAAAGCCTCAAGCCCTAACCCTAACCCTAACCCTAACCCTAACCCTAACCCTAACCCTAACCCTAACCCTAACCCTAACCCTAACCCTAACCCTAACCCTAA	ACCCTAACCCTAACCCTAACCCTAACCCTAACCCTAACC-C-TA-ACCCTAAC-CCT-AA-CCCT-ACCCTAACCCTAACCCTAACCCTAACCCTAACCCTAACCCTAACCCTAACCCTAACCCTAACCCTAACCCTAACCCTAACCCTAA	151	5212	Gallid	herpesvirus	2	strain	648a	hypothetical	protein	(MDV080)	and	hypothetical	protein	(MDV082)	genes,	complete	cds
A00125:307:H27MGDSXY:2:1343:3730:23109	EF526170.1	90.728	151	7	7	1	151	1789	1646	2.04e-45	195	gi|157284755|gb|EF526170.1|	105	137	137	7	90.73	1	-1	ACCCTAACCCTAACCCTAACCCTAACCCTAGCCCTTACCGCCTTTACAAAAAAGCCTCAAGCCCTAACCCTAACCCTAACCCTAACCCTAACCCTAACCCTAACCCTAACCCTAACCCTAACCCTAACCCTAACCCTAACCCTAACCCTAA	ACCCTAACCCTAACCCTAACCCTAACCCTAACCCTAACC-C-TA-ACCCTAAC-CCT-AA-CCCTAACCCT-ACCCTAACCCTAACCCTAACCCTAACCCTAACCCTAACCCTAACCCTAACCCTAACCCTAACCCTAACCCTAACCCTAA	151	5212	Gallid	herpesvirus	2	strain	648a	hypothetical	protein	(MDV080)	and	hypothetical	protein	(MDV082)	genes,	complete	cds
A00125:307:H27MGDSXY:2:1343:3730:23109	EF526170.1	90.728	151	6	8	1	151	1818	1676	2.04e-45	195	gi|157284755|gb|EF526170.1|	105	137	137	8	90.73	1	-1	ACCCTAACCCTAACCCTAACCCTAACCCTAGCCCTTACCGCCTTTACAAAAAAGCCTCAAGCCCTAACCCTAACCCTAACCCTAACCCTAACCCTAACCCTAACCCTAACCCTAACCCTAACCCTAACCCTAACCCTAACCCTAACCCTAA	ACCCTAACCCTAACCCTAACCCTAACCCTA-CCCTAACC-C-TA-ACCCTAAC-CCT-AA-CCCTAACCCTAACCCTAACCCTAACCCTAACCCTAACCCTA-CCCTAACCCTAACCCTAACCCTAACCCTAACCCTAACCCTAACCCTAA	151	5212	Gallid	herpesvirus	2	strain	648a	hypothetical	protein	(MDV080)	and	hypothetical	protein	(MDV082)	genes,	complete	cds
A00125:307:H27MGDSXY:2:1343:3730:23109	EF526170.1	90.728	151	7	7	1	151	1872	1729	2.04e-45	195	gi|157284755|gb|EF526170.1|	105	137	137	7	90.73	1	-1	ACCCTAACCCTAACCCTAACCCTAACCCTAGCCCTTACCGCCTTTACAAAAAAGCCTCAAGCCCTAACCCTAACCCTAACCCTAACCCTAACCCTAACCCTAACCCTAACCCTAACCCTAACCCTAACCCTAACCCTAACCCTAACCCTAA	ACCCTAACCCTAACCCTAACCCTAACCCTAACCCTAACC-C-TA-ACCCTAAC-CCT-AA-CCCTAACCCTAACCCTAACCCTAACCCTA-CCCTAACCCTAACCCTAACCCTAACCCTAACCCTAACCCTAACCCTAACCCTAACCCTAA	151	5212	Gallid	herpesvirus	2	strain	648a	hypothetical	protein	(MDV080)	and	hypothetical	protein	(MDV082)	genes,	complete	cds
A00125:307:H27MGDSXY:2:1343:3730:23109	EF526170.1	90.728	151	7	7	1	151	1878	1735	2.04e-45	195	gi|157284755|gb|EF526170.1|	105	137	137	7	90.73	1	-1	ACCCTAACCCTAACCCTAACCCTAACCCTAGCCCTTACCGCCTTTACAAAAAAGCCTCAAGCCCTAACCCTAACCCTAACCCTAACCCTAACCCTAACCCTAACCCTAACCCTAACCCTAACCCTAACCCTAACCCTAACCCTAACCCTAA	ACCCTAACCCTAACCCTAACCCTAACCCTAACCCTAACC-C-TA-ACCCTAAC-CCT-AA-CCCTAACCCTAACCCTAACCCTAACCCTAACCCTA-CCCTAACCCTAACCCTAACCCTAACCCTAACCCTAACCCTAACCCTAACCCTAA	151	5212	Gallid	herpesvirus	2	strain	648a	hypothetical	protein	(MDV080)	and	hypothetical	protein	(MDV082)	genes,	complete	cds
A00125:307:H27MGDSXY:2:1343:3730:23109	EF526170.1	90.667	150	7	7	1	150	1866	1724	7.34e-45	193	gi|157284755|gb|EF526170.1|	104	136	136	7	90.67	1	-1	ACCCTAACCCTAACCCTAACCCTAACCCTAGCCCTTACCGCCTTTACAAAAAAGCCTCAAGCCCTAACCCTAACCCTAACCCTAACCCTAACCCTAACCCTAACCCTAACCCTAACCCTAACCCTAACCCTAACCCTAACCCTAACCCTA	ACCCTAACCCTAACCCTAACCCTAACCCTAACCCTAACC-C-TA-ACCCTAAC-CCT-AA-CCCTAACCCTAACCCTAACCCTA-CCCTAACCCTAACCCTAACCCTAACCCTAACCCTAACCCTAACCCTAACCCTAACCCTAACCCTA	151	5212	Gallid	herpesvirus	2	strain	648a	hypothetical	protein	(MDV080)	and	hypothetical	protein	(MDV082)	genes,	complete	cds
A00125:307:H27MGDSXY:2:1343:3730:23109	EF526170.1	90.667	150	7	7	2	150	2066	1923	7.34e-45	193	gi|157284755|gb|EF526170.1|	104	136	136	7	90.67	1	-1	CCCTAACCCTAACCCTAACCCTAACCCTAGCCCTTACCGCCTTTACAAAAAAGCCTCAAGCCCTAACCCTAACCCTAACCCTAACCCTAACCC-TAACCCTAACCCTAACCCTAACCCTAACCCTAACCCTAACCCTAACCCTAACCCTA	CCCTAACCCTAACCCTAACCCTAACCCTAACCCTAACC-C-TA-ACCCTAAC-CCT-AA-CCCTAACCCTAACCCTAACCCTAACCCTAACCCCTAACCCTAACCCTAACCCTAACCCTAACCCTAACCCTAACCCTAACCCTAACCCTA	151	5212	Gallid	herpesvirus	2	strain	648a	hypothetical	protein	(MDV080)	and	hypothetical	protein	(MDV082)	genes,	complete	cds
A00125:307:H27MGDSXY:2:1343:3730:23109	EF526170.1	90.345	145	7	7	1	144	2061	1923	4.42e-42	183	gi|157284755|gb|EF526170.1|	99	131	131	7	90.34	1	-1	ACCCTAACCCTAACCCTAACCCTAACCCTAGCCCTTACCGCCTTTACAAAAAAGCCTCAAGCCCTAACCCTAACCCTAACCCTAACCC-TAACCCTAACCCTAACCCTAACCCTAACCCTAACCCTAACCCTAACCCTAACCCTA	ACCCTAACCCTAACCCTAACCCTAACCCTAACCCTAACC-C-TA-ACCCTAAC-CCT-AA-CCCTAACCCTAACCCTAACCCTAACCCCTAACCCTAACCCTAACCCTAACCCTAACCCTAACCCTAACCCTAACCCTAACCCTA	151	5212	Gallid	herpesvirus	2	strain	648a	hypothetical	protein	(MDV080)	and	hypothetical	protein	(MDV082)	genes,	complete	cds
A00125:307:H27MGDSXY:2:1343:3730:23109	EF526170.1	90.196	153	10	4	1	151	1771	1622	2.04e-45	195	gi|157284755|gb|EF526170.1|	105	138	138	5	90.2	1	-1	ACCCTAACCCTAACCCTAACCCTAACCCTAGCCCTTACCG--CCTTTACAAAAAAGCCTCAAGCCCTAACCCTAACCCTAACCCTAACCCTAACCCTAACCCTAACCCTAACCCTAACCCTAACCCTAACCCTAACCCTAACCCTAACCCTAA	ACCCTAACCCTAACCCTAACCCTAACCCTAACCCTAACCCTAACCCTACCCTAAC-CCT-AA-CCCTAACCCTAACCCTAACCCTAACCCTAACCCTAACCCTAACCCTAACCCTAACCCTAACCCTAACCCTAACCCTAACCCTAACCCTAA	151	5212	Gallid	herpesvirus	2	strain	648a	hypothetical	protein	(MDV080)	and	hypothetical	protein	(MDV082)	genes,	complete	cds
A00125:307:H27MGDSXY:2:1343:3730:23109	EF526170.1	90.196	153	9	5	1	151	1830	1682	2.04e-45	195	gi|157284755|gb|EF526170.1|	105	138	138	6	90.2	1	-1	ACCCTAACCCTAACCCTAACCCTAACCCTAGCCCTTACCG--CCTTTACAAAAAAGCCTCAAGCCCTAACCCTAACCCTAACCCTAACCCTAACCCTAACCCTAACCCTAACCCTAACCCTAACCCTAACCCTAACCCTAACCCTAACCCTAA	ACCCTAACCCTAACCCTAACCCTAACCCTAACCCTAACCCTACCCTAACCCTAAC-CCT-AA-CCCTAACCCTAACCCTAACCCTAACCCTAACCCTAACCCTAACCCTA-CCCTAACCCTAACCCTAACCCTAACCCTAACCCTAACCCTAA	151	5212	Gallid	herpesvirus	2	strain	648a	hypothetical	protein	(MDV080)	and	hypothetical	protein	(MDV082)	genes,	complete	cds
A00125:307:H27MGDSXY:2:1343:3730:23109	EF526170.1	90.066	151	7	7	1	151	1842	1700	9.49e-44	189	gi|157284755|gb|EF526170.1|	102	136	136	8	90.07	1	-1	ACCCTAACCCTAACCCTAACCCTAACCCTAGCCCTTACCGCCTTTACAAAAAAGCCTCAAGCCCTAACCCTAACCCTAACCCTAACCCTAACCCTAACCCTAACCCTAACCCTAACCCTAACCCTAACCCTAACCCTAACCCTAACCCTAA	ACCCTAACCCTAACCCTAACCCTAACCCTAACCCTAACC-C-TA-ACCCTAAC-CCT-A--CCCTAACCCTAACCCTAACCCTAACCCTAACCCTAACCCTAACCCTAACCCTAACCCTAACCCTA-CCCTAACCCTAACCCTAACCCTAA	151	5212	Gallid	herpesvirus	2	strain	648a	hypothetical	protein	(MDV080)	and	hypothetical	protein	(MDV082)	genes,	complete	cds
A00125:307:H27MGDSXY:2:1343:3730:23109	EF526170.1	90.066	151	7	8	1	151	1848	1706	9.49e-44	189	gi|157284755|gb|EF526170.1|	102	136	136	8	90.07	1	-1	ACCCTAACCCTAACCCTAACCCTAACCCTAGCCCTTACCGCCTTTACAAAAAAGCCTCAAGCCCTAACCCTAACCCTAACCCTAACCCTAACCCTAACCCTAACCCTAACCCTAACCCTAACCCTAACCCTAACCCTAACCCTAACCCTAA	ACCCTAACCCTAACCCTAACCCTAACCCTAACCCTAACC-C-TA-ACCCTAAC-CCT-AA-CCCT-ACCCTAACCCTAACCCTAACCCTAACCCTAACCCTAACCCTAACCCTAACCCTAACCCTAACCCTA-CCCTAACCCTAACCCTAA	151	5212	Gallid	herpesvirus	2	strain	648a	hypothetical	protein	(MDV080)	and	hypothetical	protein	(MDV082)	genes,	complete	cds
A00125:307:H27MGDSXY:2:1343:3730:23109	EF526170.1	90.066	151	7	8	1	151	1854	1712	9.49e-44	189	gi|157284755|gb|EF526170.1|	102	136	136	8	90.07	1	-1	ACCCTAACCCTAACCCTAACCCTAACCCTAGCCCTTACCGCCTTTACAAAAAAGCCTCAAGCCCTAACCCTAACCCTAACCCTAACCCTAACCCTAACCCTAACCCTAACCCTAACCCTAACCCTAACCCTAACCCTAACCCTAACCCTAA	ACCCTAACCCTAACCCTAACCCTAACCCTAACCCTAACC-C-TA-ACCCTAAC-CCT-AA-CCCTAACCCT-ACCCTAACCCTAACCCTAACCCTAACCCTAACCCTAACCCTAACCCTAACCCTAACCCTAACCCTA-CCCTAACCCTAA	151	5212	Gallid	herpesvirus	2	strain	648a	hypothetical	protein	(MDV080)	and	hypothetical	protein	(MDV082)	genes,	complete	cds
A00125:307:H27MGDSXY:2:1343:3730:23109	EF526170.1	90.066	151	7	8	1	151	1860	1718	9.49e-44	189	gi|157284755|gb|EF526170.1|	102	136	136	8	90.07	1	-1	ACCCTAACCCTAACCCTAACCCTAACCCTAGCCCTTACCGCCTTTACAAAAAAGCCTCAAGCCCTAACCCTAACCCTAACCCTAACCCTAACCCTAACCCTAACCCTAACCCTAACCCTAACCCTAACCCTAACCCTAACCCTAACCCTAA	ACCCTAACCCTAACCCTAACCCTAACCCTAACCCTAACC-C-TA-ACCCTAAC-CCT-AA-CCCTAACCCTAACCCTA-CCCTAACCCTAACCCTAACCCTAACCCTAACCCTAACCCTAACCCTAACCCTAACCCTAACCCTA-CCCTAA	151	5212	Gallid	herpesvirus	2	strain	648a	hypothetical	protein	(MDV080)	and	hypothetical	protein	(MDV082)	genes,	complete	cds
A00125:307:H27MGDSXY:2:1343:3730:23109	EF526170.1	89.542	153	10	5	1	151	1836	1688	9.49e-44	189	gi|157284755|gb|EF526170.1|	102	137	137	6	89.54	1	-1	ACCCTAACCCTAACCCTAACCCTAACCCTAGCCCTTACCG--CCTTTACAAAAAAGCCTCAAGCCCTAACCCTAACCCTAACCCTAACCCTAACCCTAACCCTAACCCTAACCCTAACCCTAACCCTAACCCTAACCCTAACCCTAACCCTAA	ACCCTAACCCTAACCCTAACCCTAACCCTAACCCTAACCCTAACCCTACCCTAAC-CCT-AA-CCCTAACCCTAACCCTAACCCTAACCCTAACCCTAACCCTAACCCTAACCCTA-CCCTAACCCTAACCCTAACCCTAACCCTAACCCTAA	151	5212	Gallid	herpesvirus	2	strain	648a	hypothetical	protein	(MDV080)	and	hypothetical	protein	(MDV082)	genes,	complete	cds
A00125:307:H27MGDSXY:2:1343:3730:23109	EF526170.1	88.983	118	7	6	1	118	1724	1613	2.7e-29	141	gi|157284755|gb|EF526170.1|	76	105	105	6	88.98	1	-1	ACCCTAACCCTAACCCTAACCCTAACCCTAGCCCTTACCGCCTTTACAAAAAAGCCTCAAGCCCTAACCCTAACCCTAACCCTAACCCTAACCCTAACCCTAACCCTAACCCTAACCC	ACCCTAACCCTAACCCTAACCCTAACCCTAACCCTAACC-C-TA-ACCCTAAC-CCT-AA-CCCTAACCCTAACCCTAACCCTAACCCTAACCCTAACCCTAACCCTAACCCTAACCC	151	5212	Gallid	herpesvirus	2	strain	648a	hypothetical	protein	(MDV080)	and	hypothetical	protein	(MDV082)	genes,	complete	cds
A00125:307:H27MGDSXY:2:1343:3730:23109	EF526170.1	88.742	151	11	6	1	150	2037	1892	5.71e-41	180	gi|157284755|gb|EF526170.1|	97	134	134	6	88.74	1	-1	ACCCTAACCCTAACCCTAACCCTAACCCTAGCCCTTACCGCCTTTACAAAAAAGCCTCAAGCCCTAACCCTAACCCTAACCCTAACCCTAACCCTAACCCTAACCCTAACCCTAACCCTAACCCT-AACCCTAACCCTAACCCTAACCCTA	ACCCTAACCCTAACCCTAACCCTAACCCTAACCCTAACC-C-TA-ACCCTAAC-CCT-AACCCCTAACCCTAACCCTAACCCTAACCCTAACCCTAACCCTAACCCTAACCCTAACCCTAGGCATGAACCCTAACCCTAACCCTAACCCTA	151	5212	Gallid	herpesvirus	2	strain	648a	hypothetical	protein	(MDV080)	and	hypothetical	protein	(MDV082)	genes,	complete	cds
A00125:307:H27MGDSXY:2:1343:3730:23109	EF526170.1	88.393	112	7	6	1	112	1718	1613	5.83e-26	130	gi|157284755|gb|EF526170.1|	70	99	99	6	88.39	1	-1	ACCCTAACCCTAACCCTAACCCTAACCCTAGCCCTTACCGCCTTTACAAAAAAGCCTCAAGCCCTAACCCTAACCCTAACCCTAACCCTAACCCTAACCCTAACCCTAACCC	ACCCTAACCCTAACCCTAACCCTAACCCTAACCCTAACC-C-TA-ACCCTAAC-CCT-AA-CCCTAACCCTAACCCTAACCCTAACCCTAACCCTAACCCTAACCCTAACCC	151	5212	Gallid	herpesvirus	2	strain	648a	hypothetical	protein	(MDV080)	and	hypothetical	protein	(MDV082)	genes,	complete	cds
A00125:307:H27MGDSXY:2:1343:3730:23109	EF526170.1	88.276	145	11	6	1	144	2031	1892	1.24e-37	169	gi|157284755|gb|EF526170.1|	91	128	128	6	88.28	1	-1	ACCCTAACCCTAACCCTAACCCTAACCCTAGCCCTTACCGCCTTTACAAAAAAGCCTCAAGCCCTAACCCTAACCCTAACCCTAACCCTAACCCTAACCCTAACCCTAACCCTAACCCT-AACCCTAACCCTAACCCTAACCCTA	ACCCTAACCCTAACCCTAACCCTAACCCTAACCCTAACC-C-TA-ACCCTAACCCCT-AA-CCCTAACCCTAACCCTAACCCTAACCCTAACCCTAACCCTAACCCTAACCCTAGGCATGAACCCTAACCCTAACCCTAACCCTA	151	5212	Gallid	herpesvirus	2	strain	648a	hypothetical	protein	(MDV080)	and	hypothetical	protein	(MDV082)	genes,	complete	cds
A00125:307:H27MGDSXY:2:1343:3730:23109	EF526170.1	88.235	153	10	8	1	151	2043	1897	7.39e-40	176	gi|157284755|gb|EF526170.1|	95	135	135	8	88.24	1	-1	ACCCTAACCCTAACCCTAACCCTAACCCTAGCCCTTACCGCCTTTACAAAAAAGCCTCAAGCCCTAA-CCCTAACCCTAACCCTAACCCTAACCCTAACCCTAACCCTAACCCTAACCCTAACCCTAACCCT-AACCCTAACCCTAACCCTAA	ACCCTAACCCTAACCCTAACCCTAACCCTAACCCTAACC-C-TA-ACCCTAAC-CCT-AA-CCCTAACCCCTAACCCTAACCCTAACCCTAACCCTAACCCTAACCCTAACCCTAACCCTAACCCTAGGCATGAACCCTAACCCTAACCCTAA	151	5212	Gallid	herpesvirus	2	strain	648a	hypothetical	protein	(MDV080)	and	hypothetical	protein	(MDV082)	genes,	complete	cds
A00125:307:H27MGDSXY:2:1343:3730:23109	EF526170.1	88.235	153	10	8	1	151	2049	1903	7.39e-40	176	gi|157284755|gb|EF526170.1|	95	135	135	8	88.24	1	-1	ACCCTAACCCTAACCCTAACCCTAACCCTAGCCCTTACCGCCTTTACAAAAAAGCCTCAAGCCCTAACCCTAACCC-TAACCCTAACCCTAACCCTAACCCTAACCCTAACCCTAACCCTAACCCTAACCCTAACCCT-AACCCTAACCCTAA	ACCCTAACCCTAACCCTAACCCTAACCCTAACCCTAACC-C-TA-ACCCTAAC-CCT-AA-CCCTAACCCTAACCCCTAACCCTAACCCTAACCCTAACCCTAACCCTAACCCTAACCCTAACCCTAACCCTAGGCATGAACCCTAACCCTAA	151	5212	Gallid	herpesvirus	2	strain	648a	hypothetical	protein	(MDV080)	and	hypothetical	protein	(MDV082)	genes,	complete	cds
A00125:307:H27MGDSXY:2:1343:3730:23109	EF526170.1	88.235	153	10	8	1	151	2055	1909	7.39e-40	176	gi|157284755|gb|EF526170.1|	95	135	135	8	88.24	1	-1	ACCCTAACCCTAACCCTAACCCTAACCCTAGCCCTTACCGCCTTTACAAAAAAGCCTCAAGCCCTAACCCTAACCCTAACCC-TAACCCTAACCCTAACCCTAACCCTAACCCTAACCCTAACCCTAACCCTAACCCTAACCCT-AACCCTAA	ACCCTAACCCTAACCCTAACCCTAACCCTAACCCTAACC-C-TA-ACCCTAAC-CCT-AA-CCCTAACCCTAACCCTAACCCCTAACCCTAACCCTAACCCTAACCCTAACCCTAACCCTAACCCTAACCCTAACCCTAGGCATGAACCCTAA	151	5212	Gallid	herpesvirus	2	strain	648a	hypothetical	protein	(MDV080)	and	hypothetical	protein	(MDV082)	genes,	complete	cds
A00125:307:H27MGDSXY:2:1343:3730:23109	EF526170.1	88.158	152	12	6	1	151	1964	1818	7.39e-40	176	gi|157284755|gb|EF526170.1|	95	134	134	6	88.16	1	-1	ACCCTAACCCTAACCCTAACCCTAACCCTAGCCCTTACCGCCTTTACAAAAAAGCCTCAAGCCCTAACCCTAACCCTAACCCT-AACCCTAACCCTAACCCTAACCCTAACCCTAACCCTAACCCTAACCCTAACCCTAACCCTAACCCTAA	ACCCTAACCCTAACCCTAACCCTAACCCTAACCCTAACC-C-TAGGCATGAAC-CCT-AA-CCCTAACCCTAACCCTAGGCATGAACGCTAACCCTAACCCTAACCCTAACCCTAACCCTAACCCTAACCCTAACCCTAACCCTAACCCTAA	151	5212	Gallid	herpesvirus	2	strain	648a	hypothetical	protein	(MDV080)	and	hypothetical	protein	(MDV082)	genes,	complete	cds
A00125:307:H27MGDSXY:2:1343:3730:23109	EF526170.1	87.77	139	11	6	1	138	2025	1892	2.68e-34	158	gi|157284755|gb|EF526170.1|	85	122	122	6	87.77	1	-1	ACCCTAACCCTAACCCTAACCCTAACCCTAGCCCTTACCGCCTTTACAAAAAAGCCTCAAGCCCTAACCCTAACCCTAACCCTAACCCTAACCCTAACCCTAACCCTAACCCT-AACCCTAACCCTAACCCTAACCCTA	ACCCTAACCCTAACCCTAACCCTAACCCTAACCCTAACC-C-TA-ACCCCTAACCCT-AA-CCCTAACCCTAACCCTAACCCTAACCCTAACCCTAACCCTAACCCTAGGCATGAACCCTAACCCTAACCCTAACCCTA	151	5212	Gallid	herpesvirus	2	strain	648a	hypothetical	protein	(MDV080)	and	hypothetical	protein	(MDV082)	genes,	complete	cds
A00125:307:H27MGDSXY:2:1343:3730:23109	EF526170.1	87.736	106	7	6	1	106	1712	1613	1.26e-22	119	gi|157284755|gb|EF526170.1|	64	93	93	6	87.74	1	-1	ACCCTAACCCTAACCCTAACCCTAACCCTAGCCCTTACCGCCTTTACAAAAAAGCCTCAAGCCCTAACCCTAACCCTAACCCTAACCCTAACCCTAACCCTAACCC	ACCCTAACCCTAACCCTAACCCTAACCCTAACCCTAACC-C-TA-ACCCTAAC-CCT-AA-CCCTAACCCTAACCCTAACCCTAACCCTAACCCTAACCCTAACCC	151	5212	Gallid	herpesvirus	2	strain	648a	hypothetical	protein	(MDV080)	and	hypothetical	protein	(MDV082)	genes,	complete	cds
A00125:307:H27MGDSXY:2:1343:3730:23109	EF526170.1	87.5	152	13	6	1	151	1952	1806	3.44e-38	171	gi|157284755|gb|EF526170.1|	92	133	133	6	87.5	1	-1	ACCCTAACCCTAACCCTAACCCTAACCCTAGCCCTTACCGCCTTTACAAAAAAGCCTCAAGCCCTAACCCT-AACCCTAACCCTAACCCTAACCCTAACCCTAACCCTAACCCTAACCCTAACCCTAACCCTAACCCTAACCCTAACCCTAA	ACCCTAACCCTAACCCTAACCCTAACCCTAGGCATGAAC-CCTA-ACCCTAAC-CCT-AA-CCCTAGGCATGAACGCTAACCCTAACCCTAACCCTAACCCTAACCCTAACCCTAACCCTAACCCTAACCCTAACCCTAACCCTAACCCTAA	151	5212	Gallid	herpesvirus	2	strain	648a	hypothetical	protein	(MDV080)	and	hypothetical	protein	(MDV082)	genes,	complete	cds
A00125:307:H27MGDSXY:2:1343:3730:23109	EF526170.1	87.5	152	13	6	1	151	1958	1812	3.44e-38	171	gi|157284755|gb|EF526170.1|	92	133	133	6	87.5	1	-1	ACCCTAACCCTAACCCTAACCCTAACCCTAGCCCTTACCGCCTTTACAAAAAAGCCTCAAGCCCTAACCCTAACCCT-AACCCTAACCCTAACCCTAACCCTAACCCTAACCCTAACCCTAACCCTAACCCTAACCCTAACCCTAACCCTAA	ACCCTAACCCTAACCCTAACCCTAACCCTAACCCT-AG-GCATGAACCCTAAC-CCT-AA-CCCTAACCCTAGGCATGAACGCTAACCCTAACCCTAACCCTAACCCTAACCCTAACCCTAACCCTAACCCTAACCCTAACCCTAACCCTAA	151	5212	Gallid	herpesvirus	2	strain	648a	hypothetical	protein	(MDV080)	and	hypothetical	protein	(MDV082)	genes,	complete	cds
A00125:307:H27MGDSXY:2:1343:3730:23109	EF526170.1	87.5	152	13	6	1	151	1970	1824	3.44e-38	171	gi|157284755|gb|EF526170.1|	92	133	133	6	87.5	1	-1	ACCCTAACCCTAACCCTAACCCTAACCCTAGCCCTTACCGCCTTTACAAAAAAGCCTCAAGCCCTAACCCTAACCCTAACCCTAACCCT-AACCCTAACCCTAACCCTAACCCTAACCCTAACCCTAACCCTAACCCTAACCCTAACCCTAA	ACCCTAACCCTAACCCTAACCCTAACCCTAACCCTAACC-C-TA-ACCCTAG-GCATGAA-CCCTAACCCTAACCCTAACCCTAGGCATGAACGCTAACCCTAACCCTAACCCTAACCCTAACCCTAACCCTAACCCTAACCCTAACCCTAA	151	5212	Gallid	herpesvirus	2	strain	648a	hypothetical	protein	(MDV080)	and	hypothetical	protein	(MDV082)	genes,	complete	cds
A00125:307:H27MGDSXY:2:1343:3730:23109	EF526170.1	87	100	7	6	1	100	1706	1613	2.73e-19	108	gi|157284755|gb|EF526170.1|	58	87	87	6	87	1	-1	ACCCTAACCCTAACCCTAACCCTAACCCTAGCCCTTACCGCCTTTACAAAAAAGCCTCAAGCCCTAACCCTAACCCTAACCCTAACCCTAACCCTAACCC	ACCCTAACCCTAACCCTAACCCTAACCCTAACCCTAACC-C-TA-ACCCTAAC-CCT-AA-CCCTAACCCTAACCCTAACCCTAACCCTAACCCTAACCC	151	5212	Gallid	herpesvirus	2	strain	648a	hypothetical	protein	(MDV080)	and	hypothetical	protein	(MDV082)	genes,	complete	cds
A00125:307:H27MGDSXY:2:1343:3730:23109	EF526170.1	86.275	153	14	7	1	151	2019	1872	7.44e-35	159	gi|157284755|gb|EF526170.1|	86	132	132	7	86.27	1	-1	ACCCTAACCCTAACCCTAACCCTAACCCTAGCCCTTACCGCCTTTACAAAAAAGCCTCAAGCCCTAACCCTAACCCTAACCCTAACCCTAACCCTAACCCTAACCCT-AACCCTAACCCTAACCCTAACCCTAACCCT-AACCCTAACCCTAA	ACCCTAACCCTAACCCTAACCCTAACCCTAACCCTAACC-CC-TAAC-CCTAACCCT-AA-CCCTAACCCTAACCCTAACCCTAACCCTAACCCTAACCCTAGGCATGAACCCTAACCCTAACCCTAACCCTAGGCATGAACGCTAACCCTAA	151	5212	Gallid	herpesvirus	2	strain	648a	hypothetical	protein	(MDV080)	and	hypothetical	protein	(MDV082)	genes,	complete	cds
A00125:307:H27MGDSXY:2:1343:3730:23109	EF526170.1	86.17	94	7	6	1	94	1700	1613	5.92e-16	97.1	gi|157284755|gb|EF526170.1|	52	81	81	6	86.17	1	-1	ACCCTAACCCTAACCCTAACCCTAACCCTAGCCCTTACCGCCTTTACAAAAAAGCCTCAAGCCCTAACCCTAACCCTAACCCTAACCCTAACCC	ACCCTAACCCTAACCCTAACCCTAACCCTAACCCTAACC-C-TA-ACCCTAAC-CCT-AA-CCCTAACCCTAACCCTAACCCTAACCCTAACCC	151	5212	Gallid	herpesvirus	2	strain	648a	hypothetical	protein	(MDV080)	and	hypothetical	protein	(MDV082)	genes,	complete	cds
A00125:307:H27MGDSXY:2:1343:3730:23109	EF526170.1	85.621	153	15	7	1	151	2013	1866	3.46e-33	154	gi|157284755|gb|EF526170.1|	83	131	131	7	85.62	1	-1	ACCCTAACCCTAACCCTAACCCTAACCCTAGCCCTTACCGCCTTTACAAAAAAGCCTCAAGCCCTAACCCTAACCCTAACCCTAACCCTAACCCTAACCCT-AACCCTAACCCTAACCCTAACCCTAACCCT-AACCCTAACCCTAACCCTAA	ACCCTAACCCTAACCCTAACCCTAACCCTAACCCCTAAC-CC-TAAC-CCTAACCCT-AA-CCCTAACCCTAACCCTAACCCTAACCCTAACCCTAGGCATGAACCCTAACCCTAACCCTAACCCTAGGCATGAACGCTAACCCTAACCCTAA	151	5212	Gallid	herpesvirus	2	strain	648a	hypothetical	protein	(MDV080)	and	hypothetical	protein	(MDV082)	genes,	complete	cds
A00125:307:H27MGDSXY:2:1343:3730:23109	EF526170.1	85.227	88	7	6	1	88	1694	1613	1.28e-12	86.1	gi|157284755|gb|EF526170.1|	46	75	75	6	85.23	1	-1	ACCCTAACCCTAACCCTAACCCTAACCCTAGCCCTTACCGCCTTTACAAAAAAGCCTCAAGCCCTAACCCTAACCCTAACCCTAACCC	ACCCTAACCCTAACCCTAACCCTAACCCTAACCCTAACC-C-TA-ACCCTAAC-CCT-AA-CCCTAACCCTAACCCTAACCCTAACCC	151	5212	Gallid	herpesvirus	2	strain	648a	hypothetical	protein	(MDV080)	and	hypothetical	protein	(MDV082)	genes,	complete	cds
A00125:307:H27MGDSXY:2:1343:3730:23109	EF526170.1	84.146	82	7	6	1	82	1688	1613	2.77e-09	75	gi|157284755|gb|EF526170.1|	40	69	69	6	84.15	1	-1	ACCCTAACCCTAACCCTAACCCTAACCCTAGCCCTTACCGCCTTTACAAAAAAGCCTCAAGCCCTAACCCTAACCCTAACCC	ACCCTAACCCTAACCCTAACCCTAACCCTAACCCTAACC-C-TA-ACCCTAAC-CCT-AA-CCCTAACCCTAACCCTAACCC	151	5212	Gallid	herpesvirus	2	strain	648a	hypothetical	protein	(MDV080)	and	hypothetical	protein	(MDV082)	genes,	complete	cds
A00125:307:H27MGDSXY:2:1343:3730:23109	EF526170.1	82.895	76	7	6	1	76	1682	1613	6e-06	63.9	gi|157284755|gb|EF526170.1|	34	63	63	6	82.89	1	-1	ACCCTAACCCTAACCCTAACCCTAACCCTAGCCCTTACCGCCTTTACAAAAAAGCCTCAAGCCCTAACCCTAACCC	ACCCTAACCCTAACCCTAACCCTAACCCTAACCCTAACC-C-TA-ACCCTAAC-CCT-AA-CCCTAACCCTAACCC	151	5212	Gallid	herpesvirus	2	strain	648a	hypothetical	protein	(MDV080)	and	hypothetical	protein	(MDV082)	genes,	complete	cds
A00125:307:H27MGDSXY:2:1343:3730:23109	EF526171.1	97.059	34	1	0	1	34	1346	1313	0.000279	58.4	gi|157284758|gb|EF526171.1|	31	33	33	0	97.06	1	-1	ACCCTAACCCTAACCCTAACCCTAACCCTAGCCC	ACCCTAACCCTAACCCTAACCCTAACCCTAACCC	151	4955	Gallid	herpesvirus	2	strain	686	hypothetical	protein	(MDV080)	and	hypothetical	protein	(MDV082)	genes,	complete	cds
A00125:307:H27MGDSXY:2:1343:3730:23109	EF526171.1	97.059	34	1	0	1	34	1646	1613	0.000279	58.4	gi|157284758|gb|EF526171.1|	31	33	33	0	97.06	1	-1	ACCCTAACCCTAACCCTAACCCTAACCCTAGCCC	ACCCTAACCCTAACCCTAACCCTAACCCTAACCC	151	4955	Gallid	herpesvirus	2	strain	686	hypothetical	protein	(MDV080)	and	hypothetical	protein	(MDV082)	genes,	complete	cds
A00125:307:H27MGDSXY:2:1343:3730:23109	EF526171.1	94.872	39	2	0	1	39	1658	1620	2.16e-05	62.1	gi|157284758|gb|EF526171.1|	33	37	37	0	94.87	1	-1	ACCCTAACCCTAACCCTAACCCTAACCCTAGCCCTTACC	ACCCTAACCCTAACCCTAACCCTAACCCTAACCCTAACC	151	4955	Gallid	herpesvirus	2	strain	686	hypothetical	protein	(MDV080)	and	hypothetical	protein	(MDV082)	genes,	complete	cds
A00125:307:H27MGDSXY:2:1343:3730:23109	EF526171.1	94.872	39	2	0	1	39	1664	1626	2.16e-05	62.1	gi|157284758|gb|EF526171.1|	33	37	37	0	94.87	1	-1	ACCCTAACCCTAACCCTAACCCTAACCCTAGCCCTTACC	ACCCTAACCCTAACCCTAACCCTAACCCTAACCCTAACC	151	4955	Gallid	herpesvirus	2	strain	686	hypothetical	protein	(MDV080)	and	hypothetical	protein	(MDV082)	genes,	complete	cds
A00125:307:H27MGDSXY:2:1343:3730:23109	EF526171.1	94.872	39	2	0	1	39	1670	1632	2.16e-05	62.1	gi|157284758|gb|EF526171.1|	33	37	37	0	94.87	1	-1	ACCCTAACCCTAACCCTAACCCTAACCCTAGCCCTTACC	ACCCTAACCCTAACCCTAACCCTAACCCTAACCCTAACC	151	4955	Gallid	herpesvirus	2	strain	686	hypothetical	protein	(MDV080)	and	hypothetical	protein	(MDV082)	genes,	complete	cds
A00125:307:H27MGDSXY:2:1343:3730:23109	EF526171.1	94.872	39	2	0	1	39	1676	1638	2.16e-05	62.1	gi|157284758|gb|EF526171.1|	33	37	37	0	94.87	1	-1	ACCCTAACCCTAACCCTAACCCTAACCCTAGCCCTTACC	ACCCTAACCCTAACCCTAACCCTAACCCTAACCCTAACC	151	4955	Gallid	herpesvirus	2	strain	686	hypothetical	protein	(MDV080)	and	hypothetical	protein	(MDV082)	genes,	complete	cds
A00125:307:H27MGDSXY:2:1343:3730:23109	EF526171.1	92.857	42	3	0	1	42	1352	1311	2.16e-05	62.1	gi|157284758|gb|EF526171.1|	33	39	39	0	92.86	1	-1	ACCCTAACCCTAACCCTAACCCTAACCCTAGCCCTTACCGCC	ACCCTAACCCTAACCCTAACCCTAACCCTAACCCTAACCCCC	151	4955	Gallid	herpesvirus	2	strain	686	hypothetical	protein	(MDV080)	and	hypothetical	protein	(MDV082)	genes,	complete	cds
A00125:307:H27MGDSXY:2:1343:3730:23109	EF526171.1	92.857	42	3	0	1	42	1652	1611	2.16e-05	62.1	gi|157284758|gb|EF526171.1|	33	39	39	0	92.86	1	-1	ACCCTAACCCTAACCCTAACCCTAACCCTAGCCCTTACCGCC	ACCCTAACCCTAACCCTAACCCTAACCCTAACCCTAACCCCC	151	4955	Gallid	herpesvirus	2	strain	686	hypothetical	protein	(MDV080)	and	hypothetical	protein	(MDV082)	genes,	complete	cds
A00125:307:H27MGDSXY:2:1343:3730:23109	EF526171.1	91.447	152	7	6	1	151	2027	1881	3.39e-48	204	gi|157284758|gb|EF526171.1|	110	139	139	6	91.45	1	-1	ACCCTAACCCTAACCCTAACCCTAACCCTAGCCCTTACCGCCTTTACAAAAAAGCCTCAAGCCCTAACCCTAACCCTAACCCTAACCCTAACCCTAACCCTAACCCTAACCCTAACCCTAACCCTAACCC-TAACCCTAACCCTAACCCTAA	ACCCTAACCCTAACCCTAACCCTAACCCTAACCCTAACC-CC-TAAC-CCTAACCCT-AA-CCCTAACCCTAACCCTAACCCTAACCCTAACCCTAACCCTAACCCTAACCCTAACCCTAACCCTAACCCCTAACCCTAACCCTAACCCTAA	151	4955	Gallid	herpesvirus	2	strain	686	hypothetical	protein	(MDV080)	and	hypothetical	protein	(MDV082)	genes,	complete	cds
A00125:307:H27MGDSXY:2:1343:3730:23109	EF526171.1	91.391	151	7	6	1	151	2135	1991	1.22e-47	202	gi|157284758|gb|EF526171.1|	109	138	138	6	91.39	1	-1	ACCCTAACCCTAACCCTAACCCTAACCCTAGCCCTTACCGCCTTTACAAAAAAGCCTCAAGCCCTAACCCTAACCCTAACCCTAACCCTAACCCTAACCCTAACCCTAACCCTAACCCTAACCCTAACCCTAACCCTAACCCTAACCCTAA	ACCCTAACCCTAACCCTAACCCTAACCCTAACCCTAACC-C-TA-ACCCTAAC-CCT-AA-CCCTAACCCTAACCCTAACCCTAACCCTAACCCTAACCCTAACCCTAACCCTAACCCTAACCCTAACCCTAACCCTAACCCTAACCCTAA	151	4955	Gallid	herpesvirus	2	strain	686	hypothetical	protein	(MDV080)	and	hypothetical	protein	(MDV082)	genes,	complete	cds
A00125:307:H27MGDSXY:2:1343:3730:23109	EF526171.1	91.391	151	7	6	1	151	2141	1997	1.22e-47	202	gi|157284758|gb|EF526171.1|	109	138	138	6	91.39	1	-1	ACCCTAACCCTAACCCTAACCCTAACCCTAGCCCTTACCGCCTTTACAAAAAAGCCTCAAGCCCTAACCCTAACCCTAACCCTAACCCTAACCCTAACCCTAACCCTAACCCTAACCCTAACCCTAACCCTAACCCTAACCCTAACCCTAA	ACCCTAACCCTAACCCTAACCCTAACCCTAACCCTAACC-C-TA-ACCCTAAC-CCT-AA-CCCTAACCCTAACCCTAACCCTAACCCTAACCCTAACCCTAACCCTAACCCTAACCCTAACCCTAACCCTAACCCTAACCCTAACCCTAA	151	4955	Gallid	herpesvirus	2	strain	686	hypothetical	protein	(MDV080)	and	hypothetical	protein	(MDV082)	genes,	complete	cds
A00125:307:H27MGDSXY:2:1343:3730:23109	EF526171.1	91.391	151	7	6	1	151	2147	2003	1.22e-47	202	gi|157284758|gb|EF526171.1|	109	138	138	6	91.39	1	-1	ACCCTAACCCTAACCCTAACCCTAACCCTAGCCCTTACCGCCTTTACAAAAAAGCCTCAAGCCCTAACCCTAACCCTAACCCTAACCCTAACCCTAACCCTAACCCTAACCCTAACCCTAACCCTAACCCTAACCCTAACCCTAACCCTAA	ACCCTAACCCTAACCCTAACCCTAACCCTAACCCTAACC-C-TA-ACCCTAAC-CCT-AA-CCCTAACCCTAACCCTAACCCTAACCCTAACCCTAACCCTAACCCTAACCCTAACCCTAACCCTAACCCTAACCCTAACCCTAACCCTAA	151	4955	Gallid	herpesvirus	2	strain	686	hypothetical	protein	(MDV080)	and	hypothetical	protein	(MDV082)	genes,	complete	cds
A00125:307:H27MGDSXY:2:1343:3730:23109	EF526171.1	91.391	151	7	6	1	151	2153	2009	1.22e-47	202	gi|157284758|gb|EF526171.1|	109	138	138	6	91.39	1	-1	ACCCTAACCCTAACCCTAACCCTAACCCTAGCCCTTACCGCCTTTACAAAAAAGCCTCAAGCCCTAACCCTAACCCTAACCCTAACCCTAACCCTAACCCTAACCCTAACCCTAACCCTAACCCTAACCCTAACCCTAACCCTAACCCTAA	ACCCTAACCCTAACCCTAACCCTAACCCTAACCCTAACC-C-TA-ACCCTAAC-CCT-AA-CCCTAACCCTAACCCTAACCCTAACCCTAACCCTAACCCTAACCCTAACCCTAACCCTAACCCTAACCCTAACCCTAACCCTAACCCTAA	151	4955	Gallid	herpesvirus	2	strain	686	hypothetical	protein	(MDV080)	and	hypothetical	protein	(MDV082)	genes,	complete	cds
A00125:307:H27MGDSXY:2:1343:3730:23109	EF526171.1	91.391	151	7	6	1	151	2159	2015	1.22e-47	202	gi|157284758|gb|EF526171.1|	109	138	138	6	91.39	1	-1	ACCCTAACCCTAACCCTAACCCTAACCCTAGCCCTTACCGCCTTTACAAAAAAGCCTCAAGCCCTAACCCTAACCCTAACCCTAACCCTAACCCTAACCCTAACCCTAACCCTAACCCTAACCCTAACCCTAACCCTAACCCTAACCCTAA	ACCCTAACCCTAACCCTAACCCTAACCCTAACCCTAACC-C-TA-ACCCTAAC-CCT-AA-CCCTAACCCTAACCCTAACCCTAACCCTAACCCTAACCCTAACCCTAACCCTAACCCTAACCCTAACCCTAACCCTAACCCTAACCCTAA	151	4955	Gallid	herpesvirus	2	strain	686	hypothetical	protein	(MDV080)	and	hypothetical	protein	(MDV082)	genes,	complete	cds
A00125:307:H27MGDSXY:2:1343:3730:23109	EF526171.1	91.391	151	6	6	1	151	1759	1616	4.38e-47	200	gi|157284758|gb|EF526171.1|	108	138	138	7	91.39	1	-1	ACCCTAACCCTAACCCTAACCCTAACCCTAGCCCTTACCGCCTTTACAAAAAAGCCTCAAGCCCTAACCCTAACCCTAACCCTAACCCTAACCCTAACCCTAACCCTAACCCTAACCCTAACCCTAACCCTAACCCTAACCCTAACCCTAA	ACCCTAACCCTAACCCTAACCCTAACCCTAACCCTAACC-C-T--ACCCTAAC-CCT-AA-CCCTAACCCTAACCCTAACCCTAACCCTAACCCTAACCCTAACCCTAACCCTAACCCTAACCCTAACCCTAACCCTAACCCTAACCCTAA	151	4955	Gallid	herpesvirus	2	strain	686	hypothetical	protein	(MDV080)	and	hypothetical	protein	(MDV082)	genes,	complete	cds
A00125:307:H27MGDSXY:2:1343:3730:23109	EF526171.1	91.216	148	6	7	1	148	1753	1613	2.04e-45	195	gi|157284758|gb|EF526171.1|	105	135	135	7	91.22	1	-1	ACCCTAACCCTAACCCTAACCCTAACCCTAGCCCTTACCGCCTTTACAAAAAAGCCTCAAGCCCTAACCCTAACCCTAACCCTAACCCTAACCCTAACCCTAACCCTAACCCTAACCCTAACCCTAACCCTAACCCTAACCCTAACCC	ACCCTAACCCTAACCCTAACCCTAACCCTAACCCT-ACC-C-TA-ACCCTAAC-CCT-AA-CCCTAACCCTAACCCTAACCCTAACCCTAACCCTAACCCTAACCCTAACCCTAACCCTAACCCTAACCCTAACCCTAACCCTAACCC	151	4955	Gallid	herpesvirus	2	strain	686	hypothetical	protein	(MDV080)	and	hypothetical	protein	(MDV082)	genes,	complete	cds
A00125:307:H27MGDSXY:2:1343:3730:23109	EF526171.1	90.845	142	6	7	1	142	1747	1613	4.42e-42	183	gi|157284758|gb|EF526171.1|	99	129	129	7	90.85	1	-1	ACCCTAACCCTAACCCTAACCCTAACCCTAGCCCTTACCGCCTTTACAAAAAAGCCTCAAGCCCTAACCCTAACCCTAACCCTAACCCTAACCCTAACCCTAACCCTAACCCTAACCCTAACCCTAACCCTAACCCTAACCC	ACCCTAACCCTAACCCTAACCCTAACCCTA-CCCTAACC-C-TA-ACCCTAAC-CCT-AA-CCCTAACCCTAACCCTAACCCTAACCCTAACCCTAACCCTAACCCTAACCCTAACCCTAACCCTAACCCTAACCCTAACCC	151	4955	Gallid	herpesvirus	2	strain	686	hypothetical	protein	(MDV080)	and	hypothetical	protein	(MDV082)	genes,	complete	cds
A00125:307:H27MGDSXY:2:1343:3730:23109	EF526171.1	90.789	152	8	6	1	151	2021	1875	1.58e-46	198	gi|157284758|gb|EF526171.1|	107	138	138	6	90.79	1	-1	ACCCTAACCCTAACCCTAACCCTAACCCTAGCCCTTACCGCCTTTACAAAAAAGCCTCAAGCCCTAACCCTAACCCTAACCCTAACCCTAACCCTAACCCTAACCCTAACCCTAACCCTAACCC-TAACCCTAACCCTAACCCTAACCCTAA	ACCCTAACCCTAACCCTAACCCTAACCCTAACCCCTAAC-CC-TAAC-CCTAACCCT-AA-CCCTAACCCTAACCCTAACCCTAACCCTAACCCTAACCCTAACCCTAACCCTAACCCTAACCCCTAACCCTAACCCTAACCCTAACCCTAA	151	4955	Gallid	herpesvirus	2	strain	686	hypothetical	protein	(MDV080)	and	hypothetical	protein	(MDV082)	genes,	complete	cds
A00125:307:H27MGDSXY:2:1343:3730:23109	EF526171.1	90.789	152	8	6	1	151	2033	1887	1.58e-46	198	gi|157284758|gb|EF526171.1|	107	138	138	6	90.79	1	-1	ACCCTAACCCTAACCCTAACCCTAACCCTAGCCCTTACCGCCTTTACAAAAAAGCCTCAAGCCCTAACCCTAACCCTAACCCTAACCCTAACCCTAACCCTAACCCTAACCCTAACCCTAACCCTAACCCTAACCC-TAACCCTAACCCTAA	ACCCTAACCCTAACCCTAACCCTAACCCTAACCCTAACC-C-TA-ACCCCTAACCCT-AA-CCCTAACCCTAACCCTAACCCTAACCCTAACCCTAACCCTAACCCTAACCCTAACCCTAACCCTAACCCTAACCCCTAACCCTAACCCTAA	151	4955	Gallid	herpesvirus	2	strain	686	hypothetical	protein	(MDV080)	and	hypothetical	protein	(MDV082)	genes,	complete	cds
A00125:307:H27MGDSXY:2:1343:3730:23109	EF526171.1	90.789	152	8	6	1	151	2039	1893	1.58e-46	198	gi|157284758|gb|EF526171.1|	107	138	138	6	90.79	1	-1	ACCCTAACCCTAACCCTAACCCTAACCCTAGCCCTTACCGCCTTTACAAAAAAGCCTCAAGCCCTAACCCTAACCCTAACCCTAACCCTAACCCTAACCCTAACCCTAACCCTAACCCTAACCCTAACCCTAACCCTAACCC-TAACCCTAA	ACCCTAACCCTAACCCTAACCCTAACCCTAACCCTAACC-C-TA-ACCCTAACCCCT-AA-CCCTAACCCTAACCCTAACCCTAACCCTAACCCTAACCCTAACCCTAACCCTAACCCTAACCCTAACCCTAACCCTAACCCCTAACCCTAA	151	4955	Gallid	herpesvirus	2	strain	686	hypothetical	protein	(MDV080)	and	hypothetical	protein	(MDV082)	genes,	complete	cds
A00125:307:H27MGDSXY:2:1343:3730:23109	EF526171.1	90.789	152	8	6	1	151	2045	1899	1.58e-46	198	gi|157284758|gb|EF526171.1|	107	138	138	6	90.79	1	-1	ACCCTAACCCTAACCCTAACCCTAACCCTAGCCCTTACCGCCTTTACAAAAAAGCCTCAAGCCCTAACCCTAACCCTAACCCTAACCCTAACCCTAACCCTAACCCTAACCCTAACCCTAACCCTAACCCTAACCCTAACCCTAACCC-TAA	ACCCTAACCCTAACCCTAACCCTAACCCTAACCCTAACC-C-TA-ACCCTAAC-CCT-AACCCCTAACCCTAACCCTAACCCTAACCCTAACCCTAACCCTAACCCTAACCCTAACCCTAACCCTAACCCTAACCCTAACCCTAACCCCTAA	151	4955	Gallid	herpesvirus	2	strain	686	hypothetical	protein	(MDV080)	and	hypothetical	protein	(MDV082)	genes,	complete	cds
A00125:307:H27MGDSXY:2:1343:3730:23109	EF526171.1	90.789	152	7	7	1	151	2051	1906	5.67e-46	196	gi|157284758|gb|EF526171.1|	106	138	138	7	90.79	1	-1	ACCCTAACCCTAACCCTAACCCTAACCCTAGCCCTTACCGCCTTTACAAAAAAGCCTCAAGCCCTAA-CCCTAACCCTAACCCTAACCCTAACCCTAACCCTAACCCTAACCCTAACCCTAACCCTAACCCTAACCCTAACCCTAACCCTAA	ACCCTAACCCTAACCCTAACCCTAACCCTAACCCTAACC-C-TA-ACCCTAAC-CCT-AA-CCCTAACCCCTAACCCTAACCCTAACCCTAACCCTAACCCTAACCCTAACCCTAACCCTAACCCTAACCCTAACCCTAACCCTAACCCTAA	151	4955	Gallid	herpesvirus	2	strain	686	hypothetical	protein	(MDV080)	and	hypothetical	protein	(MDV082)	genes,	complete	cds
A00125:307:H27MGDSXY:2:1343:3730:23109	EF526171.1	90.789	152	7	7	1	151	2057	1912	5.67e-46	196	gi|157284758|gb|EF526171.1|	106	138	138	7	90.79	1	-1	ACCCTAACCCTAACCCTAACCCTAACCCTAGCCCTTACCGCCTTTACAAAAAAGCCTCAAGCCCTAACCCTAACCC-TAACCCTAACCCTAACCCTAACCCTAACCCTAACCCTAACCCTAACCCTAACCCTAACCCTAACCCTAACCCTAA	ACCCTAACCCTAACCCTAACCCTAACCCTAACCCTAACC-C-TA-ACCCTAAC-CCT-AA-CCCTAACCCTAACCCCTAACCCTAACCCTAACCCTAACCCTAACCCTAACCCTAACCCTAACCCTAACCCTAACCCTAACCCTAACCCTAA	151	4955	Gallid	herpesvirus	2	strain	686	hypothetical	protein	(MDV080)	and	hypothetical	protein	(MDV082)	genes,	complete	cds
A00125:307:H27MGDSXY:2:1343:3730:23109	EF526171.1	90.789	152	7	7	1	151	2063	1918	5.67e-46	196	gi|157284758|gb|EF526171.1|	106	138	138	7	90.79	1	-1	ACCCTAACCCTAACCCTAACCCTAACCCTAGCCCTTACCGCCTTTACAAAAAAGCCTCAAGCCCTAACCCTAACCCTAACCC-TAACCCTAACCCTAACCCTAACCCTAACCCTAACCCTAACCCTAACCCTAACCCTAACCCTAACCCTAA	ACCCTAACCCTAACCCTAACCCTAACCCTAACCCTAACC-C-TA-ACCCTAAC-CCT-AA-CCCTAACCCTAACCCTAACCCCTAACCCTAACCCTAACCCTAACCCTAACCCTAACCCTAACCCTAACCCTAACCCTAACCCTAACCCTAA	151	4955	Gallid	herpesvirus	2	strain	686	hypothetical	protein	(MDV080)	and	hypothetical	protein	(MDV082)	genes,	complete	cds
A00125:307:H27MGDSXY:2:1343:3730:23109	EF526171.1	90.789	152	7	7	1	151	2069	1924	5.67e-46	196	gi|157284758|gb|EF526171.1|	106	138	138	7	90.79	1	-1	ACCCTAACCCTAACCCTAACCCTAACCCTAGCCCTTACCGCCTTTACAAAAAAGCCTCAAGCCCTAACCCTAACCCTAACCCTAACCC-TAACCCTAACCCTAACCCTAACCCTAACCCTAACCCTAACCCTAACCCTAACCCTAACCCTAA	ACCCTAACCCTAACCCTAACCCTAACCCTAACCCTAACC-C-TA-ACCCTAAC-CCT-AA-CCCTAACCCTAACCCTAACCCTAACCCCTAACCCTAACCCTAACCCTAACCCTAACCCTAACCCTAACCCTAACCCTAACCCTAACCCTAA	151	4955	Gallid	herpesvirus	2	strain	686	hypothetical	protein	(MDV080)	and	hypothetical	protein	(MDV082)	genes,	complete	cds
A00125:307:H27MGDSXY:2:1343:3730:23109	EF526171.1	90.789	152	7	7	1	151	2075	1930	5.67e-46	196	gi|157284758|gb|EF526171.1|	106	138	138	7	90.79	1	-1	ACCCTAACCCTAACCCTAACCCTAACCCTAGCCCTTACCGCCTTTACAAAAAAGCCTCAAGCCCTAACCCTAACCCTAACCCTAACCCTAACCC-TAACCCTAACCCTAACCCTAACCCTAACCCTAACCCTAACCCTAACCCTAACCCTAA	ACCCTAACCCTAACCCTAACCCTAACCCTAACCCTAACC-C-TA-ACCCTAAC-CCT-AA-CCCTAACCCTAACCCTAACCCTAACCCTAACCCCTAACCCTAACCCTAACCCTAACCCTAACCCTAACCCTAACCCTAACCCTAACCCTAA	151	4955	Gallid	herpesvirus	2	strain	686	hypothetical	protein	(MDV080)	and	hypothetical	protein	(MDV082)	genes,	complete	cds
A00125:307:H27MGDSXY:2:1343:3730:23109	EF526171.1	90.789	152	7	7	1	151	2081	1936	5.67e-46	196	gi|157284758|gb|EF526171.1|	106	138	138	7	90.79	1	-1	ACCCTAACCCTAACCCTAACCCTAACCCTAGCCCTTACCGCCTTTACAAAAAAGCCTCAAGCCCTAACCCTAACCCTAACCCTAACCCTAACCCTAACCC-TAACCCTAACCCTAACCCTAACCCTAACCCTAACCCTAACCCTAACCCTAA	ACCCTAACCCTAACCCTAACCCTAACCCTAACCCTAACC-C-TA-ACCCTAAC-CCT-AA-CCCTAACCCTAACCCTAACCCTAACCCTAACCCTAACCCCTAACCCTAACCCTAACCCTAACCCTAACCCTAACCCTAACCCTAACCCTAA	151	4955	Gallid	herpesvirus	2	strain	686	hypothetical	protein	(MDV080)	and	hypothetical	protein	(MDV082)	genes,	complete	cds
A00125:307:H27MGDSXY:2:1343:3730:23109	EF526171.1	90.789	152	7	7	1	151	2087	1942	5.67e-46	196	gi|157284758|gb|EF526171.1|	106	138	138	7	90.79	1	-1	ACCCTAACCCTAACCCTAACCCTAACCCTAGCCCTTACCGCCTTTACAAAAAAGCCTCAAGCCCTAACCCTAACCCTAACCCTAACCCTAACCCTAACCCTAACCC-TAACCCTAACCCTAACCCTAACCCTAACCCTAACCCTAACCCTAA	ACCCTAACCCTAACCCTAACCCTAACCCTAACCCTAACC-C-TA-ACCCTAAC-CCT-AA-CCCTAACCCTAACCCTAACCCTAACCCTAACCCTAACCCTAACCCCTAACCCTAACCCTAACCCTAACCCTAACCCTAACCCTAACCCTAA	151	4955	Gallid	herpesvirus	2	strain	686	hypothetical	protein	(MDV080)	and	hypothetical	protein	(MDV082)	genes,	complete	cds
A00125:307:H27MGDSXY:2:1343:3730:23109	EF526171.1	90.789	152	7	7	1	151	2093	1948	5.67e-46	196	gi|157284758|gb|EF526171.1|	106	138	138	7	90.79	1	-1	ACCCTAACCCTAACCCTAACCCTAACCCTAGCCCTTACCGCCTTTACAAAAAAGCCTCAAGCCCTAACCCTAACCCTAACCCTAACCCTAACCCTAACCCTAACCCTAACCC-TAACCCTAACCCTAACCCTAACCCTAACCCTAACCCTAA	ACCCTAACCCTAACCCTAACCCTAACCCTAACCCTAACC-C-TA-ACCCTAAC-CCT-AA-CCCTAACCCTAACCCTAACCCTAACCCTAACCCTAACCCTAACCCTAACCCCTAACCCTAACCCTAACCCTAACCCTAACCCTAACCCTAA	151	4955	Gallid	herpesvirus	2	strain	686	hypothetical	protein	(MDV080)	and	hypothetical	protein	(MDV082)	genes,	complete	cds
A00125:307:H27MGDSXY:2:1343:3730:23109	EF526171.1	90.789	152	7	7	1	151	2099	1954	5.67e-46	196	gi|157284758|gb|EF526171.1|	106	138	138	7	90.79	1	-1	ACCCTAACCCTAACCCTAACCCTAACCCTAGCCCTTACCGCCTTTACAAAAAAGCCTCAAGCCCTAACCCTAACCCTAACCCTAACCCTAACCCTAACCCTAACCCTAACCCTAACCC-TAACCCTAACCCTAACCCTAACCCTAACCCTAA	ACCCTAACCCTAACCCTAACCCTAACCCTAACCCTAACC-C-TA-ACCCTAAC-CCT-AA-CCCTAACCCTAACCCTAACCCTAACCCTAACCCTAACCCTAACCCTAACCCTAACCCCTAACCCTAACCCTAACCCTAACCCTAACCCTAA	151	4955	Gallid	herpesvirus	2	strain	686	hypothetical	protein	(MDV080)	and	hypothetical	protein	(MDV082)	genes,	complete	cds
A00125:307:H27MGDSXY:2:1343:3730:23109	EF526171.1	90.789	152	7	7	1	151	2105	1960	5.67e-46	196	gi|157284758|gb|EF526171.1|	106	138	138	7	90.79	1	-1	ACCCTAACCCTAACCCTAACCCTAACCCTAGCCCTTACCGCCTTTACAAAAAAGCCTCAAGCCCTAACCCTAACCCTAACCCTAACCCTAACCCTAACCCTAACCCTAACCCTAACCCTAACCC-TAACCCTAACCCTAACCCTAACCCTAA	ACCCTAACCCTAACCCTAACCCTAACCCTAACCCTAACC-C-TA-ACCCTAAC-CCT-AA-CCCTAACCCTAACCCTAACCCTAACCCTAACCCTAACCCTAACCCTAACCCTAACCCTAACCCCTAACCCTAACCCTAACCCTAACCCTAA	151	4955	Gallid	herpesvirus	2	strain	686	hypothetical	protein	(MDV080)	and	hypothetical	protein	(MDV082)	genes,	complete	cds
A00125:307:H27MGDSXY:2:1343:3730:23109	EF526171.1	90.789	152	7	7	1	151	2111	1966	5.67e-46	196	gi|157284758|gb|EF526171.1|	106	138	138	7	90.79	1	-1	ACCCTAACCCTAACCCTAACCCTAACCCTAGCCCTTACCGCCTTTACAAAAAAGCCTCAAGCCCTAACCCTAACCCTAACCCTAACCCTAACCCTAACCCTAACCCTAACCCTAACCCTAACCCTAACCC-TAACCCTAACCCTAACCCTAA	ACCCTAACCCTAACCCTAACCCTAACCCTAACCCTAACC-C-TA-ACCCTAAC-CCT-AA-CCCTAACCCTAACCCTAACCCTAACCCTAACCCTAACCCTAACCCTAACCCTAACCCTAACCCTAACCCCTAACCCTAACCCTAACCCTAA	151	4955	Gallid	herpesvirus	2	strain	686	hypothetical	protein	(MDV080)	and	hypothetical	protein	(MDV082)	genes,	complete	cds
A00125:307:H27MGDSXY:2:1343:3730:23109	EF526171.1	90.789	152	7	7	1	151	2117	1972	5.67e-46	196	gi|157284758|gb|EF526171.1|	106	138	138	7	90.79	1	-1	ACCCTAACCCTAACCCTAACCCTAACCCTAGCCCTTACCGCCTTTACAAAAAAGCCTCAAGCCCTAACCCTAACCCTAACCCTAACCCTAACCCTAACCCTAACCCTAACCCTAACCCTAACCCTAACCCTAACCC-TAACCCTAACCCTAA	ACCCTAACCCTAACCCTAACCCTAACCCTAACCCTAACC-C-TA-ACCCTAAC-CCT-AA-CCCTAACCCTAACCCTAACCCTAACCCTAACCCTAACCCTAACCCTAACCCTAACCCTAACCCTAACCCTAACCCCTAACCCTAACCCTAA	151	4955	Gallid	herpesvirus	2	strain	686	hypothetical	protein	(MDV080)	and	hypothetical	protein	(MDV082)	genes,	complete	cds
A00125:307:H27MGDSXY:2:1343:3730:23109	EF526171.1	90.789	152	7	7	1	151	2123	1978	5.67e-46	196	gi|157284758|gb|EF526171.1|	106	138	138	7	90.79	1	-1	ACCCTAACCCTAACCCTAACCCTAACCCTAGCCCTTACCGCCTTTACAAAAAAGCCTCAAGCCCTAACCCTAACCCTAACCCTAACCCTAACCCTAACCCTAACCCTAACCCTAACCCTAACCCTAACCCTAACCCTAACCC-TAACCCTAA	ACCCTAACCCTAACCCTAACCCTAACCCTAACCCTAACC-C-TA-ACCCTAAC-CCT-AA-CCCTAACCCTAACCCTAACCCTAACCCTAACCCTAACCCTAACCCTAACCCTAACCCTAACCCTAACCCTAACCCTAACCCCTAACCCTAA	151	4955	Gallid	herpesvirus	2	strain	686	hypothetical	protein	(MDV080)	and	hypothetical	protein	(MDV082)	genes,	complete	cds
A00125:307:H27MGDSXY:2:1343:3730:23109	EF526171.1	90.789	152	7	7	1	151	2129	1984	5.67e-46	196	gi|157284758|gb|EF526171.1|	106	138	138	7	90.79	1	-1	ACCCTAACCCTAACCCTAACCCTAACCCTAGCCCTTACCGCCTTTACAAAAAAGCCTCAAGCCCTAACCCTAACCCTAACCCTAACCCTAACCCTAACCCTAACCCTAACCCTAACCCTAACCCTAACCCTAACCCTAACCCTAACCC-TAA	ACCCTAACCCTAACCCTAACCCTAACCCTAACCCTAACC-C-TA-ACCCTAAC-CCT-AA-CCCTAACCCTAACCCTAACCCTAACCCTAACCCTAACCCTAACCCTAACCCTAACCCTAACCCTAACCCTAACCCTAACCCTAACCCCTAA	151	4955	Gallid	herpesvirus	2	strain	686	hypothetical	protein	(MDV080)	and	hypothetical	protein	(MDV082)	genes,	complete	cds
A00125:307:H27MGDSXY:2:1343:3730:23109	EF526171.1	90.728	151	7	6	1	151	1771	1628	2.04e-45	195	gi|157284758|gb|EF526171.1|	105	137	137	7	90.73	1	-1	ACCCTAACCCTAACCCTAACCCTAACCCTAGCCCTTACCGCCTTTACAAAAAAGCCTCAAGCCCTAACCCTAACCCTAACCCTAACCCTAACCCTAACCCTAACCCTAACCCTAACCCTAACCCTAACCCTAACCCTAACCCTAACCCTAA	ACCCTAACCCTAACCCTAACCCTAACCCTAACCCTAACC-C-TA-ACCCTAAC-CCT-A--CCCTAACCCTAACCCTAACCCTAACCCTAACCCTAACCCTAACCCTAACCCTAACCCTAACCCTAACCCTAACCCTAACCCTAACCCTAA	151	4955	Gallid	herpesvirus	2	strain	686	hypothetical	protein	(MDV080)	and	hypothetical	protein	(MDV082)	genes,	complete	cds
A00125:307:H27MGDSXY:2:1343:3730:23109	EF526171.1	90.728	151	7	7	1	151	1777	1634	2.04e-45	195	gi|157284758|gb|EF526171.1|	105	137	137	7	90.73	1	-1	ACCCTAACCCTAACCCTAACCCTAACCCTAGCCCTTACCGCCTTTACAAAAAAGCCTCAAGCCCTAACCCTAACCCTAACCCTAACCCTAACCCTAACCCTAACCCTAACCCTAACCCTAACCCTAACCCTAACCCTAACCCTAACCCTAA	ACCCTAACCCTAACCCTAACCCTAACCCTAACCCTAACC-C-TA-ACCCTAAC-CCT-AA-CCCT-ACCCTAACCCTAACCCTAACCCTAACCCTAACCCTAACCCTAACCCTAACCCTAACCCTAACCCTAACCCTAACCCTAACCCTAA	151	4955	Gallid	herpesvirus	2	strain	686	hypothetical	protein	(MDV080)	and	hypothetical	protein	(MDV082)	genes,	complete	cds
A00125:307:H27MGDSXY:2:1343:3730:23109	EF526171.1	90.728	151	7	7	1	151	1783	1640	2.04e-45	195	gi|157284758|gb|EF526171.1|	105	137	137	7	90.73	1	-1	ACCCTAACCCTAACCCTAACCCTAACCCTAGCCCTTACCGCCTTTACAAAAAAGCCTCAAGCCCTAACCCTAACCCTAACCCTAACCCTAACCCTAACCCTAACCCTAACCCTAACCCTAACCCTAACCCTAACCCTAACCCTAACCCTAA	ACCCTAACCCTAACCCTAACCCTAACCCTAACCCTAACC-C-TA-ACCCTAAC-CCT-AA-CCCTAACCCT-ACCCTAACCCTAACCCTAACCCTAACCCTAACCCTAACCCTAACCCTAACCCTAACCCTAACCCTAACCCTAACCCTAA	151	4955	Gallid	herpesvirus	2	strain	686	hypothetical	protein	(MDV080)	and	hypothetical	protein	(MDV082)	genes,	complete	cds
A00125:307:H27MGDSXY:2:1343:3730:23109	EF526171.1	90.728	151	7	7	1	151	1789	1646	2.04e-45	195	gi|157284758|gb|EF526171.1|	105	137	137	7	90.73	1	-1	ACCCTAACCCTAACCCTAACCCTAACCCTAGCCCTTACCGCCTTTACAAAAAAGCCTCAAGCCCTAACCCTAACCCTAACCCTAACCCTAACCCTAACCCTAACCCTAACCCTAACCCTAACCCTAACCCTAACCCTAACCCTAACCCTAA	ACCCTAACCCTAACCCTAACCCTAACCCTAACCCTAACC-C-TA-ACCCTAAC-CCT-AA-CCCTAACCCTAACCCTA-CCCTAACCCTAACCCTAACCCTAACCCTAACCCTAACCCTAACCCTAACCCTAACCCTAACCCTAACCCTAA	151	4955	Gallid	herpesvirus	2	strain	686	hypothetical	protein	(MDV080)	and	hypothetical	protein	(MDV082)	genes,	complete	cds
A00125:307:H27MGDSXY:2:1343:3730:23109	EF526171.1	90.728	151	7	7	1	151	1795	1652	2.04e-45	195	gi|157284758|gb|EF526171.1|	105	137	137	7	90.73	1	-1	ACCCTAACCCTAACCCTAACCCTAACCCTAGCCCTTACCGCCTTTACAAAAAAGCCTCAAGCCCTAACCCTAACCCTAACCCTAACCCTAACCCTAACCCTAACCCTAACCCTAACCCTAACCCTAACCCTAACCCTAACCCTAACCCTAA	ACCCTAACCCTAACCCTAACCCTAACCCTAACCCTAACC-C-TA-ACCCTAAC-CCT-AA-CCCTAACCCTAACCCTAACCCTA-CCCTAACCCTAACCCTAACCCTAACCCTAACCCTAACCCTAACCCTAACCCTAACCCTAACCCTAA	151	4955	Gallid	herpesvirus	2	strain	686	hypothetical	protein	(MDV080)	and	hypothetical	protein	(MDV082)	genes,	complete	cds
A00125:307:H27MGDSXY:2:1343:3730:23109	EF526171.1	90.728	151	7	7	1	151	1801	1658	2.04e-45	195	gi|157284758|gb|EF526171.1|	105	137	137	7	90.73	1	-1	ACCCTAACCCTAACCCTAACCCTAACCCTAGCCCTTACCGCCTTTACAAAAAAGCCTCAAGCCCTAACCCTAACCCTAACCCTAACCCTAACCCTAACCCTAACCCTAACCCTAACCCTAACCCTAACCCTAACCCTAACCCTAACCCTAA	ACCCTAACCCTAACCCTAACCCTAACCCTAACCCTAACC-C-TA-ACCCTAAC-CCT-AA-CCCTAACCCTAACCCTAACCCTAACCCTA-CCCTAACCCTAACCCTAACCCTAACCCTAACCCTAACCCTAACCCTAACCCTAACCCTAA	151	4955	Gallid	herpesvirus	2	strain	686	hypothetical	protein	(MDV080)	and	hypothetical	protein	(MDV082)	genes,	complete	cds
A00125:307:H27MGDSXY:2:1343:3730:23109	EF526171.1	90.728	151	7	7	1	151	1807	1664	2.04e-45	195	gi|157284758|gb|EF526171.1|	105	137	137	7	90.73	1	-1	ACCCTAACCCTAACCCTAACCCTAACCCTAGCCCTTACCGCCTTTACAAAAAAGCCTCAAGCCCTAACCCTAACCCTAACCCTAACCCTAACCCTAACCCTAACCCTAACCCTAACCCTAACCCTAACCCTAACCCTAACCCTAACCCTAA	ACCCTAACCCTAACCCTAACCCTAACCCTAACCCTAACC-C-TA-ACCCTAAC-CCT-AA-CCCTAACCCTAACCCTAACCCTAACCCTAACCCTA-CCCTAACCCTAACCCTAACCCTAACCCTAACCCTAACCCTAACCCTAACCCTAA	151	4955	Gallid	herpesvirus	2	strain	686	hypothetical	protein	(MDV080)	and	hypothetical	protein	(MDV082)	genes,	complete	cds
A00125:307:H27MGDSXY:2:1343:3730:23109	EF526171.1	90.667	150	7	7	2	150	1989	1846	7.34e-45	193	gi|157284758|gb|EF526171.1|	104	136	136	7	90.67	1	-1	CCCTAACCCTAACCCTAACCCTAACCCTAGCCCTTACCGCCTTTACAAAAAAGCCTCAAGCCCTAACCCTAACCCTAACCCTAACCCTAACCC-TAACCCTAACCCTAACCCTAACCCTAACCCTAACCCTAACCCTAACCCTAACCCTA	CCCTAACCCTAACCCTAACCCTAACCCTAACCCTAACC-C-TA-ACCCTAAC-CCT-AA-CCCTAACCCTAACCCTAACCCTAACCCTAACCCCTAACCCTAACCCTAACCCTAACCCTAACCCTAACCCTAACCCTAACCCTAACCCTA	151	4955	Gallid	herpesvirus	2	strain	686	hypothetical	protein	(MDV080)	and	hypothetical	protein	(MDV082)	genes,	complete	cds
A00125:307:H27MGDSXY:2:1343:3730:23109	EF526171.1	90.345	145	7	7	1	144	1984	1846	4.42e-42	183	gi|157284758|gb|EF526171.1|	99	131	131	7	90.34	1	-1	ACCCTAACCCTAACCCTAACCCTAACCCTAGCCCTTACCGCCTTTACAAAAAAGCCTCAAGCCCTAACCCTAACCCTAACCCTAACCC-TAACCCTAACCCTAACCCTAACCCTAACCCTAACCCTAACCCTAACCCTAACCCTA	ACCCTAACCCTAACCCTAACCCTAACCCTAACCCTAACC-C-TA-ACCCTAAC-CCT-AA-CCCTAACCCTAACCCTAACCCTAACCCCTAACCCTAACCCTAACCCTAACCCTAACCCTAACCCTAACCCTAACCCTAACCCTA	151	4955	Gallid	herpesvirus	2	strain	686	hypothetical	protein	(MDV080)	and	hypothetical	protein	(MDV082)	genes,	complete	cds
A00125:307:H27MGDSXY:2:1343:3730:23109	EF526171.1	88.816	152	11	6	1	151	1887	1741	1.59e-41	182	gi|157284758|gb|EF526171.1|	98	135	135	6	88.82	1	-1	ACCCTAACCCTAACCCTAACCCTAACCCTAGCCCTTACCGCCTTTACAAAAAAGCCTCAAGCCCTAACCCTAACCCTAACCCT-AACCCTAACCCTAACCCTAACCCTAACCCTAACCCTAACCCTAACCCTAACCCTAACCCTAACCCTAA	ACCCTAACCCTAACCCTAACCCTAACCCTAACCCTAACC-C-TAGGCATGAAC-CCT-AA-CCCTAACCCTAACCCTAGGCATGAACCCTAACCCTAACCCTAACCCTAACCCTAACCCTAACCCTAACCCTAACCCTAACCCTAACCCTAA	151	4955	Gallid	herpesvirus	2	strain	686	hypothetical	protein	(MDV080)	and	hypothetical	protein	(MDV082)	genes,	complete	cds
A00125:307:H27MGDSXY:2:1343:3730:23109	EF526171.1	88.742	151	11	6	1	150	1960	1815	5.71e-41	180	gi|157284758|gb|EF526171.1|	97	134	134	6	88.74	1	-1	ACCCTAACCCTAACCCTAACCCTAACCCTAGCCCTTACCGCCTTTACAAAAAAGCCTCAAGCCCTAACCCTAACCCTAACCCTAACCCTAACCCTAACCCTAACCCTAACCCTAACCCTAACCCT-AACCCTAACCCTAACCCTAACCCTA	ACCCTAACCCTAACCCTAACCCTAACCCTAACCCTAACC-C-TA-ACCCTAAC-CCT-AACCCCTAACCCTAACCCTAACCCTAACCCTAACCCTAACCCTAACCCTAACCCTAACCCTAGGCATGAACCCTAACCCTAACCCTAACCCTA	151	4955	Gallid	herpesvirus	2	strain	686	hypothetical	protein	(MDV080)	and	hypothetical	protein	(MDV082)	genes,	complete	cds
A00125:307:H27MGDSXY:2:1343:3730:23109	EF526171.1	88.393	112	7	6	1	112	1718	1613	5.83e-26	130	gi|157284758|gb|EF526171.1|	70	99	99	6	88.39	1	-1	ACCCTAACCCTAACCCTAACCCTAACCCTAGCCCTTACCGCCTTTACAAAAAAGCCTCAAGCCCTAACCCTAACCCTAACCCTAACCCTAACCCTAACCCTAACCCTAACCC	ACCCTAACCCTAACCCTAACCCTAACCCTAACCCTAACC-C-TA-ACCCTAAC-CCT-AA-CCCTAACCCTAACCCTAACCCTAACCCTAACCCTAACCCTAACCCTAACCC	151	4955	Gallid	herpesvirus	2	strain	686	hypothetical	protein	(MDV080)	and	hypothetical	protein	(MDV082)	genes,	complete	cds
A00125:307:H27MGDSXY:2:1343:3730:23109	EF526171.1	88.276	145	11	6	1	144	1954	1815	1.24e-37	169	gi|157284758|gb|EF526171.1|	91	128	128	6	88.28	1	-1	ACCCTAACCCTAACCCTAACCCTAACCCTAGCCCTTACCGCCTTTACAAAAAAGCCTCAAGCCCTAACCCTAACCCTAACCCTAACCCTAACCCTAACCCTAACCCTAACCCTAACCCT-AACCCTAACCCTAACCCTAACCCTA	ACCCTAACCCTAACCCTAACCCTAACCCTAACCCTAACC-C-TA-ACCCTAACCCCT-AA-CCCTAACCCTAACCCTAACCCTAACCCTAACCCTAACCCTAACCCTAACCCTAGGCATGAACCCTAACCCTAACCCTAACCCTA	151	4955	Gallid	herpesvirus	2	strain	686	hypothetical	protein	(MDV080)	and	hypothetical	protein	(MDV082)	genes,	complete	cds
A00125:307:H27MGDSXY:2:1343:3730:23109	EF526171.1	88.235	153	10	8	1	151	1966	1820	7.39e-40	176	gi|157284758|gb|EF526171.1|	95	135	135	8	88.24	1	-1	ACCCTAACCCTAACCCTAACCCTAACCCTAGCCCTTACCGCCTTTACAAAAAAGCCTCAAGCCCTAA-CCCTAACCCTAACCCTAACCCTAACCCTAACCCTAACCCTAACCCTAACCCTAACCCTAACCCT-AACCCTAACCCTAACCCTAA	ACCCTAACCCTAACCCTAACCCTAACCCTAACCCTAACC-C-TA-ACCCTAAC-CCT-AA-CCCTAACCCCTAACCCTAACCCTAACCCTAACCCTAACCCTAACCCTAACCCTAACCCTAACCCTAGGCATGAACCCTAACCCTAACCCTAA	151	4955	Gallid	herpesvirus	2	strain	686	hypothetical	protein	(MDV080)	and	hypothetical	protein	(MDV082)	genes,	complete	cds
A00125:307:H27MGDSXY:2:1343:3730:23109	EF526171.1	88.235	153	10	8	1	151	1972	1826	7.39e-40	176	gi|157284758|gb|EF526171.1|	95	135	135	8	88.24	1	-1	ACCCTAACCCTAACCCTAACCCTAACCCTAGCCCTTACCGCCTTTACAAAAAAGCCTCAAGCCCTAACCCTAACCC-TAACCCTAACCCTAACCCTAACCCTAACCCTAACCCTAACCCTAACCCTAACCCTAACCCT-AACCCTAACCCTAA	ACCCTAACCCTAACCCTAACCCTAACCCTAACCCTAACC-C-TA-ACCCTAAC-CCT-AA-CCCTAACCCTAACCCCTAACCCTAACCCTAACCCTAACCCTAACCCTAACCCTAACCCTAACCCTAACCCTAGGCATGAACCCTAACCCTAA	151	4955	Gallid	herpesvirus	2	strain	686	hypothetical	protein	(MDV080)	and	hypothetical	protein	(MDV082)	genes,	complete	cds
A00125:307:H27MGDSXY:2:1343:3730:23109	EF526171.1	88.235	153	10	8	1	151	1978	1832	7.39e-40	176	gi|157284758|gb|EF526171.1|	95	135	135	8	88.24	1	-1	ACCCTAACCCTAACCCTAACCCTAACCCTAGCCCTTACCGCCTTTACAAAAAAGCCTCAAGCCCTAACCCTAACCCTAACCC-TAACCCTAACCCTAACCCTAACCCTAACCCTAACCCTAACCCTAACCCTAACCCTAACCCT-AACCCTAA	ACCCTAACCCTAACCCTAACCCTAACCCTAACCCTAACC-C-TA-ACCCTAAC-CCT-AA-CCCTAACCCTAACCCTAACCCCTAACCCTAACCCTAACCCTAACCCTAACCCTAACCCTAACCCTAACCCTAACCCTAGGCATGAACCCTAA	151	4955	Gallid	herpesvirus	2	strain	686	hypothetical	protein	(MDV080)	and	hypothetical	protein	(MDV082)	genes,	complete	cds
A00125:307:H27MGDSXY:2:1343:3730:23109	EF526171.1	88.158	152	12	6	1	151	1875	1729	7.39e-40	176	gi|157284758|gb|EF526171.1|	95	134	134	6	88.16	1	-1	ACCCTAACCCTAACCCTAACCCTAACCCTAGCCCTTACCGCCTTTACAAAAAAGCCTCAAGCCCTAACCCT-AACCCTAACCCTAACCCTAACCCTAACCCTAACCCTAACCCTAACCCTAACCCTAACCCTAACCCTAACCCTAACCCTAA	ACCCTAACCCTAACCCTAACCCTAACCCTAGGCATGAAC-CCTA-ACCCTAAC-CCT-AA-CCCTAGGCATGAACCCTAACCCTAACCCTAACCCTAACCCTAACCCTAACCCTAACCCTAACCCTAACCCTAACCCTAACCCTAACCCTAA	151	4955	Gallid	herpesvirus	2	strain	686	hypothetical	protein	(MDV080)	and	hypothetical	protein	(MDV082)	genes,	complete	cds
A00125:307:H27MGDSXY:2:1343:3730:23109	EF526171.1	88.158	152	12	6	1	151	1881	1735	7.39e-40	176	gi|157284758|gb|EF526171.1|	95	134	134	6	88.16	1	-1	ACCCTAACCCTAACCCTAACCCTAACCCTAGCCCTTACCGCCTTTACAAAAAAGCCTCAAGCCCTAACCCTAACCCT-AACCCTAACCCTAACCCTAACCCTAACCCTAACCCTAACCCTAACCCTAACCCTAACCCTAACCCTAACCCTAA	ACCCTAACCCTAACCCTAACCCTAACCCTAACCCT-AG-GCATGAACCCTAAC-CCT-AA-CCCTAACCCTAGGCATGAACCCTAACCCTAACCCTAACCCTAACCCTAACCCTAACCCTAACCCTAACCCTAACCCTAACCCTAACCCTAA	151	4955	Gallid	herpesvirus	2	strain	686	hypothetical	protein	(MDV080)	and	hypothetical	protein	(MDV082)	genes,	complete	cds
A00125:307:H27MGDSXY:2:1343:3730:23109	EF526171.1	88.158	152	12	6	1	151	1893	1747	7.39e-40	176	gi|157284758|gb|EF526171.1|	95	134	134	6	88.16	1	-1	ACCCTAACCCTAACCCTAACCCTAACCCTAGCCCTTACCGCCTTTACAAAAAAGCCTCAAGCCCTAACCCTAACCCTAACCCTAACCCT-AACCCTAACCCTAACCCTAACCCTAACCCTAACCCTAACCCTAACCCTAACCCTAACCCTAA	ACCCTAACCCTAACCCTAACCCTAACCCTAACCCTAACC-C-TA-ACCCTAG-GCATGAA-CCCTAACCCTAACCCTAACCCTAGGCATGAACCCTAACCCTAACCCTAACCCTAACCCTAACCCTAACCCTAACCCTAACCCTAACCCTAA	151	4955	Gallid	herpesvirus	2	strain	686	hypothetical	protein	(MDV080)	and	hypothetical	protein	(MDV082)	genes,	complete	cds
A00125:307:H27MGDSXY:2:1343:3730:23109	EF526171.1	87.736	106	7	6	1	106	1712	1613	1.26e-22	119	gi|157284758|gb|EF526171.1|	64	93	93	6	87.74	1	-1	ACCCTAACCCTAACCCTAACCCTAACCCTAGCCCTTACCGCCTTTACAAAAAAGCCTCAAGCCCTAACCCTAACCCTAACCCTAACCCTAACCCTAACCCTAACCC	ACCCTAACCCTAACCCTAACCCTAACCCTAACCCTAACC-C-TA-ACCCTAAC-CCT-AA-CCCTAACCCTAACCCTAACCCTAACCCTAACCCTAACCCTAACCC	151	4955	Gallid	herpesvirus	2	strain	686	hypothetical	protein	(MDV080)	and	hypothetical	protein	(MDV082)	genes,	complete	cds
A00125:307:H27MGDSXY:2:1343:3730:23109	EF526171.1	87	100	7	6	1	100	1706	1613	2.73e-19	108	gi|157284758|gb|EF526171.1|	58	87	87	6	87	1	-1	ACCCTAACCCTAACCCTAACCCTAACCCTAGCCCTTACCGCCTTTACAAAAAAGCCTCAAGCCCTAACCCTAACCCTAACCCTAACCCTAACCCTAACCC	ACCCTAACCCTAACCCTAACCCTAACCCTAACCCTAACC-C-TA-ACCCTAAC-CCT-AA-CCCTAACCCTAACCCTAACCCTAACCCTAACCCTAACCC	151	4955	Gallid	herpesvirus	2	strain	686	hypothetical	protein	(MDV080)	and	hypothetical	protein	(MDV082)	genes,	complete	cds
A00125:307:H27MGDSXY:2:1343:3730:23109	EF526171.1	86.928	153	13	7	1	151	1942	1795	1.6e-36	165	gi|157284758|gb|EF526171.1|	89	133	133	7	86.93	1	-1	ACCCTAACCCTAACCCTAACCCTAACCCTAGCCCTTACCGCCTTTACAAAAAAGCCTCAAGCCCTAACCCTAACCCTAACCCTAACCCTAACCCTAACCCTAACCCT-AACCCTAACCCTAACCCTAACCCTAACCCT-AACCCTAACCCTAA	ACCCTAACCCTAACCCTAACCCTAACCCTAACCCTAACC-CC-TAAC-CCTAACCCT-AA-CCCTAACCCTAACCCTAACCCTAACCCTAACCCTAACCCTAGGCATGAACCCTAACCCTAACCCTAACCCTAGGCATGAACCCTAACCCTAA	151	4955	Gallid	herpesvirus	2	strain	686	hypothetical	protein	(MDV080)	and	hypothetical	protein	(MDV082)	genes,	complete	cds
A00125:307:H27MGDSXY:2:1343:3730:23109	EF526171.1	86.275	153	14	7	1	151	1936	1789	7.44e-35	159	gi|157284758|gb|EF526171.1|	86	132	132	7	86.27	1	-1	ACCCTAACCCTAACCCTAACCCTAACCCTAGCCCTTACCGCCTTTACAAAAAAGCCTCAAGCCCTAACCCTAACCCTAACCCTAACCCTAACCCTAACCCT-AACCCTAACCCTAACCCTAACCCTAACCCT-AACCCTAACCCTAACCCTAA	ACCCTAACCCTAACCCTAACCCTAACCCTAACCCCTAAC-CC-TAAC-CCTAACCCT-AA-CCCTAACCCTAACCCTAACCCTAACCCTAACCCTAGGCATGAACCCTAACCCTAACCCTAACCCTAGGCATGAACCCTAACCCTAACCCTAA	151	4955	Gallid	herpesvirus	2	strain	686	hypothetical	protein	(MDV080)	and	hypothetical	protein	(MDV082)	genes,	complete	cds
A00125:307:H27MGDSXY:2:1343:3730:23109	EF526171.1	86.275	153	14	7	1	151	1948	1801	7.44e-35	159	gi|157284758|gb|EF526171.1|	86	132	132	7	86.27	1	-1	ACCCTAACCCTAACCCTAACCCTAACCCTAGCCCTTACCGCCTTTACAAAAAAGCCTCAAGCCCTAACCCTAACCCTAACCCTAACCCTAACCCTAACCCTAACCCTAACCCT-AACCCTAACCCTAACCCTAACCCTAACCCT-AACCCTAA	ACCCTAACCCTAACCCTAACCCTAACCCTAACCCTAACC-C-TA-ACCCCTAACCCT-AA-CCCTAACCCTAACCCTAACCCTAACCCTAACCCTAACCCTAACCCTAGGCATGAACCCTAACCCTAACCCTAACCCTAGGCATGAACCCTAA	151	4955	Gallid	herpesvirus	2	strain	686	hypothetical	protein	(MDV080)	and	hypothetical	protein	(MDV082)	genes,	complete	cds
A00125:307:H27MGDSXY:2:1343:3730:23109	EF526171.1	86.17	94	7	6	1	94	1700	1613	5.92e-16	97.1	gi|157284758|gb|EF526171.1|	52	81	81	6	86.17	1	-1	ACCCTAACCCTAACCCTAACCCTAACCCTAGCCCTTACCGCCTTTACAAAAAAGCCTCAAGCCCTAACCCTAACCCTAACCCTAACCCTAACCC	ACCCTAACCCTAACCCTAACCCTAACCCTAACCCTAACC-C-TA-ACCCTAAC-CCT-AA-CCCTAACCCTAACCCTAACCCTAACCCTAACCC	151	4955	Gallid	herpesvirus	2	strain	686	hypothetical	protein	(MDV080)	and	hypothetical	protein	(MDV082)	genes,	complete	cds
A00125:307:H27MGDSXY:2:1343:3730:23109	EF526171.1	85.227	88	7	6	1	88	1694	1613	1.28e-12	86.1	gi|157284758|gb|EF526171.1|	46	75	75	6	85.23	1	-1	ACCCTAACCCTAACCCTAACCCTAACCCTAGCCCTTACCGCCTTTACAAAAAAGCCTCAAGCCCTAACCCTAACCCTAACCCTAACCC	ACCCTAACCCTAACCCTAACCCTAACCCTAACCCTAACC-C-TA-ACCCTAAC-CCT-AA-CCCTAACCCTAACCCTAACCCTAACCC	151	4955	Gallid	herpesvirus	2	strain	686	hypothetical	protein	(MDV080)	and	hypothetical	protein	(MDV082)	genes,	complete	cds
A00125:307:H27MGDSXY:2:1343:3730:23109	EF526171.1	84.146	82	7	6	1	82	1688	1613	2.77e-09	75	gi|157284758|gb|EF526171.1|	40	69	69	6	84.15	1	-1	ACCCTAACCCTAACCCTAACCCTAACCCTAGCCCTTACCGCCTTTACAAAAAAGCCTCAAGCCCTAACCCTAACCCTAACCC	ACCCTAACCCTAACCCTAACCCTAACCCTAACCCTAACC-C-TA-ACCCTAAC-CCT-AA-CCCTAACCCTAACCCTAACCC	151	4955	Gallid	herpesvirus	2	strain	686	hypothetical	protein	(MDV080)	and	hypothetical	protein	(MDV082)	genes,	complete	cds
A00125:307:H27MGDSXY:2:1460:10972:31422	EF526171.1	83.108	148	22	3	2	148	1649	1794	1.62e-26	132	gi|157284758|gb|EF526171.1|	71	123	123	3	83.11	1	1	GGGTTAGGGTTAGGGTTAGGGTTAGGGTAATTCTTA-AGTTACTCGTTAAGGGAAGGATTATAGTAAGAGGTAGGGATAGGGTTAGGGGGAGGGTGAGGTTAAGGGTTAGGGTTAGGGTTAGGGGTAGGGTTAGGGTTAGGGGTAGGG	GGGTTAGGGTTAGGGTTAGGGTTAGGGTTAGGGTTAGGGTTA-GGGTTAGGGTTAGGGTTAGGGTTAG-GGTAGGGTTAGGGTTAGGGTTAGGGTTAGGGTTAGGGTTAGGGTTAGGGTTAGGGTTAGGGTTAGGGTTAGGGTTAGGG	151	4955	Gallid	herpesvirus	2	strain	686	hypothetical	protein	(MDV080)	and	hypothetical	protein	(MDV082)	genes,	complete	cds
A00125:307:H27MGDSXY:2:1460:10972:31422	EF526171.1	83.099	142	21	3	2	142	1667	1806	7.55e-25	126	gi|157284758|gb|EF526171.1|	68	118	118	3	83.1	1	1	GGGTTAGGGTTAGGGTTAGGGTTAGGGTAATTCTTA-AGTTACTCGTTAAGGGAAGGATTATAGTAAGAGGTAGGGATAGGGTTAGGGGGAGGGTGAGGTTAAGGGTTAGGGTTAGGGTTAGGGGTAGGGTTAGGGTTAGGG	GGGTTAGGGTTAGGGTTAGGGTTAGGGTTAGGGTTAGGGTTA-GGGTT-AGGGTAGGGTTAGGGTTAGGGTTAGGGTTAGGGTTAGGGTTAGGGTTAGGGTTAGGGTTAGGGTTAGGGTTAGGGTTAGGGTTAGGGTTAGGG	151	4955	Gallid	herpesvirus	2	strain	686	hypothetical	protein	(MDV080)	and	hypothetical	protein	(MDV082)	genes,	complete	cds
A00125:307:H27MGDSXY:2:1343:3730:23109	EF526171.1	82.895	76	7	6	1	76	1682	1613	6e-06	63.9	gi|157284758|gb|EF526171.1|	34	63	63	6	82.89	1	-1	ACCCTAACCCTAACCCTAACCCTAACCCTAGCCCTTACCGCCTTTACAAAAAAGCCTCAAGCCCTAACCCTAACCC	ACCCTAACCCTAACCCTAACCCTAACCCTAACCCTAACC-C-TA-ACCCTAAC-CCT-AA-CCCTAACCCTAACCC	151	4955	Gallid	herpesvirus	2	strain	686	hypothetical	protein	(MDV080)	and	hypothetical	protein	(MDV082)	genes,	complete	cds
A00125:307:H27MGDSXY:2:1460:10972:31422	EF526171.1	82.55	149	24	2	1	148	1987	2134	5.83e-26	130	gi|157284758|gb|EF526171.1|	70	123	123	2	82.55	1	1	GGGGTTAGGGTTAGGGTTAGGGTTAGGGTAATTCTTA-AGTTACTCGTTAAGGGAAGGATTATAGTAAGAGGTAGGGATAGGGTTAGGGGGAGGGTGAGGTTAAGGGTTAGGGTTAGGGTTAGGGGTAGGGTTAGGGTTAGGGGTAGGG	GGGGTTAGGGTTAGGGTTAGGGTTAGGGTTAGGGTTAGGGTTA-GGGTTAGGGTTAGGGTTAGGGTTAGGGTTAGGGTTAGGGTTAGGGTTAGGGTTAGGGTTAGGGTTAGGGTTAGGGTTAGGGTTAGGGTTAGGGTTAGGGTTAGGG	151	4955	Gallid	herpesvirus	2	strain	686	hypothetical	protein	(MDV080)	and	hypothetical	protein	(MDV082)	genes,	complete	cds
A00125:307:H27MGDSXY:2:1460:10972:31422	EF526171.1	82.55	149	23	3	2	148	1921	2068	2.1e-25	128	gi|157284758|gb|EF526171.1|	69	123	123	3	82.55	1	1	GGGTTAGGGTTAGGGTTAGGGTTAGGGTAATTCTTA-AGTTACTCGTTAAGGGAAGGATTATAGTAAGAGG-TAGGGATAGGGTTAGGGGGAGGGTGAGGTTAAGGGTTAGGGTTAGGGTTAGGGGTAGGGTTAGGGTTAGGGGTAGGG	GGGTTAGGGTTAGGGTTAGGGTTAGGGTTAGGGTTAGGGTTA-GGGTTAGGGTTAGGGTTAGGGTTAGGGGTTAGGGTTAGGGTTAGGGTTAGGGTTAGGGTTAGGGTTAGGGTTAGGGTTAGGGTTAGGGTTAGGGTTAGGGTTAGGG	151	4955	Gallid	herpesvirus	2	strain	686	hypothetical	protein	(MDV080)	and	hypothetical	protein	(MDV082)	genes,	complete	cds
A00125:307:H27MGDSXY:2:1460:10972:31422	EF526171.1	82.55	149	23	3	2	148	1939	2086	2.1e-25	128	gi|157284758|gb|EF526171.1|	69	123	123	3	82.55	1	1	GGGTTAGGGTTAGGGTTAGGGTTAGGGTAATTCTTA-AGTTACTCGTTAAGGG-AAGGATTATAGTAAGAGGTAGGGATAGGGTTAGGGGGAGGGTGAGGTTAAGGGTTAGGGTTAGGGTTAGGGGTAGGGTTAGGGTTAGGGGTAGGG	GGGTTAGGGTTAGGGTTAGGGTTAGGGTTAGGGTTAGGGTTA-GGGTTAGGGGTTAGGGTTAGGGTTAGGGTTAGGGTTAGGGTTAGGGTTAGGGTTAGGGTTAGGGTTAGGGTTAGGGTTAGGGTTAGGGTTAGGGTTAGGGTTAGGG	151	4955	Gallid	herpesvirus	2	strain	686	hypothetical	protein	(MDV080)	and	hypothetical	protein	(MDV082)	genes,	complete	cds
A00125:307:H27MGDSXY:2:1460:10972:31422	EF526171.1	82.432	148	24	2	2	148	1994	2140	2.1e-25	128	gi|157284758|gb|EF526171.1|	69	122	122	2	82.43	1	1	GGGTTAGGGTTAGGGTTAGGGTTAGGGTAATTCTTA-AGTTACTCGTTAAGGGAAGGATTATAGTAAGAGGTAGGGATAGGGTTAGGGGGAGGGTGAGGTTAAGGGTTAGGGTTAGGGTTAGGGGTAGGGTTAGGGTTAGGGGTAGGG	GGGTTAGGGTTAGGGTTAGGGTTAGGGTTAGGGTTAGGGTTA-GGGTTAGGGTTAGGGTTAGGGTTAGGGTTAGGGTTAGGGTTAGGGTTAGGGTTAGGGTTAGGGTTAGGGTTAGGGTTAGGGTTAGGGTTAGGGTTAGGGTTAGGG	151	4955	Gallid	herpesvirus	2	strain	686	hypothetical	protein	(MDV080)	and	hypothetical	protein	(MDV082)	genes,	complete	cds
A00125:307:H27MGDSXY:2:1460:10972:31422	EF526171.1	82.432	148	24	2	2	148	2000	2146	2.1e-25	128	gi|157284758|gb|EF526171.1|	69	122	122	2	82.43	1	1	GGGTTAGGGTTAGGGTTAGGGTTAGGGTAATTCTTA-AGTTACTCGTTAAGGGAAGGATTATAGTAAGAGGTAGGGATAGGGTTAGGGGGAGGGTGAGGTTAAGGGTTAGGGTTAGGGTTAGGGGTAGGGTTAGGGTTAGGGGTAGGG	GGGTTAGGGTTAGGGTTAGGGTTAGGGTTAGGGTTAGGGTTA-GGGTTAGGGTTAGGGTTAGGGTTAGGGTTAGGGTTAGGGTTAGGGTTAGGGTTAGGGTTAGGGTTAGGGTTAGGGTTAGGGTTAGGGTTAGGGTTAGGGTTAGGG	151	4955	Gallid	herpesvirus	2	strain	686	hypothetical	protein	(MDV080)	and	hypothetical	protein	(MDV082)	genes,	complete	cds
A00125:307:H27MGDSXY:2:1460:10972:31422	EF526171.1	82.432	148	24	2	2	148	2006	2152	2.1e-25	128	gi|157284758|gb|EF526171.1|	69	122	122	2	82.43	1	1	GGGTTAGGGTTAGGGTTAGGGTTAGGGTAATTCTTA-AGTTACTCGTTAAGGGAAGGATTATAGTAAGAGGTAGGGATAGGGTTAGGGGGAGGGTGAGGTTAAGGGTTAGGGTTAGGGTTAGGGGTAGGGTTAGGGTTAGGGGTAGGG	GGGTTAGGGTTAGGGTTAGGGTTAGGGTTAGGGTTAGGGTTA-GGGTTAGGGTTAGGGTTAGGGTTAGGGTTAGGGTTAGGGTTAGGGTTAGGGTTAGGGTTAGGGTTAGGGTTAGGGTTAGGGTTAGGGTTAGGGTTAGGGTTAGGG	151	4955	Gallid	herpesvirus	2	strain	686	hypothetical	protein	(MDV080)	and	hypothetical	protein	(MDV082)	genes,	complete	cds
[truncated: 3,564 more rows]
[truncated: 20 more columns]

## Sheet: Individual Hits
Hits	Query accession dot version	Subject accession dot version (database hit)	Percentage of identical matches	Alignment length	Number of mismatches	Number of gap openings	Start of alignment in query	End of alignment in query	Start of alignment in subject (database hit)	End of alignment in subject (database hit)	Expectation value (E-value)	Bit score	All subject Seq-id(s), separated by a ';'	Raw score	Number of identical matches	Number of positive-scoring matches	Total number of gaps	Percentage of positive-scoring matches	Query frame	Subject frame	Aligned part of query sequence	Aligned part of subject sequence	Query sequence length	Subject sequence length	Full Name		Hits
[truncated: 209 more rows]

[truncated: 16 more sheets: Top 25 Hits, Human Herp, Gillad Herp2, Gillad herpApl, Anser cyg,  Hommo HERVK, Mur leu, Xeno MuLV,  human herp6B, MMTV, Anser an, Cyprinid herp, Guan mam, Haliaeetus alb, Struthio cam,  Aquila chry]
